# Supplementary material for: Computing minimal nutrient sets from metabolic networks via linear constraint solving
Source: BMC Bioinformatics. 2013 Mar 27;14:114. doi: 10.1186/1471-2105-14-114 (PMC3644277; doi:10.1186/1471-2105-14-114)
Supplement: Additional file 1 — The set of EcoCyc biochemical reactions, R. [file 1471-2105-14-114-S1.txt]

# Reactions from EcoCyc
(
(1-ACYLGLYCEROL-3-P-ACYLTRANSFER-RXN ((1 ACYL-SN-GLYCEROL-3P) (1 ACYL-ACP)) ((1 L-PHOSPHATIDATE) (1 ACP)) NIL NIL)
(1.1.1.215-RXN ((1 NADP) (1 GLUCONATE)) ((1 PROTON) (1 CPD-377) (1 NADPH)) NIL NIL)
(1.1.1.215-RXN ((1 PROTON) (1 CPD-377) (1 NADPH)) ((1 NADP) (1 GLUCONATE)) NIL NIL)
(1.1.1.262-RXN ((1 4-PHOSPHONOOXY-THREONINE) (1 NAD)) ((2 PROTON) (1 NADH) (1 2-AMINO-3-OXO-4-PHOSPHONOOXYBUTYRATE)) (ZN+2) NIL)
(1.1.1.264-RXN ((1 NAD-P-OR-NOP) (1 L-IDONATE)) ((1 NADH-P-OR-NOP) (1 5-DEHYDROGLUCONATE) (1 PROTON)) NIL NIL)
(1.1.1.264-RXN ((1 NADH-P-OR-NOP) (1 5-DEHYDROGLUCONATE) (1 PROTON)) ((1 NAD-P-OR-NOP) (1 L-IDONATE)) NIL NIL)
(1.1.1.264-RXN-NAD/L-IDONATE//NADH/5-DEHYDROGLUCONATE/PROTON.46. ((1 NAD) (1 L-IDONATE)) ((1 NADH) (1 5-DEHYDROGLUCONATE) (1 PROTON)) NIL NIL)
(1.1.1.264-RXN-NAD/L-IDONATE//NADH/5-DEHYDROGLUCONATE/PROTON.46. ((1 NADH) (1 5-DEHYDROGLUCONATE) (1 PROTON)) ((1 NAD) (1 L-IDONATE)) NIL NIL)
(1.1.1.264-RXN-NADP/L-IDONATE//NADPH/5-DEHYDROGLUCONATE/PROTON.48. ((1 NADP) (1 L-IDONATE)) ((1 NADPH) (1 5-DEHYDROGLUCONATE) (1 PROTON)) NIL NIL)
(1.1.1.264-RXN-NADP/L-IDONATE//NADPH/5-DEHYDROGLUCONATE/PROTON.48. ((1 NADPH) (1 5-DEHYDROGLUCONATE) (1 PROTON)) ((1 NADP) (1 L-IDONATE)) NIL NIL)
(1.1.1.271-RXN ((1 PROTON) (1 NADPH) (1 GDP-4-DEHYDRO-6-DEOXY-D-MANNOSE)) ((1 GUANOSINE_DIPHOSPHATE_FUCOSE) (1 NADP)) NIL NIL)
(1.1.1.274-RXN ((1 PROTON) (1 NADPH) (1 25-DIDEHYDRO-D-GLUCONATE)) ((1 CPD-377) (1 NADP)) NIL NIL)
(1.1.1.274-RXN ((1 CPD-377) (1 NADP)) ((1 PROTON) (1 NADPH) (1 25-DIDEHYDRO-D-GLUCONATE)) NIL NIL)
(1.1.1.83-RXN ((1 NAD) (1 CPD-660)) ((1 NADH) (1 CARBON-DIOXIDE) (1 PYRUVATE)) (K+ MG+2) NIL)
(1.13.11.16-RXN ((1 2-3-DIHYDROXYPHENYL-PROPIONATE) (1 OXYGEN-MOLECULE)) ((1 PROTON) (1 CPD-157)) (FE+2) NIL)
(1.2.99.7-RXN ((1 |CCO-PERI-BAC@Aldehydes|) (1 CCO-PERI-BAC@WATER) (1 |CCO-PERI-BAC@Acceptor|)) ((1 |CCO-PERI-BAC@Carboxylates|) (1 |CCO-PERI-BAC@Donor-H2|) (1 CCO-PERI-BAC@PROTON)) NIL REV-UNKNOWN)
(1.2.99.7-RXN ((1 |CCO-PERI-BAC@Carboxylates|) (1 |CCO-PERI-BAC@Donor-H2|) (1 CCO-PERI-BAC@PROTON)) ((1 |CCO-PERI-BAC@Aldehydes|) (1 CCO-PERI-BAC@WATER) (1 |CCO-PERI-BAC@Acceptor|)) NIL REV-UNKNOWN)
(1.5.1.20-RXN ((1 5-METHYL-THF) (1 NAD)) ((1 METHYLENE-THF) (1 PROTON) (1 NADH)) (FAD) NIL)
(1.5.1.20-RXN ((1 METHYLENE-THF) (1 PROTON) (1 NADH)) ((1 5-METHYL-THF) (1 NAD)) (FAD) NIL)
(1.5.1.34-RXN-FAD.4. ((1 NAD-P-OR-NOP) (1 5678-TETRAHYDROPTERIDINE)) ((1 NADH-P-OR-NOP) (1 67-DIHYDROPTERIDINE) (1 PROTON)) (FAD) REV-UNKNOWN)
(1.5.1.34-RXN-FAD.4. ((1 NADH-P-OR-NOP) (1 67-DIHYDROPTERIDINE) (1 PROTON)) ((1 NAD-P-OR-NOP) (1 5678-TETRAHYDROPTERIDINE)) (FAD) REV-UNKNOWN)
(1.5.1.34-RXN-NAD/5678-TETRAHYDROPTERIDINE//NADH/67-DIHYDROPTERIDINE/PROTON.62. ((1 NAD) (1 5678-TETRAHYDROPTERIDINE)) ((1 NADH) (1 67-DIHYDROPTERIDINE) (1 PROTON)) NIL NIL)
(1.5.1.34-RXN-NAD/5678-TETRAHYDROPTERIDINE//NADH/67-DIHYDROPTERIDINE/PROTON.62. ((1 NADH) (1 67-DIHYDROPTERIDINE) (1 PROTON)) ((1 NAD) (1 5678-TETRAHYDROPTERIDINE)) NIL NIL)
(1.5.1.34-RXN-NADP/5678-TETRAHYDROPTERIDINE//NADPH/67-DIHYDROPTERIDINE/PROTON.64. ((1 NADP) (1 5678-TETRAHYDROPTERIDINE)) ((1 NADPH) (1 67-DIHYDROPTERIDINE) (1 PROTON)) NIL NIL)
(1.5.1.34-RXN-NADP/5678-TETRAHYDROPTERIDINE//NADPH/67-DIHYDROPTERIDINE/PROTON.64. ((1 NADPH) (1 67-DIHYDROPTERIDINE) (1 PROTON)) ((1 NADP) (1 5678-TETRAHYDROPTERIDINE)) NIL NIL)
(1.5.1.34-RXN-PROTOHEME/FAD.14. ((1 NAD-P-OR-NOP) (1 5678-TETRAHYDROPTERIDINE)) ((1 NADH-P-OR-NOP) (1 67-DIHYDROPTERIDINE) (1 PROTON)) (PROTOHEME FAD) REV-UNKNOWN)
(1.5.1.34-RXN-PROTOHEME/FAD.14. ((1 NADH-P-OR-NOP) (1 67-DIHYDROPTERIDINE) (1 PROTON)) ((1 NAD-P-OR-NOP) (1 5678-TETRAHYDROPTERIDINE)) (PROTOHEME FAD) REV-UNKNOWN)
(1.8.4.12-RXN ((1 |Protein-L-methionine|) (1 |Ox-Thioredoxin|) (1 WATER)) ((1 |Protein-L-methionine-R-S-oxides|) (1 |Red-Thioredoxin|)) NIL REV-UNKNOWN)
(1.8.4.12-RXN ((1 |Protein-L-methionine-R-S-oxides|) (1 |Red-Thioredoxin|)) ((1 |Protein-L-methionine|) (1 |Ox-Thioredoxin|) (1 WATER)) NIL REV-UNKNOWN)
(1.8.4.13-RXN ((1 CPD-8989) (1 |Red-Thioredoxin|)) ((1 MET) (1 |Ox-Thioredoxin|) (1 WATER)) (MO+2) NIL)
(1.8.4.14-RXN ((1 CPD-8990) (1 |Red-Thioredoxin|)) ((1 MET) (1 |Ox-Thioredoxin|) (1 WATER)) NIL NIL)
(1.8.4.8-RXN ((1 PAPS) (1 |Red-Thioredoxin|)) ((1 3-5-ADP) (1 SO3) (1 |Ox-Thioredoxin|) (2 PROTON)) NIL NIL)
(1PFRUCTPHOSN-RXN ((1 ATP) (1 FRU1P)) ((1 PROTON) (1 ADP) (1 FRUCTOSE-16-DIPHOSPHATE)) (MG+2) NIL)
(1TRANSKETO-RXN ((1 D-SEDOHEPTULOSE-7-P) (1 GAP)) ((1 RIBOSE-5P) (1 XYLULOSE-5-PHOSPHATE)) (THIAMINE-PYROPHOSPHATE MN+2 MG+2) NIL)
(1TRANSKETO-RXN ((1 RIBOSE-5P) (1 XYLULOSE-5-PHOSPHATE)) ((1 D-SEDOHEPTULOSE-7-P) (1 GAP)) (THIAMINE-PYROPHOSPHATE MN+2 MG+2) NIL)
(2-DEHYDROPANTOATE-REDUCT-RXN ((1 PROTON) (1 2-DEHYDROPANTOATE) (1 NADPH)) ((1 L-PANTOATE) (1 NADP)) NIL NIL)
(2-ISOPROPYLMALATESYN-RXN ((1 2-KETO-ISOVALERATE) (1 ACETYL-COA) (1 WATER)) ((1 PROTON) (1 3-CARBOXY-3-HYDROXY-ISOCAPROATE) (1 CO-A)) NIL NIL)
(2-METHYLCITRATE-DEHYDRATASE-RXN ((1 CPD-622)) ((1 WATER) (1 CPD-1136)) NIL NIL)
(2-METHYLCITRATE-SYNTHASE-RXN ((1 OXALACETIC_ACID) (1 WATER) (1 PROPIONYL-COA)) ((1 PROTON) (1 CPD-622) (1 CO-A)) NIL NIL)
(2-METHYLCITRATE-SYNTHASE-RXN ((1 PROTON) (1 CPD-622) (1 CO-A)) ((1 OXALACETIC_ACID) (1 WATER) (1 PROPIONYL-COA)) NIL NIL)
(2-OCTAPRENYL-6-METHOXYPHENOL-HYDROX-RXN ((1 2-OCTAPRENYL-6-METHOXYPHENOL) (1 OXYGEN-MOLECULE) (1 NADPH) (1 PROTON)) ((1 OCTAPRENYL-METHOXY-BENZOQUINONE) (1 WATER) (1 NADP)) NIL NIL)
(2-OCTAPRENYL-6-OHPHENOL-METHY-RXN ((1 2-OCTAPRENYL-6-HYDROXYPHENOL) (1 S-ADENOSYLMETHIONINE)) ((1 PROTON) (1 2-OCTAPRENYL-6-METHOXYPHENOL) (1 ADENOSYL-HOMO-CYS)) NIL NIL)
(2-OCTAPRENYL-METHOXY-BENZOQ-METH-RXN ((1 OCTAPRENYL-METHOXY-BENZOQUINONE) (1 S-ADENOSYLMETHIONINE)) ((1 PROTON) (1 OCTAPRENYL-METHYL-METHOXY-BENZQ) (1 ADENOSYL-HOMO-CYS)) NIL NIL)
(2-OCTAPRENYLPHENOL-HYDROX-RXN ((1 2-OCTAPRENYLPHENOL) (1 OXYGEN-MOLECULE) (1 NADPH) (1 PROTON)) ((1 2-OCTAPRENYL-6-HYDROXYPHENOL) (1 WATER) (1 NADP)) NIL NIL)
(2-OXOPENT-4-ENOATE-HYDRATASE-RXN ((1 OXOPENTENOATE) (1 WATER)) ((1 4-HYDROXY-2-KETOVALERATE)) (MN+2) NIL)
(2.1.1.34-RXN ((1 |tRNA-guanosine18|) (1 S-ADENOSYLMETHIONINE)) ((1 |2-O-Methylguanosine18|) (1 ADENOSYL-HOMO-CYS) (1 PROTON)) NIL REV-UNKNOWN)
(2.1.1.34-RXN ((1 |2-O-Methylguanosine18|) (1 ADENOSYL-HOMO-CYS) (1 PROTON)) ((1 |tRNA-guanosine18|) (1 S-ADENOSYLMETHIONINE)) NIL REV-UNKNOWN)
(2.1.1.77-RXN ((1 S-ADENOSYLMETHIONINE) (1 PROTEIN-L-BETA-ISOASPARTATES)) ((1 ADENOSYL-HOMO-CYS) (1 PROTEIN-L-BETA-ISOSPARTATE-METHYL-ESTERS) (1 PROTON)) NIL NIL)
(2.1.1.79-RXN ((1 |Phospholipid-Olefinic-Fatty-Acids|) (1 S-ADENOSYLMETHIONINE)) ((1 |Phospholipid-Cyclopropane-Fatty-Acids|) (1 ADENOSYL-HOMO-CYS) (1 PROTON)) (HCO3) NIL)
(2.3.1.157-RXN ((1 GLUCOSAMINE-1P) (1 ACETYL-COA)) ((1 PROTON) (1 N-ACETYL-D-GLUCOSAMINE-1-P) (1 CO-A)) (MG+2) NIL)
(2.3.1.179-RXN ((1 |Palmitoleoyl-ACPs|) (1 MALONYL-ACP)) ((1 |3-oxo-cis-vaccenoyl-ACPs|) (1 CARBON-DIOXIDE) (1 ACP)) NIL NIL)
(2.3.1.180-RXN ((1 ACETYL-COA) (1 MALONYL-ACP)) ((1 |Acetoacetyl-ACPs|) (1 CO-A) (1 CARBON-DIOXIDE)) NIL NIL)
(2.5.1.19-RXN ((1 SHIKIMATE-5P) (1 PHOSPHO-ENOL-PYRUVATE)) ((1 3-ENOLPYRUVYL-SHIKIMATE-5P) (1 |Pi|)) NIL NIL)
(2.5.1.19-RXN ((1 3-ENOLPYRUVYL-SHIKIMATE-5P) (1 |Pi|)) ((1 SHIKIMATE-5P) (1 PHOSPHO-ENOL-PYRUVATE)) NIL NIL)
(2.5.1.64-RXN ((1 PROTON) (1 ISOCHORISMATE) (1 2-KETOGLUTARATE)) ((1 CPD-9924) (1 CARBON-DIOXIDE)) (THIAMINE-PYROPHOSPHATE MG+2 MN+2) NIL)
(2.6.1.57-RXN ((1 |Aromatic-Amino-Acids|) (1 2-KETOGLUTARATE) (3 PROTON)) ((1 |Aromatic-Oxoacids|) (1 GLT)) NIL REV-UNKNOWN)
(2.6.1.57-RXN ((1 |Aromatic-Oxoacids|) (1 GLT)) ((1 |Aromatic-Amino-Acids|) (1 2-KETOGLUTARATE) (3 PROTON)) NIL REV-UNKNOWN)
(2.6.1.7-RXN ((1 2-KETOGLUTARATE) (1 L-KYNURENINE)) ((1 GLT) (1 CPD-476)) (PYRIDOXAL_PHOSPHATE) REV-UNKNOWN)
(2.6.1.7-RXN ((1 GLT) (1 CPD-476)) ((1 2-KETOGLUTARATE) (1 L-KYNURENINE)) (PYRIDOXAL_PHOSPHATE) REV-UNKNOWN)
(2.7.1.121-RXN ((1 DIHYDROXYACETONE) (1 PHOSPHO-ENOL-PYRUVATE)) ((1 DIHYDROXY-ACETONE-PHOSPHATE) (1 PYRUVATE)) NIL NIL)
(2.7.1.148-RXN ((1 4-CYTIDINE-5-DIPHOSPHO-2-C) (1 ATP)) ((1 PROTON) (1 2-PHOSPHO-4-CYTIDINE-5-DIPHOSPHO-2-C-MET) (1 ADP)) (MG+2) NIL)
(2.7.10.1-RXN ((1 ATP) (1 |Protein-Tyrosines|)) ((1 ADP) (1 |Protein-tyrosine-phosphates|) (1 PROTON)) NIL NIL)
(2.7.10.2-RXN ((1 ATP) (1 |Protein-Tyrosines|)) ((1 |Protein-tyrosine-phosphates|) (1 ADP) (1 PROTON)) NIL REV-UNKNOWN)
(2.7.10.2-RXN ((1 |Protein-tyrosine-phosphates|) (1 ADP) (1 PROTON)) ((1 ATP) (1 |Protein-Tyrosines|)) NIL REV-UNKNOWN)
(2.7.4.22-RXN ((1 ATP) (1 UMP)) ((1 ADP) (1 UDP)) NIL NIL)
(2.7.4.22-RXN ((1 ADP) (1 UDP)) ((1 ATP) (1 UMP)) NIL NIL)
(2.7.7.1-RXN ((1 PROTON) (1 NICOTINAMIDE_NUCLEOTIDE) (1 ATP)) ((1 NAD) (1 PPI)) (MG+2) NIL)
(2.7.7.13-RXN ((1 PROTON) (1 MANNOSE-1P) (1 GTP)) ((1 GDP-MANNOSE) (1 PPI)) NIL NIL)
(2.7.7.60-RXN ((1 PROTON) (1 2-C-METHYL-D-ERYTHRITOL-4-PHOSPHATE) (1 CTP)) ((1 4-CYTIDINE-5-DIPHOSPHO-2-C) (1 PPI)) (MG+2) NIL)
(2.7.8.25-RXN ((1 PROTON) (1 DEPHOSPHO-COA) (1 ATP)) ((1 2-5-TRIPHOSPHORIBOSYL-3-DEPHOSPHO-) (1 ADENINE)) NIL NIL)
(2.7.9.3-RXN ((1 WATER) (1 SE-2) (1 ATP)) ((1 |Pi|) (1 SEPO3) (1 AMP)) (K+ MG+2) NIL)
(2.8.1.6-RXN ((1 |Sulfurated-Sulfur-Acceptors|) (1 DETHIOBIOTIN) (2 S-ADENOSYLMETHIONINE)) ((1 |Unsulfurated-Sulfur-Acceptors|) (1 BIOTIN) (2 CH33ADO) (2 MET) (1 PROTON)) (CPD-6 CPD-7) NIL)
(2.9.1.1-RXN ((1 SEPO3) (1 |L-seryl-SEC-tRNAs|)) ((1 |Pi|) (1 |Charged-SEC-tRNAs|) (1 PROTON)) (PYRIDOXAL_PHOSPHATE) NIL)
(2OXOGLUTARATEDEH-RXN ((1 2-KETOGLUTARATE) (1 CO-A) (1 NAD)) ((1 SUC-COA) (1 CARBON-DIOXIDE) (1 NADH)) (THIAMINE-PYROPHOSPHATE FAD MG+2) NIL)
(2PGADEHYDRAT-RXN ((1 2-PG)) ((1 PHOSPHO-ENOL-PYRUVATE) (1 WATER)) (MG+2) NIL)
(2PGADEHYDRAT-RXN ((1 PHOSPHO-ENOL-PYRUVATE) (1 WATER)) ((1 2-PG)) (MG+2) NIL)
(2TRANSKETO-RXN ((1 ERYTHROSE-4P) (1 XYLULOSE-5-PHOSPHATE)) ((1 FRUCTOSE-6P) (1 GAP)) (THIAMINE-PYROPHOSPHATE MN+2) NIL)
(2TRANSKETO-RXN ((1 FRUCTOSE-6P) (1 GAP)) ((1 ERYTHROSE-4P) (1 XYLULOSE-5-PHOSPHATE)) (THIAMINE-PYROPHOSPHATE MN+2) NIL)
(3-CH3-2-OXOBUTANOATE-OH-CH3-XFER-RXN ((1 WATER) (1 2-KETO-ISOVALERATE) (1 METHYLENE-THF)) ((1 2-DEHYDROPANTOATE) (1 THF)) (MG+2) NIL)
(3-CH3-2-OXOBUTANOATE-OH-CH3-XFER-RXN ((1 2-DEHYDROPANTOATE) (1 THF)) ((1 WATER) (1 2-KETO-ISOVALERATE) (1 METHYLENE-THF)) (MG+2) NIL)
(3-DEHYDROQUINATE-DEHYDRATASE-RXN ((1 DEHYDROQUINATE)) ((1 WATER) (1 3-DEHYDRO-SHIKIMATE)) NIL NIL)
(3-DEHYDROQUINATE-DEHYDRATASE-RXN ((1 WATER) (1 3-DEHYDRO-SHIKIMATE)) ((1 DEHYDROQUINATE)) NIL NIL)
(3-DEHYDROQUINATE-SYNTHASE-RXN ((1 3-DEOXY-D-ARABINO-HEPTULOSONATE-7-P)) ((1 |Pi|) (1 DEHYDROQUINATE)) (NAD CO+2) NIL)
(|3-HYDROXYDECANOYL-ACP-DEHYDR-RXN-Beta-hydroxydecanoyl-ACPs//Trans-D2-decenoyl-ACPs/WATER.56.| ((1 |Beta-hydroxydecanoyl-ACPs|)) ((1 |Trans-D2-decenoyl-ACPs|) (1 WATER)) NIL NIL)
(|3-HYDROXYDECANOYL-ACP-DEHYDR-RXN-Beta-hydroxydecanoyl-ACPs//Trans-D2-decenoyl-ACPs/WATER.56.| ((1 |Trans-D2-decenoyl-ACPs|) (1 WATER)) ((1 |Beta-hydroxydecanoyl-ACPs|)) NIL NIL)
(|3-HYDROXYDECANOYL-ACP-DEHYDR-RXN-R-3-hydroxyarachidoyl-ACPs//trans-delta2-arachidoyl-ACPs/WATER.63.| ((1 |R-3-hydroxyarachidoyl-ACPs|)) ((1 |trans-delta2-arachidoyl-ACPs|) (1 WATER)) NIL NIL)
(|3-HYDROXYDECANOYL-ACP-DEHYDR-RXN-R-3-hydroxyarachidoyl-ACPs//trans-delta2-arachidoyl-ACPs/WATER.63.| ((1 |trans-delta2-arachidoyl-ACPs|) (1 WATER)) ((1 |R-3-hydroxyarachidoyl-ACPs|)) NIL NIL)
(|3-HYDROXYDECANOYL-ACP-DEHYDR-RXN-R-3-hydroxystearoyl-ACPs//Octadec-2-enoyl-ACPs/WATER.53.| ((1 |R-3-hydroxystearoyl-ACPs|)) ((1 |Octadec-2-enoyl-ACPs|) (1 WATER)) NIL NIL)
(|3-HYDROXYDECANOYL-ACP-DEHYDR-RXN-R-3-hydroxystearoyl-ACPs//Octadec-2-enoyl-ACPs/WATER.53.| ((1 |Octadec-2-enoyl-ACPs|) (1 WATER)) ((1 |R-3-hydroxystearoyl-ACPs|)) NIL NIL)
(3-ISOPROPYLMALDEHYDROG-RXN ((1 2-D-THREO-HYDROXY-3-CARBOXY-ISOCAPROATE) (1 NAD)) ((1 CPD-7100) (1 NADH) (1 PROTON)) (MG+2 MN+2) NIL)
(3-ISOPROPYLMALDEHYDROG-RXN ((1 CPD-7100) (1 NADH) (1 PROTON)) ((1 2-D-THREO-HYDROXY-3-CARBOXY-ISOCAPROATE) (1 NAD)) (MG+2 MN+2) NIL)
(3-ISOPROPYLMALISOM-RXN ((1 3-CARBOXY-3-HYDROXY-ISOCAPROATE)) ((1 CPD-9451) (1 WATER)) NIL NIL)
(3-ISOPROPYLMALISOM-RXN ((1 CPD-9451) (1 WATER)) ((1 3-CARBOXY-3-HYDROXY-ISOCAPROATE)) NIL NIL)
(|3-NUCLEOTID-RXN[CCO-CYTOSOL]-3-Prime-Ribonucleoside-Monophosphates/WATER//Ribonucleosides/Pi.77.| ((1 |3-Prime-Ribonucleoside-Monophosphates|) (1 WATER)) ((1 |Ribonucleosides|) (1 |Pi|)) NIL NIL)
(|3-NUCLEOTID-RXN[CCO-CYTOSOL]-CPD-3706/WATER//ADENOSINE/Pi.42.| ((1 CPD-3706) (1 WATER)) ((1 ADENOSINE) (1 |Pi|)) NIL NIL)
(|3-NUCLEOTID-RXN[CCO-CYTOSOL]-CPD-3708/WATER//GUANOSINE/Pi.42.| ((1 CPD-3708) (1 WATER)) ((1 GUANOSINE) (1 |Pi|)) NIL NIL)
(|3-NUCLEOTID-RXN[CCO-CYTOSOL]-CPD-3711/WATER//CYTIDINE/Pi.41.| ((1 CPD-3711) (1 WATER)) ((1 CYTIDINE) (1 |Pi|)) NIL NIL)
(|3-NUCLEOTID-RXN[CCO-CYTOSOL]-CPD-3724/WATER//URIDINE/Pi.40.| ((1 CPD-3724) (1 WATER)) ((1 URIDINE) (1 |Pi|)) NIL NIL)
(|3-NUCLEOTID-RXN[CCO-PERI-BAC]-3-Prime-Ribonucleoside-Monophosphates/WATER//Ribonucleosides/Pi.78.| ((1 |CCO-PERI-BAC@3-Prime-Ribonucleoside-Monophosphates|) (1 CCO-PERI-BAC@WATER)) ((1 |CCO-PERI-BAC@Ribonucleosides|) (1 |CCO-PERI-BAC@Pi|)) NIL NIL)
(|3-NUCLEOTID-RXN[CCO-PERI-BAC]-CPD-3706/WATER//ADENOSINE/Pi.43.| ((1 CCO-PERI-BAC@CPD-3706) (1 CCO-PERI-BAC@WATER)) ((1 CCO-PERI-BAC@ADENOSINE) (1 |CCO-PERI-BAC@Pi|)) NIL NIL)
(|3-NUCLEOTID-RXN[CCO-PERI-BAC]-CPD-3708/WATER//GUANOSINE/Pi.43.| ((1 CCO-PERI-BAC@CPD-3708) (1 CCO-PERI-BAC@WATER)) ((1 CCO-PERI-BAC@GUANOSINE) (1 |CCO-PERI-BAC@Pi|)) NIL NIL)
(|3-NUCLEOTID-RXN[CCO-PERI-BAC]-CPD-3711/WATER//CYTIDINE/Pi.42.| ((1 CCO-PERI-BAC@CPD-3711) (1 CCO-PERI-BAC@WATER)) ((1 CCO-PERI-BAC@CYTIDINE) (1 |CCO-PERI-BAC@Pi|)) NIL NIL)
(|3-NUCLEOTID-RXN[CCO-PERI-BAC]-CPD-3724/WATER//URIDINE/Pi.41.| ((1 CCO-PERI-BAC@CPD-3724) (1 CCO-PERI-BAC@WATER)) ((1 CCO-PERI-BAC@URIDINE) (1 |CCO-PERI-BAC@Pi|)) NIL NIL)
(3-OCTAPRENYL-4-OHBENZOATE-DECARBOX-RXN ((1 PROTON) (1 3-OCTAPRENYL-4-HYDROXYBENZOATE)) ((1 2-OCTAPRENYLPHENOL) (1 CARBON-DIOXIDE)) (MN+2) NIL)
(|3-OXOACYL-ACP-REDUCT-RXN-R-3-hydroxyarachidoyl-ACPs/NADP//3-oxo-arachidoyl-ACPs/NADPH/PROTON.68.| ((1 |R-3-hydroxyarachidoyl-ACPs|) (1 NADP)) ((1 |3-oxo-arachidoyl-ACPs|) (1 NADPH) (1 PROTON)) NIL NIL)
(|3-OXOACYL-ACP-REDUCT-RXN-R-3-hydroxyarachidoyl-ACPs/NADP//3-oxo-arachidoyl-ACPs/NADPH/PROTON.68.| ((1 |3-oxo-arachidoyl-ACPs|) (1 NADPH) (1 PROTON)) ((1 |R-3-hydroxyarachidoyl-ACPs|) (1 NADP)) NIL NIL)
(|3-OXOACYL-ACP-REDUCT-RXN-R-3-hydroxystearoyl-ACPs/NADP//3-oxo-stearoyl-ACPs/NADPH/PROTON.64.| ((1 |R-3-hydroxystearoyl-ACPs|) (1 NADP)) ((1 |3-oxo-stearoyl-ACPs|) (1 NADPH) (1 PROTON)) NIL NIL)
(|3-OXOACYL-ACP-REDUCT-RXN-R-3-hydroxystearoyl-ACPs/NADP//3-oxo-stearoyl-ACPs/NADPH/PROTON.64.| ((1 |3-oxo-stearoyl-ACPs|) (1 NADPH) (1 PROTON)) ((1 |R-3-hydroxystearoyl-ACPs|) (1 NADP)) NIL NIL)
(3-OXOACYL-ACP-SYNTH-BASE-RXN ((1 MALONYL-ACP) (1 ACETYL-ACP)) ((1 ACP) (1 |Acetoacetyl-ACPs|) (1 CARBON-DIOXIDE)) NIL NIL)
(|3-OXOACYL-ACP-SYNTH-RXN-MALONYL-ACP/Arachidoyl-ACPs//ACP/3-oxo-behenoyl-ACPs/CARBON-DIOXIDE.68.| ((1 MALONYL-ACP) (1 |Arachidoyl-ACPs|)) ((1 ACP) (1 |3-oxo-behenoyl-ACPs|) (1 CARBON-DIOXIDE)) NIL NIL)
(|3-OXOACYL-ACP-SYNTH-RXN-MALONYL-ACP/POLYMER-INST-Saturated-Fatty-Acyl-ACPs-C0-H0//ACP/3-oxo-hexanoyl-ACPs/CARBON-DIOXIDE.97.| ((1 MALONYL-ACP) (1 |POLYMER-INST-Saturated-Fatty-Acyl-ACPs-C0-H0|)) ((1 ACP) (1 |3-oxo-hexanoyl-ACPs|) (1 CARBON-DIOXIDE)) NIL NIL)
(|3-OXOACYL-ACP-SYNTH-RXN-MALONYL-ACP/Palmitoyl-ACPs//ACP/3-oxo-stearoyl-ACPs/CARBON-DIOXIDE.67.| ((1 MALONYL-ACP) (1 |Palmitoyl-ACPs|)) ((1 ACP) (1 |3-oxo-stearoyl-ACPs|) (1 CARBON-DIOXIDE)) NIL NIL)
(|3-OXOACYL-ACP-SYNTH-RXN-MALONYL-ACP/Stearoyl-ACPs//ACP/3-oxo-arachidoyl-ACPs/CARBON-DIOXIDE.68.| ((1 MALONYL-ACP) (1 |Stearoyl-ACPs|)) ((1 ACP) (1 |3-oxo-arachidoyl-ACPs|) (1 CARBON-DIOXIDE)) NIL NIL)
(3.1.2.21-RXN ((1 |Dodecanoyl-ACPs|) (1 WATER)) ((1 ACP) (1 DODECANOATE) (1 PROTON)) NIL NIL)
(3.1.3.68-RXN ((1 WATER) (1 2-DEOXY-D-GLUCOSE-6-PHOSPHATE)) ((1 |Pi|) (1 2-DEOXY-D-GLUCOSE)) (MN+2) NIL)
(3.1.3.74-RXN ((1 PYRIDOXAL_PHOSPHATE) (1 WATER)) ((1 PYRIDOXAL) (1 |Pi|)) (MG+2) NIL)
(3.2.1.17-RXN ((1 |Peptidoglycans|) (1 WATER)) ((1 |Peptidoglycan-With-Cleaved-Nac|) (1 |N-acetyl-D-glucosamine|)) NIL REV-UNKNOWN)
(3.2.1.17-RXN ((1 |Peptidoglycan-With-Cleaved-Nac|) (1 |N-acetyl-D-glucosamine|)) ((1 |Peptidoglycans|) (1 WATER)) NIL REV-UNKNOWN)
(3.4.13.18-RXN ((1 DIPEPTIDES) (1 WATER)) ((2 |Amino-Acids-20|)) NIL NIL)
(3.4.13.22-RXN ((1 D-ALA-D-ALA) (1 WATER)) ((2 D-ALANINE)) NIL NIL)
(3.4.13.9-RXN ((1 |Dipeptides-With-Proline-Carboxy|) (1 WATER)) ((1 PRO) (1 |Amino-Acids-20|)) NIL REV-UNKNOWN)
(3.4.13.9-RXN ((1 PRO) (1 |Amino-Acids-20|)) ((1 |Dipeptides-With-Proline-Carboxy|) (1 WATER)) NIL REV-UNKNOWN)
(3.4.16.4-RXN ((1 |NAcMur-Peptide-NAcGlc-Undecaprenols|) (1 WATER)) ((1 |NAcMur-4Peptide-NAcGlc-Undecaprenols|) (1 D-ALANINE)) NIL REV-UNKNOWN)
(3.4.16.4-RXN ((1 |NAcMur-4Peptide-NAcGlc-Undecaprenols|) (1 D-ALANINE)) ((1 |NAcMur-Peptide-NAcGlc-Undecaprenols|) (1 WATER)) NIL REV-UNKNOWN)
(3.5.1.88-RXN ((1 WATER) (1 FORMYL-L-METHIONYL-PEPTIDE)) ((1 PROTON) (1 METHIONYL-PEPTIDE) (1 FORMATE)) (FE+2) NIL)
(3.6.1.19-RXN ((1 |Nucleoside-Triphosphates|) (1 WATER)) ((1 |Nucleoside-Monophosphates|) (1 PPI) (1 PROTON)) (MG+2) NIL)
(3.6.1.19-RXN-GTP/WATER//GMP/PPI/PROTON.26. ((1 GTP) (1 WATER)) ((1 GMP) (1 PPI) (1 PROTON)) NIL NIL)
(3.6.1.19-RXN-UTP/WATER//UMP/PPI/PROTON.26. ((1 UTP) (1 WATER)) ((1 UMP) (1 PPI) (1 PROTON)) NIL NIL)
(3.6.1.41-RXN ((1 WATER) (1 ADENOSYL-P4)) ((2 PROTON) (2 ADP)) NIL NIL)
(3.6.3.39-RXN ((1 |Lipopolysaccharides|) (1 WATER) (1 ATP)) ((1 |CCO-PERI-BAC@Lipopolysaccharides|) (1 |Pi|) (1 ADP) (1 PROTON)) (MG+2) NIL)
(|3.6.3.39-RXN-CPD0-1048/ATP/WATER//CPD0-1048/Pi/ADP/PROTON.45.| ((1 CPD0-1048) (1 ATP) (1 WATER)) ((1 CCO-PERI-BAC@CPD0-1048) (1 |Pi|) (1 ADP) (1 PROTON)) NIL NIL)
(|3.6.3.39-RXN-CPD0-1049/ATP/WATER//CPD0-1049/Pi/ADP/PROTON.45.| ((1 CPD0-1049) (1 ATP) (1 WATER)) ((1 CCO-PERI-BAC@CPD0-1049) (1 |Pi|) (1 ADP) (1 PROTON)) NIL NIL)
(|3.6.3.39-RXN-CPD0-1050/ATP/WATER//CPD0-1050/Pi/ADP/PROTON.45.| ((1 CPD0-1050) (1 ATP) (1 WATER)) ((1 CCO-PERI-BAC@CPD0-1050) (1 |Pi|) (1 ADP) (1 PROTON)) NIL NIL)
(|3.6.3.39-RXN-CPD0-1051/ATP/WATER//CPD0-1051/Pi/ADP/PROTON.45.| ((1 CPD0-1051) (1 ATP) (1 WATER)) ((1 CCO-PERI-BAC@CPD0-1051) (1 |Pi|) (1 ADP) (1 PROTON)) NIL NIL)
(|3.6.3.39-RXN-CPD0-1052/ATP/WATER//CPD0-1052/Pi/ADP/PROTON.45.| ((1 CPD0-1052) (1 ATP) (1 WATER)) ((1 CCO-PERI-BAC@CPD0-1052) (1 |Pi|) (1 ADP) (1 PROTON)) NIL NIL)
(|3.6.3.39-RXN-CPD0-1283/ATP/WATER//CPD0-1283/Pi/ADP/PROTON.45.| ((1 CPD0-1283) (1 ATP) (1 WATER)) ((1 CCO-PERI-BAC@CPD0-1283) (1 |Pi|) (1 ADP) (1 PROTON)) NIL NIL)
(|3.6.3.39-RXN-KDO2-LIPID-A/ATP/WATER//KDO2-LIPID-A/Pi/ADP/PROTON.51.| ((1 KDO2-LIPID-A) (1 ATP) (1 WATER)) ((1 CCO-PERI-BAC@KDO2-LIPID-A) (1 |Pi|) (1 ADP) (1 PROTON)) NIL NIL)
(3.6.5.1-RXN ((1 GTP) (1 WATER)) ((1 PROTON) (1 GDP) (1 |Pi|)) NIL NIL)
(325-BISPHOSPHATE-NUCLEOTIDASE-RXN ((1 3-5-ADP) (1 WATER)) ((1 |Pi|) (1 AMP)) (MG+2) NIL)
(3PGAREARR-RXN-23-DIPHOSPHOGLYCERATE.22. ((1 G3P)) ((1 2-PG)) (23-DIPHOSPHOGLYCERATE) NIL)
(3PGAREARR-RXN-23-DIPHOSPHOGLYCERATE.22. ((1 2-PG)) ((1 G3P)) (23-DIPHOSPHOGLYCERATE) NIL)
(3PGAREARR-RXN-MN+2.5. ((1 G3P)) ((1 2-PG)) (MN+2) NIL)
(3PGAREARR-RXN-MN+2.5. ((1 2-PG)) ((1 G3P)) (MN+2) NIL)
(4-HYDROXYBUTYRATE-DEHYDROGENASE-RXN ((1 NAD) (1 4-HYDROXY-BUTYRATE)) ((1 PROTON) (1 NADH) (1 SUCC-S-ALD)) NIL NIL)
(4-HYDROXYBUTYRATE-DEHYDROGENASE-RXN ((1 PROTON) (1 NADH) (1 SUCC-S-ALD)) ((1 NAD) (1 4-HYDROXY-BUTYRATE)) NIL NIL)
(4.2.1.58-RXN ((1 |Beta-3-hydroxybutyryl-ACPs|)) ((1 WATER) (1 |Crotonyl-ACPs|)) NIL NIL)
(4.2.1.59-RXN ((1 |3-Hydroxy-octanoyl-ACPs|)) ((1 |2-Octenoyl-ACPs|) (1 WATER)) NIL NIL)
(4.2.1.61-RXN ((1 |R-3-Hydroxypalmitoyl-ACPs|)) ((1 WATER) (1 |2-Hexadecenoyl-ACPs|)) NIL NIL)
(4.2.1.99-RXN ((1 CPD-618)) ((1 CPD-1136) (1 WATER)) (CPD-7) NIL)
(4.2.1.99-RXN ((1 CPD-1136) (1 WATER)) ((1 CPD-618)) (CPD-7) NIL)
(4.3.1.15-RXN ((1 |23-Diaminopropanoate|) (1 WATER)) ((1 PROTON) (2 AMMONIA) (1 PYRUVATE)) (PYRIDOXAL_PHOSPHATE) NIL)
(4.3.1.17-RXN-CPD-7.6. ((1 SER)) ((1 PROTON) (1 PYRUVATE) (1 AMMONIA)) (CPD-7) NIL)
(4.3.1.17-RXN-PYRIDOXAL_PHOSPHATE.20. ((1 SER)) ((1 PROTON) (1 PYRUVATE) (1 AMMONIA)) (PYRIDOXAL_PHOSPHATE) NIL)
(4OH2OXOGLUTARALDOL-RXN ((1 D-4-HYDROXY-2-KETO-GLUTARATE)) ((1 GLYOX) (1 PYRUVATE)) NIL REV-UNKNOWN)
(4OH2OXOGLUTARALDOL-RXN ((1 GLYOX) (1 PYRUVATE)) ((1 D-4-HYDROXY-2-KETO-GLUTARATE)) NIL REV-UNKNOWN)
(4OHBENZOATE-OCTAPRENYLTRANSFER-RXN ((1 OCTAPRENYL-DIPHOSPHATE) (1 |4-hydroxybenzoate|)) ((1 PPI) (1 3-OCTAPRENYL-4-HYDROXYBENZOATE)) (MG+2) NIL)
(5-FORMYL-THF-CYCLO-LIGASE-RXN ((1 5-FORMYL-THF) (1 ATP)) ((1 5-10-METHENYL-THF) (1 ADP) (1 |Pi|)) NIL NIL)
(|5-NUCLEOTID-RXN[CCO-CYTOSOL]-CMP/WATER//CYTIDINE/Pi.36.| ((1 CMP) (1 WATER)) ((1 CYTIDINE) (1 |Pi|)) NIL NIL)
(|5-NUCLEOTID-RXN[CCO-CYTOSOL]-Ribonucleoside-Monophosphates/WATER//Ribonucleosides/Pi.69.| ((1 |Ribonucleoside-Monophosphates|) (1 WATER)) ((1 |Ribonucleosides|) (1 |Pi|)) NIL NIL)
(|5-NUCLEOTID-RXN[CCO-CYTOSOL]-UMP/WATER//URIDINE/Pi.35.| ((1 UMP) (1 WATER)) ((1 URIDINE) (1 |Pi|)) NIL NIL)
(|5-NUCLEOTID-RXN[CCO-PERI-BAC]-CMP/WATER//CYTIDINE/Pi.37.| ((1 CCO-PERI-BAC@CMP) (1 CCO-PERI-BAC@WATER)) ((1 CCO-PERI-BAC@CYTIDINE) (1 |CCO-PERI-BAC@Pi|)) NIL NIL)
(|5-NUCLEOTID-RXN[CCO-PERI-BAC]-Ribonucleoside-Monophosphates/WATER//Ribonucleosides/Pi.70.| ((1 |CCO-PERI-BAC@Ribonucleoside-Monophosphates|) (1 CCO-PERI-BAC@WATER)) ((1 |CCO-PERI-BAC@Ribonucleosides|) (1 |CCO-PERI-BAC@Pi|)) NIL NIL)
(|5-NUCLEOTID-RXN[CCO-PERI-BAC]-UMP/WATER//URIDINE/Pi.36.| ((1 CCO-PERI-BAC@UMP) (1 CCO-PERI-BAC@WATER)) ((1 CCO-PERI-BAC@URIDINE) (1 |CCO-PERI-BAC@Pi|)) NIL NIL)
(5.1.3.20-RXN ((1 ADP-D-GLYCERO-D-MANNO-HEPTOSE)) ((1 ADP-L-GLYCERO-D-MANNO-HEPTOSE)) (NADP) NIL)
(5.3.3.14-RXN ((1 |Trans-D2-decenoyl-ACPs|)) ((1 |Cis-delta-3-decenoyl-ACPs|)) NIL NIL)
(5.3.3.14-RXN ((1 |Cis-delta-3-decenoyl-ACPs|)) ((1 |Trans-D2-decenoyl-ACPs|)) NIL NIL)
(5.4.2.10-RXN ((1 GLUCOSAMINE-1P)) ((1 D-GLUCOSAMINE-6-P)) (CPD0-1096) NIL)
(5.4.2.10-RXN ((1 D-GLUCOSAMINE-6-P)) ((1 GLUCOSAMINE-1P)) (CPD0-1096) NIL)
(6-PHOSPHO-BETA-GLUCOSIDASE-RXN ((1 CPD-507) (1 WATER)) ((1 GLC-6-P) (1 GLC)) NIL NIL)
(6PFRUCTPHOS-RXN ((1 FRUCTOSE-6P) (1 ATP)) ((1 PROTON) (1 ADP) (1 FRUCTOSE-16-DIPHOSPHATE)) (MG+2) NIL)
(6PGLUCONDEHYDROG-RXN ((1 NAD-P-OR-NOP) (1 CPD-2961)) ((1 NADH-P-OR-NOP) (1 RIBULOSE-5P) (1 CARBON-DIOXIDE)) NIL NIL)
(6PGLUCONDEHYDROG-RXN-NAD/CPD-2961//NADH/RIBULOSE-5P/CARBON-DIOXIDE.46. ((1 NAD) (1 CPD-2961)) ((1 NADH) (1 RIBULOSE-5P) (1 CARBON-DIOXIDE)) NIL NIL)
(6PGLUCONDEHYDROG-RXN-NADP/CPD-2961//NADPH/RIBULOSE-5P/CARBON-DIOXIDE.48. ((1 NADP) (1 CPD-2961)) ((1 NADPH) (1 RIBULOSE-5P) (1 CARBON-DIOXIDE)) NIL NIL)
(6PGLUCONOLACT-RXN ((1 D-6-P-GLUCONO-DELTA-LACTONE) (1 WATER)) ((1 PROTON) (1 CPD-2961)) NIL NIL)
(7-ALPHA-HYDROXYSTEROID-DEH-RXN ((1 NAD) (1 CHOLATE)) ((1 PROTON) (1 NADH) (1 CHOLANATE2)) NIL REV-UNKNOWN)
(7-ALPHA-HYDROXYSTEROID-DEH-RXN ((1 PROTON) (1 NADH) (1 CHOLANATE2)) ((1 NAD) (1 CHOLATE)) NIL REV-UNKNOWN)
(7KAPSYN-RXN ((1 PROTON) (1 L-ALPHA-ALANINE) (1 CPD-558)) ((1 CARBON-DIOXIDE) (1 CO-A) (1 8-AMINO-7-OXONONANOATE)) (PYRIDOXAL_PHOSPHATE) NIL)
(ABC-10-RXN ((1 ATP) (1 CCO-PERI-BAC@FERRIC-ENTEROBACTIN-COMPLEX) (1 WATER)) ((1 ADP) (1 |Pi|) (1 FERRIC-ENTEROBACTIN-COMPLEX) (1 PROTON)) NIL NIL)
(ABC-12-RXN ((1 ATP) (1 CCO-PERI-BAC@GLN) (1 WATER)) ((1 ADP) (1 |Pi|) (1 GLN) (1 PROTON)) NIL NIL)
(ABC-13-RXN ((1 ATP) (1 CCO-PERI-BAC@GLT) (1 WATER)) ((1 ADP) (1 |Pi|) (1 GLT) (1 PROTON)) NIL NIL)
(ABC-14-RXN ((1 ATP) (1 CCO-PERI-BAC@HIS) (1 WATER)) ((1 ADP) (1 |Pi|) (1 HIS) (1 PROTON)) NIL NIL)
(ABC-15-RXN ((1 ATP) (1 CCO-PERI-BAC@ILE) (1 WATER)) ((1 ADP) (1 |Pi|) (1 ILE) (1 PROTON)) NIL NIL)
(ABC-16-RXN ((1 ATP) (1 CCO-PERI-BAC@MALTOSE) (1 WATER)) ((1 ADP) (1 |Pi|) (1 MALTOSE) (1 PROTON)) NIL NIL)
(ABC-18-RXN ((1 ATP) (1 CCO-PERI-BAC@GALACTOSE) (1 WATER)) ((1 ADP) (1 |Pi|) (1 GALACTOSE) (1 PROTON)) NIL NIL)
(ABC-19-RXN ((1 ATP) (1 CCO-PERI-BAC@CPD-3) (1 WATER)) ((1 ADP) (1 |Pi|) (1 CPD-3) (1 PROTON)) NIL NIL)
(ABC-2-RXN ((1 WATER) (1 CCO-PERI-BAC@ARABINOSE) (1 ATP)) ((1 ARABINOSE) (1 |Pi|) (1 ADP) (1 PROTON)) NIL NIL)
(ABC-20-RXN ((1 CCO-PERI-BAC@NI+2) (1 ATP) (1 WATER)) ((1 NI+2) (1 ADP) (1 |Pi|) (1 PROTON)) NIL NIL)
(ABC-24-RXN ((1 ATP) (1 CCO-PERI-BAC@SPERMIDINE) (1 WATER)) ((1 ADP) (1 |Pi|) (1 SPERMIDINE) (1 PROTON)) NIL NIL)
(ABC-25-RXN ((1 ATP) (1 CCO-PERI-BAC@PUTRESCINE) (1 WATER)) ((1 ADP) (1 |Pi|) (1 PUTRESCINE) (1 PROTON)) NIL NIL)
(ABC-26-RXN ((1 ATP) (1 CCO-PERI-BAC@PRO) (1 WATER)) ((1 ADP) (1 |Pi|) (1 PRO) (1 PROTON)) NIL NIL)
(ABC-27-RXN ((1 ATP) (1 |CCO-PERI-BAC@Pi|) (1 WATER)) ((1 ADP) (2 |Pi|) (1 PROTON)) NIL NIL)
(ABC-28-RXN ((1 ATP) (1 CCO-PERI-BAC@CPD0-1110) (1 WATER)) ((1 ADP) (1 |Pi|) (1 CPD0-1110) (1 PROTON)) NIL NIL)
(ABC-3-RXN ((1 CCO-PERI-BAC@LYS) (1 ATP) (1 WATER)) ((1 LYS) (1 ADP) (1 |Pi|) (1 PROTON)) NIL NIL)
(ABC-32-RXN ((1 ATP) (1 CCO-PERI-BAC@THIAMINE) (1 WATER)) ((1 ADP) (1 |Pi|) (1 THIAMINE) (1 PROTON)) NIL NIL)
(ABC-33-RXN ((1 ATP) (1 CCO-PERI-BAC@XYLOSE) (1 WATER)) ((1 ADP) (1 |Pi|) (1 XYLOSE) (1 PROTON)) NIL NIL)
(ABC-34-RXN ((1 ATP) (1 CCO-PERI-BAC@GLYCEROL-3P) (1 WATER)) ((1 ADP) (1 |Pi|) (1 GLYCEROL-3P) (1 PROTON)) NIL NIL)
(ABC-35-RXN ((1 ATP) (1 CCO-PERI-BAC@LEU) (1 WATER)) ((1 ADP) (1 |Pi|) (1 LEU) (1 PROTON)) NIL NIL)
(ABC-36-RXN ((1 ATP) (1 CCO-PERI-BAC@VAL) (1 WATER)) ((1 ADP) (1 |Pi|) (1 VAL) (1 PROTON)) NIL NIL)
(ABC-37-RXN ((1 ATP) (1 CCO-PERI-BAC@L-ORNITHINE) (1 WATER)) ((1 ADP) (1 |Pi|) (1 L-ORNITHINE) (1 PROTON)) NIL NIL)
(ABC-4-RXN ((1 ATP) (1 CCO-PERI-BAC@ARG) (1 WATER)) ((1 ADP) (1 |Pi|) (1 ARG) (1 PROTON)) NIL NIL)
(ABC-42-RXN ((1 CCO-PERI-BAC@ALLOSE) (1 ATP) (1 WATER)) ((1 ALLOSE) (1 ADP) (1 |Pi|) (1 PROTON)) NIL NIL)
(ABC-5-RXN ((1 ATP) (1 CCO-PERI-BAC@COB-I-ALAMIN) (1 WATER)) ((1 ADP) (1 |Pi|) (1 COB-I-ALAMIN) (1 PROTON)) NIL NIL)
(|ABC-56-RXN-ATP/CPD-10246/WATER//CPD-10246/ADP/Pi/PROTON.45.| ((1 ATP) (1 CCO-PERI-BAC@CPD-10246) (1 WATER)) ((1 CPD-10246) (1 ADP) (1 |Pi|) (1 PROTON)) NIL NIL)
(|ABC-56-RXN-ATP/CPD-10434/WATER//CPD-10434/ADP/Pi/PROTON.45.| ((1 ATP) (1 CCO-PERI-BAC@CPD-10434) (1 WATER)) ((1 CPD-10434) (1 ADP) (1 |Pi|) (1 PROTON)) NIL NIL)
(|ABC-56-RXN-ATP/CPD-3744/WATER//CPD-3744/ADP/Pi/PROTON.43.| ((1 ATP) (1 CCO-PERI-BAC@CPD-3744) (1 WATER)) ((1 CPD-3744) (1 ADP) (1 |Pi|) (1 PROTON)) NIL NIL)
(|ABC-56-RXN-ATP/CPD-3745/WATER//CPD-3745/ADP/Pi/PROTON.43.| ((1 ATP) (1 CCO-PERI-BAC@CPD-3745) (1 WATER)) ((1 CPD-3745) (1 ADP) (1 |Pi|) (1 PROTON)) NIL NIL)
(|ABC-56-RXN-ATP/CPD-3746/WATER//CPD-3746/ADP/Pi/PROTON.43.| ((1 ATP) (1 CCO-PERI-BAC@CPD-3746) (1 WATER)) ((1 CPD-3746) (1 ADP) (1 |Pi|) (1 PROTON)) NIL NIL)
(|ABC-56-RXN-ATP/CPD0-1958/WATER//CPD0-1958/ADP/Pi/PROTON.45.| ((1 ATP) (1 CCO-PERI-BAC@CPD0-1958) (1 WATER)) ((1 CPD0-1958) (1 ADP) (1 |Pi|) (1 PROTON)) NIL NIL)
(ABC-63-RXN ((1 CCO-PERI-BAC@ZN+2) (1 WATER) (1 ATP)) ((1 ZN+2) (1 ADP) (1 |Pi|) (1 PROTON)) NIL NIL)
(ABC-64-RXN ((1 CCO-PERI-BAC@TAURINE) (1 ATP) (1 WATER)) ((1 TAURINE) (1 ADP) (1 |Pi|) (1 PROTON)) NIL NIL)
(ABC-7-RXN ((1 ATP) (1 CCO-PERI-BAC@S2O3) (1 WATER)) ((1 ADP) (1 |Pi|) (1 S2O3) (1 PROTON)) NIL NIL)
(ABC-70-RXN ((1 CCO-PERI-BAC@SULFATE) (1 WATER) (1 ATP)) ((1 SULFATE) (1 |Pi|) (1 ADP) (1 PROTON)) NIL NIL)
(|ABC-8-RXN-ATP/ALA-GLY/WATER//ADP/Pi/ALA-GLY/PROTON.41.| ((1 ATP) (1 CCO-PERI-BAC@ALA-GLY) (1 WATER)) ((1 ADP) (1 |Pi|) (1 ALA-GLY) (1 PROTON)) NIL NIL)
(|ABC-8-RXN-ATP/CPD-10814/WATER//ADP/Pi/CPD-10814/PROTON.45.| ((1 ATP) (1 CCO-PERI-BAC@CPD-10814) (1 WATER)) ((1 ADP) (1 |Pi|) (1 CPD-10814) (1 PROTON)) NIL NIL)
(|ABC-8-RXN-ATP/CPD-13390/WATER//ADP/Pi/CPD-13390/PROTON.45.| ((1 ATP) (1 CCO-PERI-BAC@CPD-13390) (1 WATER)) ((1 ADP) (1 |Pi|) (1 CPD-13390) (1 PROTON)) NIL NIL)
(|ABC-8-RXN-ATP/CPD-13393/WATER//ADP/Pi/CPD-13393/PROTON.45.| ((1 ATP) (1 CCO-PERI-BAC@CPD-13393) (1 WATER)) ((1 ADP) (1 |Pi|) (1 CPD-13393) (1 PROTON)) NIL NIL)
(|ABC-8-RXN-ATP/CPD-13394/WATER//ADP/Pi/CPD-13394/PROTON.45.| ((1 ATP) (1 CCO-PERI-BAC@CPD-13394) (1 WATER)) ((1 ADP) (1 |Pi|) (1 CPD-13394) (1 PROTON)) NIL NIL)
(|ABC-8-RXN-ATP/CPD-13395/WATER//ADP/Pi/CPD-13395/PROTON.45.| ((1 ATP) (1 CCO-PERI-BAC@CPD-13395) (1 WATER)) ((1 ADP) (1 |Pi|) (1 CPD-13395) (1 PROTON)) NIL NIL)
(|ABC-8-RXN-ATP/CPD-13397/WATER//ADP/Pi/CPD-13397/PROTON.45.| ((1 ATP) (1 CCO-PERI-BAC@CPD-13397) (1 WATER)) ((1 ADP) (1 |Pi|) (1 CPD-13397) (1 PROTON)) NIL NIL)
(|ABC-8-RXN-ATP/CPD-13398/WATER//ADP/Pi/CPD-13398/PROTON.45.| ((1 ATP) (1 CCO-PERI-BAC@CPD-13398) (1 WATER)) ((1 ADP) (1 |Pi|) (1 CPD-13398) (1 PROTON)) NIL NIL)
(|ABC-8-RXN-ATP/CPD-13401/WATER//ADP/Pi/CPD-13401/PROTON.45.| ((1 ATP) (1 CCO-PERI-BAC@CPD-13401) (1 WATER)) ((1 ADP) (1 |Pi|) (1 CPD-13401) (1 PROTON)) NIL NIL)
(|ABC-8-RXN-ATP/CPD-13403/WATER//ADP/Pi/CPD-13403/PROTON.45.| ((1 ATP) (1 CCO-PERI-BAC@CPD-13403) (1 WATER)) ((1 ADP) (1 |Pi|) (1 CPD-13403) (1 PROTON)) NIL NIL)
(|ABC-8-RXN-ATP/CPD-13404/WATER//ADP/Pi/CPD-13404/PROTON.45.| ((1 ATP) (1 CCO-PERI-BAC@CPD-13404) (1 WATER)) ((1 ADP) (1 |Pi|) (1 CPD-13404) (1 PROTON)) NIL NIL)
(|ABC-8-RXN-ATP/CPD-13406/WATER//ADP/Pi/CPD-13406/PROTON.45.| ((1 ATP) (1 CCO-PERI-BAC@CPD-13406) (1 WATER)) ((1 ADP) (1 |Pi|) (1 CPD-13406) (1 PROTON)) NIL NIL)
(|ABC-8-RXN-ATP/CPD-3569/WATER//ADP/Pi/CPD-3569/PROTON.43.| ((1 ATP) (1 CCO-PERI-BAC@CPD-3569) (1 WATER)) ((1 ADP) (1 |Pi|) (1 CPD-3569) (1 PROTON)) NIL NIL)
(|ABC-8-RXN-ATP/CPD0-1445/WATER//ADP/Pi/CPD0-1445/PROTON.45.| ((1 ATP) (1 CCO-PERI-BAC@CPD0-1445) (1 WATER)) ((1 ADP) (1 |Pi|) (1 CPD0-1445) (1 PROTON)) NIL NIL)
(|ABC-8-RXN-ATP/CPD0-2190/WATER//ADP/Pi/CPD0-2190/PROTON.45.| ((1 ATP) (1 CCO-PERI-BAC@CPD0-2190) (1 WATER)) ((1 ADP) (1 |Pi|) (1 CPD0-2190) (1 PROTON)) NIL NIL)
(|ABC-8-RXN-ATP/CYS-GLY/WATER//ADP/Pi/CYS-GLY/PROTON.41.| ((1 ATP) (1 CCO-PERI-BAC@CYS-GLY) (1 WATER)) ((1 ADP) (1 |Pi|) (1 CYS-GLY) (1 PROTON)) NIL NIL)
(ABC-9-RXN ((1 ATP) (1 CCO-PERI-BAC@FERRIC-CITRATE-COMPLEX) (1 WATER)) ((1 ADP) (1 |Pi|) (1 FERRIC-CITRATE-COMPLEX) (1 PROTON)) NIL NIL)
(ACECOATRANS-RXN ((1 |Saturated-Fatty-Acyl-CoA|) (1 ACET)) ((1 |Fatty-Acids|) (1 ACETYL-COA)) NIL NIL)
(ACECOATRANS-RXN ((1 |Fatty-Acids|) (1 ACETYL-COA)) ((1 |Saturated-Fatty-Acyl-CoA|) (1 ACET)) NIL NIL)
(ACECOATRANS-RXN-BUTYRYL-COA/ACET//BUTYRIC_ACID/ACETYL-COA.42. ((1 BUTYRYL-COA) (1 ACET)) ((1 BUTYRIC_ACID) (1 ACETYL-COA)) NIL NIL)
(ACECOATRANS-RXN-BUTYRYL-COA/ACET//BUTYRIC_ACID/ACETYL-COA.42. ((1 BUTYRIC_ACID) (1 ACETYL-COA)) ((1 BUTYRYL-COA) (1 ACET)) NIL NIL)
(ACECOATRANS-RXN-CPD-10267/ACET//CPD-3617/ACETYL-COA.36. ((1 CPD-10267) (1 ACET)) ((1 CPD-3617) (1 ACETYL-COA)) NIL NIL)
(ACECOATRANS-RXN-CPD-10267/ACET//CPD-3617/ACETYL-COA.36. ((1 CPD-3617) (1 ACETYL-COA)) ((1 CPD-10267) (1 ACET)) NIL NIL)
(ACECOATRANS-RXN-CPD-196/ACET//CPD-195/ACETYL-COA.33. ((1 CPD-196) (1 ACET)) ((1 CPD-195) (1 ACETYL-COA)) NIL NIL)
(ACECOATRANS-RXN-CPD-196/ACET//CPD-195/ACETYL-COA.33. ((1 CPD-195) (1 ACETYL-COA)) ((1 CPD-196) (1 ACET)) NIL NIL)
(ACECOATRANS-RXN-HEXANOYL-COA/ACET//HEXANOATE/ACETYL-COA.40. ((1 HEXANOYL-COA) (1 ACET)) ((1 HEXANOATE) (1 ACETYL-COA)) NIL NIL)
(ACECOATRANS-RXN-HEXANOYL-COA/ACET//HEXANOATE/ACETYL-COA.40. ((1 HEXANOATE) (1 ACETYL-COA)) ((1 HEXANOYL-COA) (1 ACET)) NIL NIL)
(ACECOATRANS-RXN-LAUROYLCOA-CPD/ACET//DODECANOATE/ACETYL-COA.44. ((1 LAUROYLCOA-CPD) (1 ACET)) ((1 DODECANOATE) (1 ACETYL-COA)) NIL NIL)
(ACECOATRANS-RXN-LAUROYLCOA-CPD/ACET//DODECANOATE/ACETYL-COA.44. ((1 DODECANOATE) (1 ACETYL-COA)) ((1 LAUROYLCOA-CPD) (1 ACET)) NIL NIL)
(ACECOATRANS-RXN-PALMITYL-COA/ACET//PALMITATE/ACETYL-COA.40. ((1 PALMITYL-COA) (1 ACET)) ((1 PALMITATE) (1 ACETYL-COA)) NIL NIL)
(ACECOATRANS-RXN-PALMITYL-COA/ACET//PALMITATE/ACETYL-COA.40. ((1 PALMITATE) (1 ACETYL-COA)) ((1 PALMITYL-COA) (1 ACET)) NIL NIL)
(ACECOATRANS-RXN-STEAROYL-COA/ACET//STEARIC_ACID/ACETYL-COA.43. ((1 STEAROYL-COA) (1 ACET)) ((1 STEARIC_ACID) (1 ACETYL-COA)) NIL NIL)
(ACECOATRANS-RXN-STEAROYL-COA/ACET//STEARIC_ACID/ACETYL-COA.43. ((1 STEARIC_ACID) (1 ACETYL-COA)) ((1 STEAROYL-COA) (1 ACET)) NIL NIL)
(ACECOATRANS-RXN-TETRADECANOYL-COA/ACET//CPD-7836/ACETYL-COA.44. ((1 TETRADECANOYL-COA) (1 ACET)) ((1 CPD-7836) (1 ACETYL-COA)) NIL NIL)
(ACECOATRANS-RXN-TETRADECANOYL-COA/ACET//CPD-7836/ACETYL-COA.44. ((1 CPD-7836) (1 ACETYL-COA)) ((1 TETRADECANOYL-COA) (1 ACET)) NIL NIL)
(ACETALD-DEHYDROG-RXN ((1 NAD) (1 CO-A) (1 ACETALD)) ((1 PROTON) (1 NADH) (1 ACETYL-COA)) (FE+2) NIL)
(ACETALD-DEHYDROG-RXN ((1 PROTON) (1 NADH) (1 ACETYL-COA)) ((1 NAD) (1 CO-A) (1 ACETALD)) (FE+2) NIL)
(ACETATE--COA-LIGASE-RXN ((1 CO-A) (1 ACET) (1 ATP)) ((1 ACETYL-COA) (1 PPI) (1 AMP)) (MG+2) NIL)
(ACETATEKIN-RXN ((1 ACET) (1 ATP)) ((1 ACETYL-P) (1 ADP)) (MG+2) NIL)
(ACETATEKIN-RXN ((1 ACETYL-P) (1 ADP)) ((1 ACET) (1 ATP)) (MG+2) NIL)
(ACETOACETATE-DECARBOXYLASE-RXN ((1 3-KETOBUTYRATE) (1 PROTON)) ((1 ACETONE) (1 CARBON-DIOXIDE)) NIL REV-UNKNOWN)
(ACETOACETATE-DECARBOXYLASE-RXN ((1 ACETONE) (1 CARBON-DIOXIDE)) ((1 3-KETOBUTYRATE) (1 PROTON)) NIL REV-UNKNOWN)
(ACETOACETYL-COA-TRANSFER-RXN ((1 3-KETOBUTYRATE) (1 ACETYL-COA)) ((1 ACETOACETYL-COA) (1 ACET)) NIL NIL)
(ACETOACETYL-COA-TRANSFER-RXN ((1 ACETOACETYL-COA) (1 ACET)) ((1 3-KETOBUTYRATE) (1 ACETYL-COA)) NIL NIL)
(ACETOINDEHYDROG-A-RXN ((1 ACETOIN) (1 NADP)) ((1 DIACETYL) (1 NADPH) (1 PROTON)) NIL REV-UNKNOWN)
(ACETOINDEHYDROG-A-RXN ((1 DIACETYL) (1 NADPH) (1 PROTON)) ((1 ACETOIN) (1 NADP)) NIL REV-UNKNOWN)
(ACETOLACTREDUCTOISOM-RXN ((1 DIOH-ISOVALERATE) (1 NADP)) ((1 2-ACETO-LACTATE) (1 NADPH) (1 PROTON)) (MG+2) NIL)
(ACETOLACTREDUCTOISOM-RXN ((1 2-ACETO-LACTATE) (1 NADPH) (1 PROTON)) ((1 DIOH-ISOVALERATE) (1 NADP)) (MG+2) NIL)
(ACETOLACTSYN-RXN-FAD/THIAMINE-PYROPHOSPHATE/MG+2.32. ((1 PROTON) (2 PYRUVATE)) ((1 2-ACETO-LACTATE) (1 CARBON-DIOXIDE)) (FAD THIAMINE-PYROPHOSPHATE MG+2) NIL)
(ACETOLACTSYN-RXN-FAD/THIAMINE-PYROPHOSPHATE/MG+2.32. ((1 2-ACETO-LACTATE) (1 CARBON-DIOXIDE)) ((1 PROTON) (2 PYRUVATE)) (FAD THIAMINE-PYROPHOSPHATE MG+2) NIL)
(ACETOLACTSYN-RXN-THIAMINE-PYROPHOSPHATE/FAD/FAD.31. ((1 PROTON) (2 PYRUVATE)) ((1 2-ACETO-LACTATE) (1 CARBON-DIOXIDE)) (THIAMINE-PYROPHOSPHATE FAD FAD) NIL)
(ACETOLACTSYN-RXN-THIAMINE-PYROPHOSPHATE/FAD/FAD.31. ((1 2-ACETO-LACTATE) (1 CARBON-DIOXIDE)) ((1 PROTON) (2 PYRUVATE)) (THIAMINE-PYROPHOSPHATE FAD FAD) NIL)
(ACETOOHBUTREDUCTOISOM-RXN ((1 1-KETO-2-METHYLVALERATE) (1 NADP)) ((1 PROTON) (1 2-ACETO-2-HYDROXY-BUTYRATE) (1 NADPH)) NIL NIL)
(ACETOOHBUTREDUCTOISOM-RXN ((1 PROTON) (1 2-ACETO-2-HYDROXY-BUTYRATE) (1 NADPH)) ((1 1-KETO-2-METHYLVALERATE) (1 NADP)) NIL NIL)
(ACETOOHBUTSYN-RXN-THIAMINE-PYROPHOSPHATE/FAD/FAD.31. ((1 PROTON) (1 PYRUVATE) (1 2-OXOBUTANOATE)) ((1 2-ACETO-2-HYDROXY-BUTYRATE) (1 CARBON-DIOXIDE)) (THIAMINE-PYROPHOSPHATE FAD FAD) NIL)
(ACETOOHBUTSYN-RXN-THIAMINE-PYROPHOSPHATE/MG+2/FAD.32. ((1 PROTON) (1 PYRUVATE) (1 2-OXOBUTANOATE)) ((1 2-ACETO-2-HYDROXY-BUTYRATE) (1 CARBON-DIOXIDE)) (THIAMINE-PYROPHOSPHATE MG+2 FAD) NIL)
(ACETYL-COA-ACETYLTRANSFER-RXN ((2 ACETYL-COA)) ((1 ACETOACETYL-COA) (1 CO-A)) NIL NIL)
(ACETYL-COA-ACETYLTRANSFER-RXN ((1 ACETOACETYL-COA) (1 CO-A)) ((2 ACETYL-COA)) NIL NIL)
(ACETYL-COA-CARBOXYLTRANSFER-RXN ((1 ATP) (1 ACETYL-COA) (1 HCO3)) ((1 PROTON) (1 MALONYL-COA) (1 |Pi|) (1 ADP)) (BIOTIN) NIL)
(ACETYLESTERASE-RXN ((1 WATER) (1 |Acetic-Esters|)) ((1 |Alcohols|) (1 ACET) (1 PROTON)) NIL NIL)
(ACETYLGLUTKIN-RXN ((1 ACETYL-GLU) (1 ATP)) ((1 N-ACETYL-GLUTAMYL-P) (1 ADP)) (MG+2) NIL)
(ACETYLORNDEACET-RXN ((1 N-ALPHA-ACETYLORNITHINE) (1 WATER)) ((1 L-ORNITHINE) (1 ACET)) (ZN+2) NIL)
(ACETYLORNTRANSAM-RXN ((1 CPD-469) (1 GLT)) ((1 N-ALPHA-ACETYLORNITHINE) (1 2-KETOGLUTARATE)) (PYRIDOXAL_PHOSPHATE) NIL)
(ACID-PHOSPHATASE-RXN ((1 WATER) (1 |Orthophosphoric-Monoesters|)) ((1 |Alcohols|) (1 |Pi|)) (MG+2) NIL)
(ACID-PHOSPHATASE-RXN ((1 |Alcohols|) (1 |Pi|)) ((1 WATER) (1 |Orthophosphoric-Monoesters|)) (MG+2) NIL)
(ACNEULY-RXN ((1 N-ACETYLNEURAMINATE)) ((1 N-ACETYL-D-MANNOSAMINE) (1 PYRUVATE)) NIL NIL)
(ACNEULY-RXN ((1 N-ACETYL-D-MANNOSAMINE) (1 PYRUVATE)) ((1 N-ACETYLNEURAMINATE)) NIL NIL)
(ACONITATE-DELTA-ISOMERASE-RXN ((1 CPD-225)) ((1 CIS-ACONITATE)) NIL REV-UNKNOWN)
(ACONITATE-DELTA-ISOMERASE-RXN ((1 CIS-ACONITATE)) ((1 CPD-225)) NIL REV-UNKNOWN)
(ACONITATEDEHYDR-RXN ((1 CIT)) ((1 CIS-ACONITATE) (1 WATER)) (CPD-7) NIL)
(ACONITATEDEHYDR-RXN ((1 CIS-ACONITATE) (1 WATER)) ((1 CIT)) (CPD-7) NIL)
(ACONITATEHYDR-RXN ((1 CIS-ACONITATE) (1 WATER)) ((1 THREO-DS-ISO-CITRATE)) (CPD-7) NIL)
(ACONITATEHYDR-RXN ((1 THREO-DS-ISO-CITRATE)) ((1 CIS-ACONITATE) (1 WATER)) (CPD-7) NIL)
(ACP-S-ACETYLTRANSFER-RXN ((1 ACP) (1 ACETYL-COA)) ((1 ACETYL-ACP) (1 CO-A)) NIL NIL)
(ACP-S-ACETYLTRANSFER-RXN ((1 ACETYL-ACP) (1 CO-A)) ((1 ACP) (1 ACETYL-COA)) NIL NIL)
(ACSERLY-RXN ((1 ACETYLSERINE) (1 HS)) ((1 PROTON) (1 CYS) (1 ACET)) (PYRIDOXAL_PHOSPHATE) NIL)
(ACSERLY-RXN ((1 PROTON) (1 CYS) (1 ACET)) ((1 ACETYLSERINE) (1 HS)) (PYRIDOXAL_PHOSPHATE) NIL)
(ACYL-COA-HYDROLASE-RXN ((1 ACYL-COA) (1 WATER)) ((1 CO-A) (1 |Carboxylates|) (1 PROTON)) NIL NIL)
(ACYL-COA-HYDROLASE-RXN-BUTYRYL-COA/WATER//BUTYRIC_ACID/CO-A/PROTON.44. ((1 BUTYRYL-COA) (1 WATER)) ((1 BUTYRIC_ACID) (1 CO-A) (1 PROTON)) NIL NIL)
(ACYL-COA-HYDROLASE-RXN-CPD-10267/WATER//CPD-3617/CO-A/PROTON.38. ((1 CPD-10267) (1 WATER)) ((1 CPD-3617) (1 CO-A) (1 PROTON)) NIL NIL)
(ACYL-COA-HYDROLASE-RXN-CPD-196/WATER//CPD-195/CO-A/PROTON.35. ((1 CPD-196) (1 WATER)) ((1 CPD-195) (1 CO-A) (1 PROTON)) NIL NIL)
(ACYL-COA-HYDROLASE-RXN-HEXANOYL-COA/WATER//HEXANOATE/CO-A/PROTON.42. ((1 HEXANOYL-COA) (1 WATER)) ((1 HEXANOATE) (1 CO-A) (1 PROTON)) NIL NIL)
(ACYL-COA-HYDROLASE-RXN-LAUROYLCOA-CPD/WATER//DODECANOATE/CO-A/PROTON.46. ((1 LAUROYLCOA-CPD) (1 WATER)) ((1 DODECANOATE) (1 CO-A) (1 PROTON)) NIL NIL)
(ACYL-COA-HYDROLASE-RXN-PALMITYL-COA/WATER//PALMITATE/CO-A/PROTON.42. ((1 PALMITYL-COA) (1 WATER)) ((1 PALMITATE) (1 CO-A) (1 PROTON)) NIL NIL)
(ACYL-COA-HYDROLASE-RXN-STEAROYL-COA/WATER//STEARIC_ACID/CO-A/PROTON.45. ((1 STEAROYL-COA) (1 WATER)) ((1 STEARIC_ACID) (1 CO-A) (1 PROTON)) NIL NIL)
(ACYL-COA-HYDROLASE-RXN-TETRADECANOYL-COA/WATER//CPD-7836/CO-A/PROTON.46. ((1 TETRADECANOYL-COA) (1 WATER)) ((1 CPD-7836) (1 CO-A) (1 PROTON)) NIL NIL)
(ACYLCOASYN-RXN-BUTYRIC_ACID/CO-A/ATP//BUTYRYL-COA/PPI/AMP.43. ((1 BUTYRIC_ACID) (1 CO-A) (1 ATP)) ((1 BUTYRYL-COA) (1 PPI) (1 AMP)) NIL NIL)
(ACYLCOASYN-RXN-CPD-195/CO-A/ATP//CPD-196/PPI/AMP.34. ((1 CPD-195) (1 CO-A) (1 ATP)) ((1 CPD-196) (1 PPI) (1 AMP)) NIL NIL)
(ACYLCOASYN-RXN-CPD-3617/CO-A/ATP//CPD-10267/PPI/AMP.37. ((1 CPD-3617) (1 CO-A) (1 ATP)) ((1 CPD-10267) (1 PPI) (1 AMP)) NIL NIL)
(ACYLCOASYN-RXN-CPD-7836/CO-A/ATP//TETRADECANOYL-COA/PPI/AMP.45. ((1 CPD-7836) (1 CO-A) (1 ATP)) ((1 TETRADECANOYL-COA) (1 PPI) (1 AMP)) NIL NIL)
(ACYLCOASYN-RXN-DODECANOATE/CO-A/ATP//LAUROYLCOA-CPD/PPI/AMP.45. ((1 DODECANOATE) (1 CO-A) (1 ATP)) ((1 LAUROYLCOA-CPD) (1 PPI) (1 AMP)) NIL NIL)
(ACYLCOASYN-RXN-HEXANOATE/CO-A/ATP//HEXANOYL-COA/PPI/AMP.41. ((1 HEXANOATE) (1 CO-A) (1 ATP)) ((1 HEXANOYL-COA) (1 PPI) (1 AMP)) NIL NIL)
(ACYLCOASYN-RXN-PALMITATE/CO-A/ATP//PALMITYL-COA/PPI/AMP.41. ((1 PALMITATE) (1 CO-A) (1 ATP)) ((1 PALMITYL-COA) (1 PPI) (1 AMP)) NIL NIL)
(|ACYLCOASYN-RXN-POLYMER-INST-CPD66-39-C16-H32/CO-A/ATP//POLYMER-INST-Saturated-Fatty-Acyl-CoA-C16-H32/PPI/AMP.94.| ((1 POLYMER-INST-CPD66-39-C16-H32) (1 CO-A) (1 ATP)) ((1 |POLYMER-INST-Saturated-Fatty-Acyl-CoA-C16-H32|) (1 PPI) (1 AMP)) NIL NIL)
(ACYLCOASYN-RXN-STEARIC_ACID/CO-A/ATP//STEAROYL-COA/PPI/AMP.44. ((1 STEARIC_ACID) (1 CO-A) (1 ATP)) ((1 STEAROYL-COA) (1 PPI) (1 AMP)) NIL NIL)
(ACYLGPEACYLTRANS-RXN ((1 ACYL-ACP) (1 2-ACYL-GPE)) ((1 ACP) (1 L-1-PHOSPHATIDYL-ETHANOLAMINE)) (MG+2) NIL)
(ACYLGPEACYLTRANS-RXN ((1 ACP) (1 L-1-PHOSPHATIDYL-ETHANOLAMINE)) ((1 ACYL-ACP) (1 2-ACYL-GPE)) (MG+2) NIL)
(ACYLPHOSPHATASE-RXN ((1 WATER) (1 |Acyl-Phosphates|)) ((1 |Pi|) (1 |Carboxylates|) (1 PROTON)) NIL NIL)
(ADCLY-RXN ((1 4-AMINO-4-DEOXYCHORISMATE)) ((1 PROTON) (1 P-AMINO-BENZOATE) (1 PYRUVATE)) (PYRIDOXAL_PHOSPHATE) NIL)
(ADCLY-RXN ((1 PROTON) (1 P-AMINO-BENZOATE) (1 PYRUVATE)) ((1 4-AMINO-4-DEOXYCHORISMATE)) (PYRIDOXAL_PHOSPHATE) NIL)
(ADDALT-RXN ((1 WATER) (1 DEOXYADENOSINE)) ((1 AMMONIA) (1 DEOXYINOSINE)) NIL NIL)
(ADENINE-DEAMINASE-RXN ((1 WATER) (1 ADENINE)) ((1 AMMONIA) (1 HYPOXANTHINE)) (MN+2) NIL)
(ADENODEAMIN-RXN ((1 WATER) (1 ADENOSINE)) ((1 AMMONIA) (1 INOSINE)) NIL NIL)
(ADENOSINE-NUCLEOSIDASE-RXN ((1 ADENOSINE) (1 WATER)) ((1 RIBOSE) (1 ADENINE)) NIL NIL)
(ADENOSINETRIPHOSPHATASE-RXN ((1 WATER) (1 ATP)) ((1 PROTON) (1 |Pi|) (1 ADP)) NIL NIL)
(ADENOSYLHOMOCYSTEINE-NUCLEOSIDASE-RXN ((1 ADENOSYL-HOMO-CYS) (1 WATER)) ((1 CPD-564) (1 ADENINE)) NIL NIL)
(ADENPHOSPHOR-RXN ((1 ADENOSINE) (1 |Pi|)) ((1 RIBOSE-1P) (1 ADENINE)) NIL NIL)
(ADENPHOSPHOR-RXN ((1 RIBOSE-1P) (1 ADENINE)) ((1 ADENOSINE) (1 |Pi|)) NIL NIL)
(ADENPRIBOSYLTRAN-RXN ((1 PRPP) (1 ADENINE)) ((1 PPI) (1 AMP)) (MG+2) NIL)
(ADENYL-KIN-RXN ((1 AMP) (1 ATP)) ((2 ADP)) (MG+2) NIL)
(ADENYL-KIN-RXN ((2 ADP)) ((1 AMP) (1 ATP)) (MG+2) NIL)
(ADENYLATECYC-RXN ((1 ATP)) ((1 CAMP) (1 PPI)) (MG+2) NIL)
(ADENYLOSUCCINATE-SYNTHASE-RXN ((1 L-ASPARTATE) (1 IMP) (1 GTP)) ((2 PROTON) (1 ADENYLOSUCC) (1 |Pi|) (1 GDP)) (MG+2) NIL)
(ADENYLYLSULFKIN-RXN ((1 APS) (1 ATP)) ((1 PROTON) (1 PAPS) (1 ADP)) (MG+2) NIL)
(ADOMET-DMK-METHYLTRANSFER-RXN ((1 CPD-12115) (1 S-ADENOSYLMETHIONINE)) ((1 REDUCED-MENAQUINONE) (1 PROTON) (1 ADENOSYL-HOMO-CYS)) NIL REV-UNKNOWN)
(ADOMET-DMK-METHYLTRANSFER-RXN ((1 REDUCED-MENAQUINONE) (1 PROTON) (1 ADENOSYL-HOMO-CYS)) ((1 CPD-12115) (1 S-ADENOSYLMETHIONINE)) NIL REV-UNKNOWN)
(ADPREDUCT-RXN ((1 DADP) (1 |Ox-Thioredoxin|) (1 WATER)) ((1 ADP) (1 |Red-Thioredoxin|)) NIL NIL)
(ADPREDUCT-RXN ((1 ADP) (1 |Red-Thioredoxin|)) ((1 DADP) (1 |Ox-Thioredoxin|) (1 WATER)) NIL NIL)
(AGMATIN-RXN ((1 WATER) (1 AGMATHINE)) ((1 UREA) (1 PUTRESCINE)) (MN+2) NIL)
(AICARSYN-RXN ((1 P-RIBOSYL-4-SUCCCARB-AMINOIMIDAZOLE)) ((1 FUM) (1 AICAR)) NIL NIL)
(AICARTRANSFORM-RXN ((1 10-FORMYL-THF) (1 AICAR)) ((1 THF) (1 PHOSPHORIBOSYL-FORMAMIDO-CARBOXAMIDE)) NIL NIL)
(AICARTRANSFORM-RXN ((1 THF) (1 PHOSPHORIBOSYL-FORMAMIDO-CARBOXAMIDE)) ((1 10-FORMYL-THF) (1 AICAR)) NIL NIL)
(AIRS-RXN ((1 ATP) (1 5-PHOSPHORIBOSYL-N-FORMYLGLYCINEAMIDINE)) ((1 PROTON) (1 ADP) (1 |Pi|) (1 5-PHOSPHORIBOSYL-5-AMINOIMIDAZOLE)) (K+ MG+2) NIL)
(AKBLIG-RXN ((1 GLY) (1 ACETYL-COA)) ((1 PROTON) (1 AMINO-OXOBUT) (1 CO-A)) (PYRIDOXAL_PHOSPHATE) NIL)
(AKBLIG-RXN ((1 PROTON) (1 AMINO-OXOBUT) (1 CO-A)) ((1 GLY) (1 ACETYL-COA)) (PYRIDOXAL_PHOSPHATE) NIL)
(ALADEHYDCHLORO-RXN ((1 3-CHLORO-D-ALANINE) (1 THIOGLYCOLATE)) ((1 PROTON) (1 S-CARBOXYMETHYL-D-CYSTEINE) (1 CL-)) NIL NIL)
(ALADEHYDCHLORO-RXN ((1 PROTON) (1 S-CARBOXYMETHYL-D-CYSTEINE) (1 CL-)) ((1 3-CHLORO-D-ALANINE) (1 THIOGLYCOLATE)) NIL NIL)
(ALANINE--TRNA-LIGASE-RXN ((1 PROTON) (1 |ALA-tRNAs|) (1 L-ALPHA-ALANINE) (1 ATP)) ((1 |Charged-ALA-tRNAs|) (1 PPI) (1 AMP)) (ZN+2) NIL)
(ALANINE-AMINOTRANSFERASE-RXN ((1 2-KETOGLUTARATE) (1 L-ALPHA-ALANINE)) ((1 GLT) (1 PYRUVATE)) NIL NIL)
(ALANINE-AMINOTRANSFERASE-RXN ((1 GLT) (1 PYRUVATE)) ((1 2-KETOGLUTARATE) (1 L-ALPHA-ALANINE)) NIL NIL)
(ALARACECAT-RXN ((1 L-ALPHA-ALANINE)) ((1 D-ALANINE)) (PYRIDOXAL_PHOSPHATE) NIL)
(ALARACECAT-RXN ((1 D-ALANINE)) ((1 L-ALPHA-ALANINE)) (PYRIDOXAL_PHOSPHATE) NIL)
(ALCOHOL-DEHYDROG-GENERIC-RXN ((1 |Primary-Alcohols|) (1 NAD)) ((1 |Aldehydes|) (1 NADH) (1 PROTON)) (FE+2) NIL)
(ALCOHOL-DEHYDROG-GENERIC-RXN ((1 |Aldehydes|) (1 NADH) (1 PROTON)) ((1 |Primary-Alcohols|) (1 NAD)) (FE+2) NIL)
(ALCOHOL-DEHYDROG-GENERIC-RXN-PROPANOL/NAD//CPD-665/NADH/PROTON.34. ((1 PROPANOL) (1 NAD)) ((1 CPD-665) (1 NADH) (1 PROTON)) NIL NIL)
(ALCOHOL-DEHYDROG-GENERIC-RXN-PROPANOL/NAD//CPD-665/NADH/PROTON.34. ((1 CPD-665) (1 NADH) (1 PROTON)) ((1 PROPANOL) (1 NAD)) NIL NIL)
(ALCOHOL-DEHYDROG-RXN ((1 ETOH) (1 NAD)) ((1 ACETALD) (1 NADH) (1 PROTON)) (FE+2) NIL)
(ALCOHOL-DEHYDROG-RXN ((1 ACETALD) (1 NADH) (1 PROTON)) ((1 ETOH) (1 NAD)) (FE+2) NIL)
(ALDEHYDE-DEHYDROGENASE-NADP+-RXN ((1 |Aldehydes|) (1 WATER) (1 NADP)) ((1 |Carboxylates|) (1 NADPH) (2 PROTON)) NIL NIL)
(ALDEHYDE-DEHYDROGENASE-NADP+-RXN-METHYL-GLYOXAL/NADP/WATER//PYRUVATE/NADPH/PROTON.49. ((1 METHYL-GLYOXAL) (1 NADP) (1 WATER)) ((1 PYRUVATE) (1 NADPH) (2 PROTON)) NIL NIL)
(ALDOSE-1-EPIMERASE-RXN[CCO-CYTOSOL]-ALPHA-GLUCOSE//GLC.32. ((1 ALPHA-GLUCOSE)) ((1 GLC)) NIL NIL)
(ALDOSE-1-EPIMERASE-RXN[CCO-CYTOSOL]-ALPHA-GLUCOSE//GLC.32. ((1 GLC)) ((1 ALPHA-GLUCOSE)) NIL NIL)
(ALDOSE-1-EPIMERASE-RXN[CCO-PERI-BAC]-ALPHA-GLUCOSE//GLC.33. ((1 CCO-PERI-BAC@ALPHA-GLUCOSE)) ((1 CCO-PERI-BAC@GLC)) NIL NIL)
(ALDOSE-1-EPIMERASE-RXN[CCO-PERI-BAC]-ALPHA-GLUCOSE//GLC.33. ((1 CCO-PERI-BAC@GLC)) ((1 CCO-PERI-BAC@ALPHA-GLUCOSE)) NIL NIL)
(ALDOSE1EPIM-RXN ((1 GALACTOSE)) ((1 ALPHA-D-GALACTOSE)) NIL NIL)
(ALDOSE1EPIM-RXN ((1 ALPHA-D-GALACTOSE)) ((1 GALACTOSE)) NIL NIL)
(ALKAPHOSPHA-RXN ((1 |Orthophosphoric-Monoesters|) (1 WATER)) ((1 |Alcohols|) (1 |Pi|)) (MG+2 ZN+2) NIL)
(ALKAPHOSPHA-RXN ((1 |Alcohols|) (1 |Pi|)) ((1 |Orthophosphoric-Monoesters|) (1 WATER)) (MG+2 ZN+2) NIL)
(ALLANTOATE-DEIMINASE-RXN ((1 PROTON) (1 ALLANTOATE) (1 WATER)) ((1 CPD0-2298) (1 AMMONIA) (1 CARBON-DIOXIDE)) (MN+2) NIL)
(ALLANTOINASE-RXN ((1 S-ALLANTOIN) (1 WATER)) ((1 PROTON) (1 ALLANTOATE)) (ZN+2 CO+2) NIL)
(ALLOSE-KINASE-RXN ((1 ALLOSE) (1 ATP)) ((1 PROTON) (1 D-ALLOSE-6-PHOSPHATE) (1 ADP)) NIL NIL)
(ALPHAGALACTOSID-RXN ((1 WATER) (1 MELIBIOSE)) ((1 ALPHA-D-GALACTOSE) (1 GLC)) (MN+2) NIL)
(ALTRO-OXIDOREDUCT-RXN ((1 NAD) (1 D-ALTRONATE)) ((1 PROTON) (1 NADH) (1 D-TAGATURONATE)) NIL NIL)
(ALTRO-OXIDOREDUCT-RXN ((1 PROTON) (1 NADH) (1 D-TAGATURONATE)) ((1 NAD) (1 D-ALTRONATE)) NIL NIL)
(ALTRODEHYDRAT-RXN ((1 D-ALTRONATE)) ((1 WATER) (1 2-DEHYDRO-3-DEOXY-D-GLUCONATE)) NIL NIL)
(AMACETOXID-RXN ((1 CCO-PERI-BAC@AMINO-ACETONE) (1 CCO-PERI-BAC@WATER) (1 CCO-PERI-BAC@OXYGEN-MOLECULE)) ((1 CCO-PERI-BAC@PROTON) (1 CCO-PERI-BAC@METHYL-GLYOXAL) (1 CCO-PERI-BAC@AMMONIA) (1 CCO-PERI-BAC@HYDROGEN-PEROXIDE)) NIL NIL)
(AMINEOXID-RXN ((1 |CCO-PERI-BAC@Aliphatic-Amines|) (1 CCO-PERI-BAC@WATER) (1 CCO-PERI-BAC@OXYGEN-MOLECULE)) ((1 |CCO-PERI-BAC@Aldehydes|) (1 CCO-PERI-BAC@AMMONIA) (1 CCO-PERI-BAC@HYDROGEN-PEROXIDE) (1 CCO-PERI-BAC@PROTON)) (TOPAQUINONE CU+2) NIL)
(AMINEPHEN-RXN ((1 CCO-PERI-BAC@WATER) (1 CCO-PERI-BAC@OXYGEN-MOLECULE) (1 CCO-PERI-BAC@PHENYLETHYLAMINE)) ((1 CCO-PERI-BAC@PROTON) (1 CCO-PERI-BAC@HYDROGEN-PEROXIDE) (1 CCO-PERI-BAC@AMMONIA) (1 CCO-PERI-BAC@PHENYLACETALDEHYDE)) (CU+2 TOPAQUINONE) NIL)
(AMINOBUTDEHYDROG-RXN ((1 4-AMINO-BUTYRALDEHYDE) (1 NAD) (1 WATER)) ((1 4-AMINO-BUTYRATE) (1 NADH) (2 PROTON)) NIL NIL)
(AMINOPROPDEHYDROG-RXN ((1 PROTON) (1 AMINO-ACETONE) (1 NADH)) ((1 1-AMINO-PROPAN-2-OL) (1 NAD)) NIL NIL)
(AMP-DEPHOSPHORYLATION-RXN ((1 AMP) (1 WATER)) ((1 ADENOSINE) (1 |Pi|)) NIL NIL)
(AMP-NUCLEOSID-RXN ((1 WATER) (1 AMP)) ((1 RIBOSE-5P) (1 ADENINE)) NIL NIL)
(AMPSYN-RXN ((1 ADENYLOSUCC)) ((1 FUM) (1 AMP)) NIL NIL)
(AMYLOMALT-RXN ((1 MALTOTRIOSE) (1 MALTOSE)) ((1 MALTOTETRAOSE) (1 GLC)) NIL NIL)
(AMYLOMALT-RXN ((1 MALTOTETRAOSE) (1 GLC)) ((1 MALTOTRIOSE) (1 MALTOSE)) NIL NIL)
(ANTHRANSYN-RXN ((1 CHORISMATE) (1 GLN)) ((1 PROTON) (1 ANTHRANILATE) (1 PYRUVATE) (1 GLT)) (MG+2) NIL)
(ARABISOM-RXN ((1 L-ARABINOSE)) ((1 L-RIBULOSE)) (MN+2) NIL)
(ARABISOM-RXN ((1 L-RIBULOSE)) ((1 L-ARABINOSE)) (MN+2) NIL)
(ARABISOM-RXN-ARABINOSE//L-RIBULOSE.22. ((1 ARABINOSE)) ((1 L-RIBULOSE)) NIL NIL)
(ARABISOM-RXN-ARABINOSE//L-RIBULOSE.22. ((1 L-RIBULOSE)) ((1 ARABINOSE)) NIL NIL)
(ARGDECARBOX-RXN[CCO-CYTOSOL]-ARG/PROTON//CARBON-DIOXIDE/AGMATHINE.50. ((1 ARG) (1 PROTON)) ((1 CARBON-DIOXIDE) (1 AGMATHINE)) NIL NIL)
(ARGDECARBOX-RXN[CCO-PERI-BAC]-ARG/PROTON//CARBON-DIOXIDE/AGMATHINE.51. ((1 CCO-PERI-BAC@ARG) (1 CCO-PERI-BAC@PROTON)) ((1 CCO-PERI-BAC@CARBON-DIOXIDE) (1 CCO-PERI-BAC@AGMATHINE)) NIL NIL)
(ARGININE--TRNA-LIGASE-RXN ((1 PROTON) (1 |ARG-tRNAs|) (1 ARG) (1 ATP)) ((1 |Charged-ARG-tRNAs|) (1 PPI) (1 AMP)) (MG+2) NIL)
(ARGININE-N-SUCCINYLTRANSFERASE-RXN ((1 ARG) (1 SUC-COA)) ((1 PROTON) (1 CPD-421) (1 CO-A)) NIL NIL)
(ARGSUCCINLYA-RXN ((1 L-ARGININO-SUCCINATE)) ((1 ARG) (1 FUM)) NIL NIL)
(ARGSUCCINLYA-RXN ((1 ARG) (1 FUM)) ((1 L-ARGININO-SUCCINATE)) NIL NIL)
(ARGSUCCINSYN-RXN ((1 L-ASPARTATE) (1 L-CITRULLINE) (1 ATP)) ((1 PROTON) (1 L-ARGININO-SUCCINATE) (1 PPI) (1 AMP)) NIL NIL)
(ASNSYNB-RXN ((1 GLN) (1 L-ASPARTATE) (1 ATP) (1 WATER)) ((1 PROTON) (1 GLT) (1 ASN) (1 PPI) (1 AMP)) (MG+2) NIL)
(ASPAMINOTRANS-RXN ((1 L-ASPARTATE) (1 2-KETOGLUTARATE)) ((1 OXALACETIC_ACID) (1 GLT)) (PYRIDOXAL_PHOSPHATE) NIL)
(ASPAMINOTRANS-RXN ((1 OXALACETIC_ACID) (1 GLT)) ((1 L-ASPARTATE) (1 2-KETOGLUTARATE)) (PYRIDOXAL_PHOSPHATE) NIL)
(ASPARAGHYD-RXN[CCO-CYTOSOL]-ASN/WATER//L-ASPARTATE/AMMONIA/PROTON.51. ((1 ASN) (1 WATER)) ((1 L-ASPARTATE) (1 AMMONIA) (1 PROTON)) NIL NIL)
(ASPARAGHYD-RXN[CCO-PERI-BAC]-ASN/WATER//L-ASPARTATE/AMMONIA/PROTON.52. ((1 CCO-PERI-BAC@ASN) (1 CCO-PERI-BAC@WATER)) ((1 CCO-PERI-BAC@L-ASPARTATE) (1 CCO-PERI-BAC@AMMONIA) (1 CCO-PERI-BAC@PROTON)) NIL NIL)
(ASPARAGINE--TRNA-LIGASE-RXN ((1 PROTON) (1 |ASN-tRNAs|) (1 ASN) (1 ATP)) ((1 |Charged-ASN-tRNAs|) (1 PPI) (1 AMP)) NIL NIL)
(ASPARTASE-RXN ((1 L-ASPARTATE)) ((1 PROTON) (1 FUM) (1 AMMONIA)) (MG+2) NIL)
(ASPARTASE-RXN ((1 PROTON) (1 FUM) (1 AMMONIA)) ((1 L-ASPARTATE)) (MG+2) NIL)
(ASPARTATE--TRNA-LIGASE-RXN ((1 PROTON) (1 |ASP-tRNAs|) (1 L-ASPARTATE) (1 ATP)) ((1 |Charged-ASP-tRNAs|) (1 PPI) (1 AMP)) NIL NIL)
(ASPARTATE-SEMIALDEHYDE-DEHYDROGENASE-RXN ((1 NADP) (1 |Pi|) (1 L-ASPARTATE-SEMIALDEHYDE)) ((1 PROTON) (1 NADPH) (1 L-BETA-ASPARTYL-P)) NIL NIL)
(ASPARTATE-SEMIALDEHYDE-DEHYDROGENASE-RXN ((1 PROTON) (1 NADPH) (1 L-BETA-ASPARTYL-P)) ((1 NADP) (1 |Pi|) (1 L-ASPARTATE-SEMIALDEHYDE)) NIL NIL)
(ASPARTATEKIN-RXN ((1 L-ASPARTATE) (1 ATP)) ((1 L-BETA-ASPARTYL-P) (1 ADP)) NIL NIL)
(ASPCARBTRANS-RXN ((1 L-ASPARTATE) (1 CARBAMOYL-P)) ((1 PROTON) (1 CARBAMYUL-L-ASPARTATE) (1 |Pi|)) NIL NIL)
(ASPDECARBOX-RXN ((1 PROTON) (1 L-ASPARTATE)) ((1 B-ALANINE) (1 CARBON-DIOXIDE)) NIL NIL)
(ATPPHOSPHORIBOSYLTRANS-RXN ((1 PHOSPHORIBOSYL-ATP) (1 PPI)) ((1 ATP) (1 PRPP)) NIL NIL)
(ATPPHOSPHORIBOSYLTRANS-RXN ((1 ATP) (1 PRPP)) ((1 PHOSPHORIBOSYL-ATP) (1 PPI)) NIL NIL)
(ATPSYN-RXN ((3 PROTON) (1 WATER) (1 ATP)) ((4 CCO-PERI-BAC@PROTON) (1 |Pi|) (1 ADP)) (MG+2) NIL)
(ATPSYN-RXN ((4 CCO-PERI-BAC@PROTON) (1 |Pi|) (1 ADP)) ((3 PROTON) (1 WATER) (1 ATP)) (MG+2) NIL)
(BADH-RXN ((1 BETAINE_ALDEHYDE) (1 NAD) (1 WATER)) ((2 PROTON) (1 BETAINE) (1 NADH)) NIL NIL)
(BETA-GLUCURONID-RXN ((1 WATER) (1 |Beta-D-Glucuronides|)) ((1 GLUCURONATE) (1 |Alcohols|)) NIL NIL)
(BETA-PHOSPHOGLUCOMUTASE-RXN ((1 CPD-448)) ((1 GLC-6-P)) (MG+2) REV-UNKNOWN)
(BETA-PHOSPHOGLUCOMUTASE-RXN ((1 GLC-6-P)) ((1 CPD-448)) (MG+2) REV-UNKNOWN)
(BETAGALACTOSID-RXN ((1 WATER) (1 LACTOSE)) ((1 GALACTOSE) (1 GLC)) (MG+2) NIL)
(BIOTIN-CARBOXYL-RXN ((1 |BCCP-dimers|) (1 HCO3) (1 ATP)) ((1 |Pi|) (1 |Carboxybiotin-BCCP|) (1 ADP) (1 PROTON)) NIL NIL)
(BIOTIN-CARBOXYL-RXN ((1 |Pi|) (1 |Carboxybiotin-BCCP|) (1 ADP) (1 PROTON)) ((1 |BCCP-dimers|) (1 HCO3) (1 ATP)) NIL NIL)
(BRANCHED-CHAINAMINOTRANSFERILEU-RXN ((1 ILE) (1 2-KETOGLUTARATE)) ((1 2-KETO-3-METHYL-VALERATE) (1 GLT)) (PYRIDOXAL_PHOSPHATE) NIL)
(BRANCHED-CHAINAMINOTRANSFERILEU-RXN ((1 2-KETO-3-METHYL-VALERATE) (1 GLT)) ((1 ILE) (1 2-KETOGLUTARATE)) (PYRIDOXAL_PHOSPHATE) NIL)
(BRANCHED-CHAINAMINOTRANSFERLEU-RXN ((1 LEU) (1 2-KETOGLUTARATE)) ((1 2K-4CH3-PENTANOATE) (1 GLT)) (PYRIDOXAL_PHOSPHATE) NIL)
(BRANCHED-CHAINAMINOTRANSFERLEU-RXN ((1 2K-4CH3-PENTANOATE) (1 GLT)) ((1 LEU) (1 2-KETOGLUTARATE)) (PYRIDOXAL_PHOSPHATE) NIL)
(BRANCHED-CHAINAMINOTRANSFERVAL-RXN ((1 VAL) (1 2-KETOGLUTARATE)) ((1 2-KETO-ISOVALERATE) (1 GLT)) (PYRIDOXAL_PHOSPHATE) NIL)
(BRANCHED-CHAINAMINOTRANSFERVAL-RXN ((1 2-KETO-ISOVALERATE) (1 GLT)) ((1 VAL) (1 2-KETOGLUTARATE)) (PYRIDOXAL_PHOSPHATE) NIL)
(BTUR2-RXN ((1 COBINAMIDE) (1 ATP)) ((1 ADENOSYLCOBINAMIDE) (1 P3I)) NIL NIL)
(CARBAMATE-KINASE-RXN ((1 PROTON) (1 CARBAMOYL-P) (1 ADP)) ((1 AMMONIA) (1 CARBON-DIOXIDE) (1 ATP)) NIL NIL)
(CARBOXYLESTERASE-RXN ((1 |Carboxylic-esters|) (1 WATER)) ((1 |Alcohols|) (1 |Carboxylates|) (1 PROTON)) NIL NIL)
(CARBPSYN-RXN ((2 ATP) (1 GLN) (1 HCO3) (1 WATER)) ((2 PROTON) (1 CARBAMOYL-P) (1 GLT) (1 |Pi|) (2 ADP)) (MG+2) NIL)
(CARDIOLIPSYN-RXN ((2 L-1-PHOSPHATIDYL-GLYCEROL)) ((1 CARDIOLIPIN) (1 GLYCEROL)) NIL NIL)
(CARDIOLIPSYN-RXN ((1 CARDIOLIPIN) (1 GLYCEROL)) ((2 L-1-PHOSPHATIDYL-GLYCEROL)) NIL NIL)
(CARDIOLIPSYN-RXN-CPD-8260//CPD-12824/GLYCEROL.29. ((2 CPD-8260)) ((1 CPD-12824) (1 GLYCEROL)) NIL NIL)
(CARDIOLIPSYN-RXN-CPD-8260//CPD-12824/GLYCEROL.29. ((1 CPD-12824) (1 GLYCEROL)) ((2 CPD-8260)) NIL NIL)
(CARNDETRU-RXN ((1 L-CARNITINYL-COA)) ((1 CROTONOBETAINYL-COA) (1 WATER)) NIL NIL)
(CDPDIGLYPYPHOSPHA-RXN ((1 CDPDIACYLGLYCEROL) (1 WATER)) ((1 L-PHOSPHATIDATE) (1 CMP) (2 PROTON)) NIL NIL)
(CDPDIGLYPYPHOSPHA-RXN ((1 L-PHOSPHATIDATE) (1 CMP) (2 PROTON)) ((1 CDPDIACYLGLYCEROL) (1 WATER)) NIL NIL)
(CDPDIGLYPYPHOSPHA-RXN-CPD-12814/WATER//CPD0-1423/CMP/PROTON.38. ((1 CPD-12814) (1 WATER)) ((1 CPD0-1423) (1 CMP) (2 PROTON)) NIL NIL)
(CDPDIGLYPYPHOSPHA-RXN-CPD-12814/WATER//CPD0-1423/CMP/PROTON.38. ((1 CPD0-1423) (1 CMP) (2 PROTON)) ((1 CPD-12814) (1 WATER)) NIL NIL)
(CDPDIGLYPYPHOSPHA-RXN-CPD-12815/WATER//CPD0-1422/CMP/PROTON.38. ((1 CPD-12815) (1 WATER)) ((1 CPD0-1422) (1 CMP) (2 PROTON)) NIL NIL)
(CDPDIGLYPYPHOSPHA-RXN-CPD-12815/WATER//CPD0-1422/CMP/PROTON.38. ((1 CPD0-1422) (1 CMP) (2 PROTON)) ((1 CPD-12815) (1 WATER)) NIL NIL)
(CDPDIGLYSYN-RXN ((1 CTP) (1 L-PHOSPHATIDATE) (1 PROTON)) ((1 PPI) (1 CDPDIACYLGLYCEROL)) NIL NIL)
(CDPDIGLYSYN-RXN-CTP/CPD0-1422/PROTON//PPI/CPD-12815.36. ((1 CTP) (1 CPD0-1422) (1 PROTON)) ((1 PPI) (1 CPD-12815)) NIL NIL)
(CDPDIGLYSYN-RXN-CTP/CPD0-1423/PROTON//PPI/CPD-12814.36. ((1 CTP) (1 CPD0-1423) (1 PROTON)) ((1 PPI) (1 CPD-12814)) NIL NIL)
(CDPKIN-RXN ((1 CDP) (1 ATP)) ((1 CTP) (1 ADP)) NIL NIL)
(CDPREDUCT-RXN ((1 CDP) (1 |Red-Thioredoxin|)) ((1 DCDP) (1 |Ox-Thioredoxin|) (1 WATER)) NIL NIL)
(CHD-RXN ((1 CHOLINE) (1 |Acceptor|)) ((1 BETAINE_ALDEHYDE) (1 |Donor-H2|)) NIL NIL)
(CHEBDEAMID-RXN ((1 WATER) (1 |Protein-L-glutamine|)) ((1 AMMONIA) (1 |Protein-Glutamates|)) NIL NIL)
(CHORISMATE-SYNTHASE-RXN ((1 3-ENOLPYRUVYL-SHIKIMATE-5P)) ((1 |Pi|) (1 CHORISMATE)) (FMNH2) NIL)
(CHORISMATEMUT-RXN ((1 CHORISMATE)) ((1 PREPHENATE)) NIL NIL)
(CHORPYRLY-RXN ((1 CHORISMATE)) ((1 |4-hydroxybenzoate|) (1 PYRUVATE)) NIL NIL)
(CITLY-RXN ((1 CIT)) ((1 ACET) (1 OXALACETIC_ACID)) (2-5-PHOSPHORIBOSYL-3-DEPHOSPHO-COA) NIL)
(CITSYN-RXN ((1 OXALACETIC_ACID) (1 ACETYL-COA) (1 WATER)) ((1 PROTON) (1 CIT) (1 CO-A)) NIL NIL)
(CITSYN-RXN ((1 PROTON) (1 CIT) (1 CO-A)) ((1 OXALACETIC_ACID) (1 ACETYL-COA) (1 WATER)) NIL NIL)
(COBALADENOSYLTRANS-RXN ((1 ATP) (1 COB-I-ALAMIN)) ((1 ADENOSYLCOBALAMIN) (1 P3I)) NIL NIL)
(COBALAMIN5PSYN-RXN ((1 ADENOSYLCOBINAMIDE-GDP) (1 ALPHA-RIBAZOLE-5-P)) ((1 ADENOSYLCOBALAMIN-5-P) (1 GMP) (1 PROTON)) NIL NIL)
(COBALAMINSYN-RXN ((1 ADENOSYLCOBINAMIDE-GDP) (1 ALPHA-RIBAZOLE)) ((1 PROTON) (1 ADENOSYLCOBALAMIN) (1 GMP)) NIL REV-UNKNOWN)
(COBALAMINSYN-RXN ((1 PROTON) (1 ADENOSYLCOBALAMIN) (1 GMP)) ((1 ADENOSYLCOBINAMIDE-GDP) (1 ALPHA-RIBAZOLE)) NIL REV-UNKNOWN)
(COBINAMIDEKIN-RXN ((1 ADENOSYLCOBINAMIDE) (1 ATP)) ((1 PROTON) (1 ADENOSYLCOBINAMIDE-P) (1 ADP)) NIL NIL)
(COBINPGUANYLYLTRANS-RXN ((1 PROTON) (1 ADENOSYLCOBINAMIDE-P) (1 GTP)) ((1 ADENOSYLCOBINAMIDE-GDP) (1 PPI)) NIL NIL)
(CPM-KDOSYNTH-RXN ((1 KDO) (1 CTP)) ((1 CMP-KDO) (1 PPI)) (MG+2) NIL)
(CROBETREDUCT-RXN ((1 GAMMA-BUTYROBETAINYL-COA) (1 |Acceptor|)) ((1 CROTONOBETAINYL-COA) (1 |Donor-H2|)) (FAD) NIL)
(CROBETREDUCT-RXN ((1 CROTONOBETAINYL-COA) (1 |Donor-H2|)) ((1 GAMMA-BUTYROBETAINYL-COA) (1 |Acceptor|)) (FAD) NIL)
(CTPSYN-RXN ((1 ATP) (1 UTP) (1 GLN) (1 WATER)) ((2 PROTON) (1 ADP) (1 |Pi|) (1 CTP) (1 GLT)) (MG+2) NIL)
(CYCPHOSDIESTER-RXN-CPD-3707/WATER//CPD-3706/PROTON.32. ((1 CCO-PERI-BAC@CPD-3707) (1 CCO-PERI-BAC@WATER)) ((1 CCO-PERI-BAC@CPD-3706) (1 CCO-PERI-BAC@PROTON)) NIL NIL)
(CYCPHOSDIESTER-RXN-CPD-3709/WATER//CPD-3708/PROTON.32. ((1 CCO-PERI-BAC@CPD-3709) (1 CCO-PERI-BAC@WATER)) ((1 CCO-PERI-BAC@CPD-3708) (1 CCO-PERI-BAC@PROTON)) NIL NIL)
(CYCPHOSDIESTER-RXN-CPD-3713/WATER//CPD-3711/PROTON.32. ((1 CCO-PERI-BAC@CPD-3713) (1 CCO-PERI-BAC@WATER)) ((1 CCO-PERI-BAC@CPD-3711) (1 CCO-PERI-BAC@PROTON)) NIL NIL)
(CYCPHOSDIESTER-RXN-CPD-3725/WATER//CPD-3724/PROTON.32. ((1 CCO-PERI-BAC@CPD-3725) (1 CCO-PERI-BAC@WATER)) ((1 CCO-PERI-BAC@CPD-3724) (1 CCO-PERI-BAC@PROTON)) NIL NIL)
(CYSTATHIONINE-BETA-LYASE-RXN ((1 L-CYSTATHIONINE) (1 WATER)) ((1 PROTON) (1 PYRUVATE) (1 AMMONIA) (1 HOMO-CYS)) (PYRIDOXAL_PHOSPHATE) NIL)
(CYSTEINE--TRNA-LIGASE-RXN ((1 PROTON) (1 |CYS-tRNAs|) (1 CYS) (1 ATP)) ((1 |Charged-CYS-tRNAs|) (1 PPI) (1 AMP)) (ZN+2) NIL)
(CYSTEINE-AMINOTRANSFERASE-RXN ((1 2-KETOGLUTARATE) (1 CYS)) ((1 GLT) (1 3-MERCAPTO-PYRUVATE)) NIL NIL)
(CYTDEAM-RXN ((1 WATER) (1 CYTOSINE)) ((1 AMMONIA) (1 URACIL)) (FE+2) NIL)
(CYTIDEAM-RXN ((1 WATER) (1 DEOXYCYTIDINE)) ((1 AMMONIA) (1 DEOXYURIDINE)) (ZN+2) NIL)
(CYTIDEAM2-RXN ((1 WATER) (1 CYTIDINE)) ((1 AMMONIA) (1 URIDINE)) (ZN+2) NIL)
(CYTIDINEKIN-RXN ((1 CYTIDINE) (1 GTP)) ((1 PROTON) (1 CMP) (1 GDP)) (MG+2) NIL)
(D--TARTRATE-DEHYDRATASE-RXN ((1 D-TARTRATE)) ((1 WATER) (1 OXALACETIC_ACID)) NIL REV-UNKNOWN)
(D--TARTRATE-DEHYDRATASE-RXN ((1 WATER) (1 OXALACETIC_ACID)) ((1 D-TARTRATE)) NIL REV-UNKNOWN)
(D-PPENTOMUT-RXN ((1 DEOXY-D-RIBOSE-1-PHOSPHATE)) ((1 DEOXY-RIBOSE-5P)) (MN+2) NIL)
(D-PPENTOMUT-RXN ((1 DEOXY-RIBOSE-5P)) ((1 DEOXY-D-RIBOSE-1-PHOSPHATE)) (MN+2) NIL)
(DADPKIN-RXN ((1 DADP) (1 ATP)) ((1 DATP) (1 ADP)) NIL NIL)
(DAHPSYN-RXN ((1 PHOSPHO-ENOL-PYRUVATE) (1 ERYTHROSE-4P) (1 WATER)) ((1 3-DEOXY-D-ARABINO-HEPTULOSONATE-7-P) (1 |Pi|)) (FE+2) NIL)
(DAHPSYN-RXN ((1 3-DEOXY-D-ARABINO-HEPTULOSONATE-7-P) (1 |Pi|)) ((1 PHOSPHO-ENOL-PYRUVATE) (1 ERYTHROSE-4P) (1 WATER)) (FE+2) NIL)
(DALADALALIG-RXN ((2 D-ALANINE) (1 ATP)) ((1 PROTON) (1 D-ALA-D-ALA) (1 |Pi|) (1 ADP)) NIL NIL)
(DALADEHYDROG-RXN-CPD-9728/D-ALANINE/WATER//REDUCED-MENAQUINONE/AMMONIUM/PYRUVATE.64. ((1 CPD-9728) (1 D-ALANINE) (1 WATER)) ((1 REDUCED-MENAQUINONE) (1 AMMONIUM) (1 PYRUVATE)) NIL NIL)
(DALADEHYDROG-RXN-UBIQUINONE-8/D-ALANINE/WATER//CPD-9956/AMMONIUM/PYRUVATE.57. ((1 UBIQUINONE-8) (1 D-ALANINE) (1 WATER)) ((1 CPD-9956) (1 AMMONIUM) (1 PYRUVATE)) NIL NIL)
(DAPASYN-RXN ((1 S-ADENOSYLMETHIONINE) (1 8-AMINO-7-OXONONANOATE)) ((1 S-ADENOSYL-4-METHYLTHIO-2-OXOBUTANOATE) (1 DIAMINONONANOATE)) (PYRIDOXAL_PHOSPHATE) NIL)
(DARAB5PISOM-RXN ((1 ARABINOSE-5P)) ((1 RIBULOSE-5P)) NIL NIL)
(DARAB5PISOM-RXN ((1 RIBULOSE-5P)) ((1 ARABINOSE-5P)) NIL NIL)
(DARABALDOL-RXN ((1 D-RIBULOSE-1-P)) ((1 GLYCOLALDEHYDE) (1 DIHYDROXY-ACETONE-PHOSPHATE)) (ZN+2) NIL)
(DARABALDOL-RXN ((1 GLYCOLALDEHYDE) (1 DIHYDROXY-ACETONE-PHOSPHATE)) ((1 D-RIBULOSE-1-P)) (ZN+2) NIL)
(DARABISOM-RXN ((1 D-ARABINOSE)) ((1 D-RIBULOSE)) (MN+2) NIL)
(DARABISOM-RXN ((1 D-RIBULOSE)) ((1 D-ARABINOSE)) (MN+2) NIL)
(DARABKIN-RXN ((1 D-RIBULOSE) (1 ATP)) ((1 PROTON) (1 D-RIBULOSE-1-P) (1 ADP)) (MG+2) NIL)
(DCDPKIN-RXN ((1 DCDP) (1 ATP)) ((1 DCTP) (1 ADP)) NIL NIL)
(DCTP-DEAM-RXN ((1 WATER) (1 DCTP)) ((1 AMMONIA) (1 DUTP)) NIL NIL)
(DCTP-PYROPHOSPHATASE-RXN ((1 DCTP) (1 WATER)) ((1 PROTON) (1 DCMP) (1 PPI)) NIL NIL)
(DCYSDESULF-RXN ((1 D-CYSTEINE) (1 WATER)) ((1 PYRUVATE) (1 HS) (1 AMMONIA) (1 PROTON)) (PYRIDOXAL_PHOSPHATE) NIL)
(DCYSDESULF-RXN ((1 PYRUVATE) (1 HS) (1 AMMONIA) (1 PROTON)) ((1 D-CYSTEINE) (1 WATER)) (PYRIDOXAL_PHOSPHATE) NIL)
(DEHYDDEOXGALACTKIN-RXN ((1 2-DEHYDRO-3-DEOXY-D-GALACTONATE) (1 ATP)) ((1 PROTON) (1 DEHYDRO-DEOXY-GALACTONATE-PHOSPHATE) (1 ADP)) NIL NIL)
(DEHYDDEOXPHOSGALACT-ALDOL-RXN ((1 DEHYDRO-DEOXY-GALACTONATE-PHOSPHATE)) ((1 GAP) (1 PYRUVATE)) NIL NIL)
(DEHYDDEOXPHOSGALACT-ALDOL-RXN ((1 GAP) (1 PYRUVATE)) ((1 DEHYDRO-DEOXY-GALACTONATE-PHOSPHATE)) NIL NIL)
(DEHYDROPANTLACRED-RXN ((1 PANTOYL-LACTONE) (1 NADP)) ((1 2-DEHYDROPANTOYL-LACTONE) (1 NADPH) (1 PROTON)) NIL NIL)
(DEHYDROPANTLACRED-RXN ((1 2-DEHYDROPANTOYL-LACTONE) (1 NADPH) (1 PROTON)) ((1 PANTOYL-LACTONE) (1 NADP)) NIL NIL)
(DEOXYADENPHOSPHOR-RXN ((1 DEOXYADENOSINE) (1 |Pi|)) ((1 ADENINE) (1 DEOXY-RIBOSE-1P)) NIL NIL)
(DEOXYADENPHOSPHOR-RXN ((1 ADENINE) (1 DEOXY-RIBOSE-1P)) ((1 DEOXYADENOSINE) (1 |Pi|)) NIL NIL)
(|DEOXYADENPHOSPHOR-RXN-DEOXYADENOSINE/Pi//ADENINE/DEOXY-D-RIBOSE-1-PHOSPHATE.54.| ((1 DEOXYADENOSINE) (1 |Pi|)) ((1 ADENINE) (1 DEOXY-D-RIBOSE-1-PHOSPHATE)) NIL NIL)
(|DEOXYADENPHOSPHOR-RXN-DEOXYADENOSINE/Pi//ADENINE/DEOXY-D-RIBOSE-1-PHOSPHATE.54.| ((1 ADENINE) (1 DEOXY-D-RIBOSE-1-PHOSPHATE)) ((1 DEOXYADENOSINE) (1 |Pi|)) NIL NIL)
(DEOXYGLUCONOKIN-RXN ((1 2-DEHYDRO-3-DEOXY-D-GLUCONATE) (1 ATP)) ((1 PROTON) (1 2-KETO-3-DEOXY-6-P-GLUCONATE) (1 ADP)) (MN+2) NIL)
(DEOXYGUANPHOSPHOR-RXN ((1 DEOXYGUANOSINE) (1 |Pi|)) ((1 DEOXY-RIBOSE-1P) (1 GUANINE)) NIL NIL)
(DEOXYGUANPHOSPHOR-RXN ((1 DEOXY-RIBOSE-1P) (1 GUANINE)) ((1 DEOXYGUANOSINE) (1 |Pi|)) NIL NIL)
(|DEOXYGUANPHOSPHOR-RXN-DEOXYGUANOSINE/Pi//DEOXY-D-RIBOSE-1-PHOSPHATE/GUANINE.54.| ((1 DEOXYGUANOSINE) (1 |Pi|)) ((1 DEOXY-D-RIBOSE-1-PHOSPHATE) (1 GUANINE)) NIL NIL)
(|DEOXYGUANPHOSPHOR-RXN-DEOXYGUANOSINE/Pi//DEOXY-D-RIBOSE-1-PHOSPHATE/GUANINE.54.| ((1 DEOXY-D-RIBOSE-1-PHOSPHATE) (1 GUANINE)) ((1 DEOXYGUANOSINE) (1 |Pi|)) NIL NIL)
(DEOXYINOPHOSPHOR-RXN ((1 DEOXYINOSINE) (1 |Pi|)) ((1 DEOXY-RIBOSE-1P) (1 HYPOXANTHINE)) NIL NIL)
(DEOXYINOPHOSPHOR-RXN ((1 DEOXY-RIBOSE-1P) (1 HYPOXANTHINE)) ((1 DEOXYINOSINE) (1 |Pi|)) NIL NIL)
(|DEOXYINOPHOSPHOR-RXN-DEOXYINOSINE/Pi//DEOXY-D-RIBOSE-1-PHOSPHATE/HYPOXANTHINE.57.| ((1 DEOXYINOSINE) (1 |Pi|)) ((1 DEOXY-D-RIBOSE-1-PHOSPHATE) (1 HYPOXANTHINE)) NIL NIL)
(|DEOXYINOPHOSPHOR-RXN-DEOXYINOSINE/Pi//DEOXY-D-RIBOSE-1-PHOSPHATE/HYPOXANTHINE.57.| ((1 DEOXY-D-RIBOSE-1-PHOSPHATE) (1 HYPOXANTHINE)) ((1 DEOXYINOSINE) (1 |Pi|)) NIL NIL)
(DEOXYRIBOSE-P-ALD-RXN ((1 DEOXY-RIBOSE-5P)) ((1 ACETALD) (1 GAP)) NIL NIL)
(DEOXYRIBOSE-P-ALD-RXN ((1 ACETALD) (1 GAP)) ((1 DEOXY-RIBOSE-5P)) NIL NIL)
(DEPHOSPHOCOAKIN-RXN ((1 DEPHOSPHO-COA) (1 ATP)) ((1 PROTON) (1 CO-A) (1 ADP)) NIL NIL)
(DETHIOBIOTIN-SYN-RXN ((1 CARBON-DIOXIDE) (1 DIAMINONONANOATE) (1 ATP)) ((3 PROTON) (1 DETHIOBIOTIN) (1 |Pi|) (1 ADP)) (MG+2) NIL)
(DGDPKIN-RXN ((1 DGDP) (1 ATP)) ((1 DGTP) (1 ADP)) NIL NIL)
(DGTPTRIPHYDRO-RXN ((1 WATER) (1 DGTP)) ((1 PROTON) (1 P3I) (1 DEOXYGUANOSINE)) (MG+2) NIL)
(DHBAMPLIG-RXN ((1 PROTON) (1 ATP) (1 2-3-DIHYDROXYBENZOATE)) ((1 PPI) (1 CPD-62)) (MG+2) NIL)
(DHBDEHYD-RXN ((1 NAD) (1 DIHYDRO-DIOH-BENZOATE)) ((1 PROTON) (1 NADH) (1 2-3-DIHYDROXYBENZOATE)) NIL NIL)
(DHDOGALDOL-RXN ((1 2-DEHYDRO-3-DEOXY-D-GLUCONATE)) ((1 GLYCERALD) (1 PYRUVATE)) NIL REV-UNKNOWN)
(DHDOGALDOL-RXN ((1 GLYCERALD) (1 PYRUVATE)) ((1 2-DEHYDRO-3-DEOXY-D-GLUCONATE)) NIL REV-UNKNOWN)
(DHHB-METHYLTRANSFER-RXN ((1 OCTAPRENYL-METHYL-OH-METHOXY-BENZQ) (1 S-ADENOSYLMETHIONINE)) ((1 PROTON) (1 CPD-9956) (1 ADENOSYL-HOMO-CYS)) (ZN+2) NIL)
(DIACYLGLYKIN-RXN ((1 ATP) (1 DIACYLGLYCEROL)) ((1 PROTON) (1 L-PHOSPHATIDATE) (1 ADP)) (CD+2 ZN+2 MG+2 MN+2 CO+2) NIL)
(DIACYLGLYKIN-RXN ((1 PROTON) (1 L-PHOSPHATIDATE) (1 ADP)) ((1 ATP) (1 DIACYLGLYCEROL)) (CD+2 ZN+2 MG+2 MN+2 CO+2) NIL)
(DIAMACTRANS-RXN-SPERMINE/ACETYL-COA//N1-ACETYLSPERMINE/CO-A/PROTON.51. ((1 SPERMINE) (1 ACETYL-COA)) ((1 N1-ACETYLSPERMINE) (1 CO-A) (1 PROTON)) NIL NIL)
(DIAMACTRANS-RXN-SPERMINE/ACETYL-COA//N1-ACETYLSPERMINE/CO-A/PROTON.51. ((1 N1-ACETYLSPERMINE) (1 CO-A) (1 PROTON)) ((1 SPERMINE) (1 ACETYL-COA)) NIL NIL)
(DIAMINOPIMDECARB-RXN ((1 PROTON) (1 MESO-DIAMINOPIMELATE)) ((1 LYS) (1 CARBON-DIOXIDE)) (PYRIDOXAL_PHOSPHATE) NIL)
(DIAMINOPIMEPIM-RXN ((1 LL-DIAMINOPIMELATE)) ((1 MESO-DIAMINOPIMELATE)) NIL NIL)
(DIAMINOPIMEPIM-RXN ((1 MESO-DIAMINOPIMELATE)) ((1 LL-DIAMINOPIMELATE)) NIL NIL)
(DIENOYLCOAREDUCT-RXN ((1 T2-DECENOYL-COA) (1 NADP)) ((1 PROTON) (1 T2-C4-DECADIENYL-COA) (1 NADPH)) (CPD-7 FMN FAD) NIL)
(DIENOYLCOAREDUCT-RXN ((1 PROTON) (1 T2-C4-DECADIENYL-COA) (1 NADPH)) ((1 T2-DECENOYL-COA) (1 NADP)) (CPD-7 FMN FAD) NIL)
(DIHYDLIPACETRANS-RXN ((1 ACETYL-COA) (1 DIHYDROLIPOAMIDE)) ((1 CO-A) (1 S-ACETYLDIHYDROLIPOAMIDE)) NIL REV-UNKNOWN)
(DIHYDLIPACETRANS-RXN ((1 CO-A) (1 S-ACETYLDIHYDROLIPOAMIDE)) ((1 ACETYL-COA) (1 DIHYDROLIPOAMIDE)) NIL REV-UNKNOWN)
(DIHYDRODIPICSYN-RXN ((1 PYRUVATE) (1 L-ASPARTATE-SEMIALDEHYDE)) ((1 CPD-14443) (1 WATER) (1 PROTON)) NIL NIL)
(DIHYDRODIPICSYN-RXN ((1 CPD-14443) (1 WATER) (1 PROTON)) ((1 PYRUVATE) (1 L-ASPARTATE-SEMIALDEHYDE)) NIL NIL)
(DIHYDROFOLATEREDUCT-RXN ((1 PROTON) (1 NADPH) (1 DIHYDROFOLATE)) ((1 NADP) (1 THF)) NIL NIL)
(DIHYDROFOLATESYNTH-RXN ((1 GLT) (1 7-8-DIHYDROPTEROATE) (1 ATP)) ((1 PROTON) (1 DIHYDROFOLATE) (1 |Pi|) (1 ADP)) NIL NIL)
(DIHYDRONEOPTERIN-MONO-P-DEPHOS-RXN ((1 DIHYDRONEOPTERIN-P) (1 WATER)) ((1 DIHYDRO-NEO-PTERIN) (1 |Pi|)) NIL NIL)
(DIHYDROOROT-RXN ((1 DI-H-OROTATE) (1 WATER)) ((1 PROTON) (1 CARBAMYUL-L-ASPARTATE)) (ZN+2) NIL)
(DIHYDROOROT-RXN ((1 PROTON) (1 CARBAMYUL-L-ASPARTATE)) ((1 DI-H-OROTATE) (1 WATER)) (ZN+2) NIL)
(DIHYDROPICRED-RXN ((1 NADH-P-OR-NOP) (1 2-3-DIHYDRODIPICOLINATE) (1 PROTON)) ((1 NAD-P-OR-NOP) (1 DELTA1-PIPERIDEINE-2-6-DICARBOXYLATE)) NIL NIL)
(DIHYDROPICRED-RXN-NAD/DELTA1-PIPERIDEINE-2-6-DICARBOXYLATE//NADH/2-3-DIHYDRODIPICOLINATE/PROTON.78. ((1 NADH) (1 2-3-DIHYDRODIPICOLINATE) (1 PROTON)) ((1 NAD) (1 DELTA1-PIPERIDEINE-2-6-DICARBOXYLATE)) NIL NIL)
(DIHYDROPICRED-RXN-NADP/DELTA1-PIPERIDEINE-2-6-DICARBOXYLATE//NADPH/2-3-DIHYDRODIPICOLINATE/PROTON.80. ((1 NADPH) (1 2-3-DIHYDRODIPICOLINATE) (1 PROTON)) ((1 NADP) (1 DELTA1-PIPERIDEINE-2-6-DICARBOXYLATE)) NIL NIL)
(DIHYDROURACIL-DEHYDROGENASE-NAD+-RXN ((1 NAD) (1 DI-H-URACIL)) ((1 PROTON) (1 NADH) (1 URACIL)) NIL NIL)
(DIHYDROURACIL-DEHYDROGENASE-NAD+-RXN ((1 PROTON) (1 NADH) (1 URACIL)) ((1 NAD) (1 DI-H-URACIL)) NIL NIL)
(DIHYDROXYISOVALDEHYDRAT-RXN ((1 DIOH-ISOVALERATE)) ((1 2-KETO-ISOVALERATE) (1 WATER)) (CPD-7) NIL)
(DIHYDROXYMETVALDEHYDRAT-RXN ((1 1-KETO-2-METHYLVALERATE)) ((1 2-KETO-3-METHYL-VALERATE) (1 WATER)) (CPD-7) NIL)
(DIMESULFREDUCT-RXN-DMSO/REDUCED-MENAQUINONE//CPD-7670/CPD-9728/WATER.50. ((1 CCO-PERI-BAC@DMSO) (1 REDUCED-MENAQUINONE)) ((1 CCO-PERI-BAC@CPD-7670) (1 CPD-9728) (1 CCO-PERI-BAC@WATER)) NIL NIL)
(DIMETHUROPORDEHYDROG-RXN ((1 DIHYDROSIROHYDROCHLORIN) (1 NAD)) ((2 PROTON) (1 SIROHYDROCHLORIN) (1 NADH)) NIL NIL)
(DIMETHUROPORDEHYDROG-RXN ((2 PROTON) (1 SIROHYDROCHLORIN) (1 NADH)) ((1 DIHYDROSIROHYDROCHLORIN) (1 NAD)) NIL NIL)
(DIOHBUTANONEPSYN-RXN ((1 RIBULOSE-5P)) ((1 PROTON) (1 DIHYDROXY-BUTANONE-P) (1 FORMATE)) (MG+2) NIL)
(DLACTDEHYDROGFAD-RXN-CPD-9728/D-LACTATE//REDUCED-MENAQUINONE/PYRUVATE.49. ((1 CPD-9728) (1 D-LACTATE)) ((1 REDUCED-MENAQUINONE) (1 PYRUVATE)) NIL NIL)
(DLACTDEHYDROGFAD-RXN-UBIQUINONE-8/D-LACTATE//CPD-9956/PYRUVATE.42. ((1 UBIQUINONE-8) (1 D-LACTATE)) ((1 CPD-9956) (1 PYRUVATE)) NIL NIL)
(DLACTDEHYDROGNAD-RXN ((1 PROTON) (1 NADH) (1 PYRUVATE)) ((1 NAD) (1 D-LACTATE)) NIL NIL)
(DMBPPRIBOSYLTRANS-RXN ((1 NICOTINATE_NUCLEOTIDE) (1 DIMETHYLBENZIMIDAZOLE)) ((1 PROTON) (1 NIACINE) (1 ALPHA-RIBAZOLE-5-P)) NIL NIL)
(DMK-RXN ((1 OCTAPRENYL-DIPHOSPHATE) (1 DIHYDROXYNAPHTHOATE) (1 PROTON)) ((1 CPD-12115) (1 PPI) (1 CARBON-DIOXIDE)) (MG+2) NIL)
(DSERDEAM-RXN ((1 D-SERINE)) ((1 PROTON) (1 PYRUVATE) (1 AMMONIA)) (PYRIDOXAL_PHOSPHATE) NIL)
(DTDPDEHYDRHAMEPIM-RXN ((1 DTDP-DEOH-DEOXY-GLUCOSE)) ((1 DTDP-DEOH-DEOXY-MANNOSE)) NIL NIL)
(DTDPDEHYDRHAMEPIM-RXN ((1 DTDP-DEOH-DEOXY-MANNOSE)) ((1 DTDP-DEOH-DEOXY-GLUCOSE)) NIL NIL)
(DTDPDEHYRHAMREDUCT-RXN ((1 NADP) (1 DTDP-RHAMNOSE)) ((1 PROTON) (1 NADPH) (1 DTDP-DEOH-DEOXY-MANNOSE)) NIL NIL)
(DTDPDEHYRHAMREDUCT-RXN ((1 PROTON) (1 NADPH) (1 DTDP-DEOH-DEOXY-MANNOSE)) ((1 NADP) (1 DTDP-RHAMNOSE)) NIL NIL)
(DTDPGLUCDEHYDRAT-RXN ((1 DTDP-D-GLUCOSE)) ((1 WATER) (1 DTDP-DEOH-DEOXY-GLUCOSE)) (NAD) NIL)
(DTDPGLUCDEHYDRAT-RXN ((1 WATER) (1 DTDP-DEOH-DEOXY-GLUCOSE)) ((1 DTDP-D-GLUCOSE)) (NAD) NIL)
(DTDPGLUCOSEPP-RXN ((1 PROTON) (1 GLC-1-P) (1 TTP)) ((1 DTDP-D-GLUCOSE) (1 PPI)) (MG+2) NIL)
(DTDPGLUCOSEPP-RXN ((1 DTDP-D-GLUCOSE) (1 PPI)) ((1 PROTON) (1 GLC-1-P) (1 TTP)) (MG+2) NIL)
(DTDPKIN-RXN ((1 TDP) (1 ATP)) ((1 TTP) (1 ADP)) NIL NIL)
(DTDPRHAMSYNTHMULTI-RXN ((1 DTDP-DEOH-DEOXY-GLUCOSE) (1 NADH) (1 PROTON)) ((1 DTDP-RHAMNOSE) (1 NAD)) NIL NIL)
(DTDPRHAMSYNTHMULTI-RXN ((1 DTDP-RHAMNOSE) (1 NAD)) ((1 DTDP-DEOH-DEOXY-GLUCOSE) (1 NADH) (1 PROTON)) NIL NIL)
(DTMPKI-RXN ((1 TMP) (1 ATP)) ((1 TDP) (1 ADP)) (MG+2) NIL)
(DUDPKIN-RXN ((1 DUDP) (1 ATP)) ((1 DUTP) (1 ADP)) NIL NIL)
(DURIDKI-RXN ((1 DEOXYURIDINE) (1 ATP)) ((1 PROTON) (1 DUMP) (1 ADP)) NIL NIL)
(DUTP-PYROP-RXN ((1 DUTP) (1 WATER)) ((1 PROTON) (1 DUMP) (1 PPI)) (ZN+2) NIL)
(DXPREDISOM-RXN ((1 2-C-METHYL-D-ERYTHRITOL-4-PHOSPHATE) (1 NADP)) ((1 PROTON) (1 DEOXYXYLULOSE-5P) (1 NADPH)) (MN+2) NIL)
(DXPREDISOM-RXN ((1 PROTON) (1 DEOXYXYLULOSE-5P) (1 NADPH)) ((1 2-C-METHYL-D-ERYTHRITOL-4-PHOSPHATE) (1 NADP)) (MN+2) NIL)
(DXS-RXN ((1 PYRUVATE) (1 GAP) (1 PROTON)) ((1 CARBON-DIOXIDE) (1 DEOXYXYLULOSE-5P)) (THIAMINE-PYROPHOSPHATE) NIL)
(|ENOYL-ACP-REDUCT-NADH-RXN-Arachidoyl-ACPs/NAD//trans-delta2-arachidoyl-ACPs/NADH/PROTON.62.| ((1 |trans-delta2-arachidoyl-ACPs|) (1 NADH) (1 PROTON)) ((1 |Arachidoyl-ACPs|) (1 NAD)) NIL NIL)
(|ENOYL-ACP-REDUCT-NADH-RXN-POLYMER-INST-Saturated-Fatty-Acyl-ACPs-C0-H0/NAD//Crotonyl-ACPs/NADH/PROTON.76.| ((1 |Crotonyl-ACPs|) (1 NADH) (1 PROTON)) ((1 |POLYMER-INST-Saturated-Fatty-Acyl-ACPs-C0-H0|) (1 NAD)) NIL NIL)
(|ENOYL-ACP-REDUCT-NADH-RXN-Stearoyl-ACPs/NAD//Octadec-2-enoyl-ACPs/NADH/PROTON.52.| ((1 |Octadec-2-enoyl-ACPs|) (1 NADH) (1 PROTON)) ((1 |Stearoyl-ACPs|) (1 NAD)) NIL NIL)
(|ENOYL-ACP-REDUCT-NADPH-RXN-Arachidoyl-ACPs/NADP//NADPH/trans-delta2-arachidoyl-ACPs/PROTON.64.| ((1 NADPH) (1 |trans-delta2-arachidoyl-ACPs|) (1 PROTON)) ((1 |Arachidoyl-ACPs|) (1 NADP)) NIL NIL)
(|ENOYL-ACP-REDUCT-NADPH-RXN-Decanoyl-ACPs/NADP//NADPH/Trans-D2-decenoyl-ACPs/PROTON.56.| ((1 NADPH) (1 |Trans-D2-decenoyl-ACPs|) (1 PROTON)) ((1 |Decanoyl-ACPs|) (1 NADP)) NIL NIL)
(|ENOYL-ACP-REDUCT-NADPH-RXN-Dodecanoyl-ACPs/NADP//NADPH/Dodec-2-enoyl-ACPs/PROTON.54.| ((1 NADPH) (1 |Dodec-2-enoyl-ACPs|) (1 PROTON)) ((1 |Dodecanoyl-ACPs|) (1 NADP)) NIL NIL)
(|ENOYL-ACP-REDUCT-NADPH-RXN-Hexanoyl-ACPs/NADP//NADPH/Hex-2-enoyl-ACPs/PROTON.50.| ((1 NADPH) (1 |Hex-2-enoyl-ACPs|) (1 PROTON)) ((1 |Hexanoyl-ACPs|) (1 NADP)) NIL NIL)
(|ENOYL-ACP-REDUCT-NADPH-RXN-Myristoyl-ACPs/NADP//NADPH/Tetradec-2-enoyl-ACPs/PROTON.56.| ((1 NADPH) (1 |Tetradec-2-enoyl-ACPs|) (1 PROTON)) ((1 |Myristoyl-ACPs|) (1 NADP)) NIL NIL)
(|ENOYL-ACP-REDUCT-NADPH-RXN-Octanoyl-ACPs/NADP//NADPH/2-Octenoyl-ACPs/PROTON.49.| ((1 NADPH) (1 |2-Octenoyl-ACPs|) (1 PROTON)) ((1 |Octanoyl-ACPs|) (1 NADP)) NIL NIL)
(|ENOYL-ACP-REDUCT-NADPH-RXN-POLYMER-INST-Saturated-Fatty-Acyl-ACPs-C0-H0/NADP//NADPH/Crotonyl-ACPs/PROTON.78.| ((1 NADPH) (1 |Crotonyl-ACPs|) (1 PROTON)) ((1 |POLYMER-INST-Saturated-Fatty-Acyl-ACPs-C0-H0|) (1 NADP)) NIL NIL)
(|ENOYL-ACP-REDUCT-NADPH-RXN-Palmitoyl-ACPs/NADP//NADPH/2-Hexadecenoyl-ACPs/PROTON.54.| ((1 NADPH) (1 |2-Hexadecenoyl-ACPs|) (1 PROTON)) ((1 |Palmitoyl-ACPs|) (1 NADP)) NIL NIL)
(|ENOYL-ACP-REDUCT-NADPH-RXN-Stearoyl-ACPs/NADP//NADPH/Octadec-2-enoyl-ACPs/PROTON.54.| ((1 NADPH) (1 |Octadec-2-enoyl-ACPs|) (1 PROTON)) ((1 |Stearoyl-ACPs|) (1 NADP)) NIL NIL)
(ENOYL-COA-DELTA-ISOM-RXN-POLYMER-INST-CIS-DELTA3-ENOYL-COA-C0-H0//CROTONYL-COA.54. ((1 POLYMER-INST-CIS-DELTA3-ENOYL-COA-C0-H0)) ((1 CROTONYL-COA)) NIL NIL)
(ENOYL-COA-DELTA-ISOM-RXN-POLYMER-INST-CIS-DELTA3-ENOYL-COA-C0-H0//CROTONYL-COA.54. ((1 CROTONYL-COA)) ((1 POLYMER-INST-CIS-DELTA3-ENOYL-COA-C0-H0)) NIL NIL)
(ENOYL-COA-DELTA-ISOM-RXN-POLYMER-INST-CIS-DELTA3-ENOYL-COA-C10-H20//CPD0-2120.53. ((1 POLYMER-INST-CIS-DELTA3-ENOYL-COA-C10-H20)) ((1 CPD0-2120)) NIL NIL)
(ENOYL-COA-DELTA-ISOM-RXN-POLYMER-INST-CIS-DELTA3-ENOYL-COA-C10-H20//CPD0-2120.53. ((1 CPD0-2120)) ((1 POLYMER-INST-CIS-DELTA3-ENOYL-COA-C10-H20)) NIL NIL)
(ENOYL-COA-DELTA-ISOM-RXN-POLYMER-INST-CIS-DELTA3-ENOYL-COA-C12-H24//CPD0-2117.53. ((1 POLYMER-INST-CIS-DELTA3-ENOYL-COA-C12-H24)) ((1 CPD0-2117)) NIL NIL)
(ENOYL-COA-DELTA-ISOM-RXN-POLYMER-INST-CIS-DELTA3-ENOYL-COA-C12-H24//CPD0-2117.53. ((1 CPD0-2117)) ((1 POLYMER-INST-CIS-DELTA3-ENOYL-COA-C12-H24)) NIL NIL)
(ENOYL-COA-DELTA-ISOM-RXN-POLYMER-INST-CIS-DELTA3-ENOYL-COA-C14-H28//CPD-10262.53. ((1 POLYMER-INST-CIS-DELTA3-ENOYL-COA-C14-H28)) ((1 CPD-10262)) NIL NIL)
(ENOYL-COA-DELTA-ISOM-RXN-POLYMER-INST-CIS-DELTA3-ENOYL-COA-C14-H28//CPD-10262.53. ((1 CPD-10262)) ((1 POLYMER-INST-CIS-DELTA3-ENOYL-COA-C14-H28)) NIL NIL)
(ENOYL-COA-DELTA-ISOM-RXN-POLYMER-INST-CIS-DELTA3-ENOYL-COA-C16-H32//POLYMER-INST-TRANS-D2-ENOYL-COA-C16-H32.83. ((1 POLYMER-INST-CIS-DELTA3-ENOYL-COA-C16-H32)) ((1 POLYMER-INST-TRANS-D2-ENOYL-COA-C16-H32)) NIL NIL)
(ENOYL-COA-DELTA-ISOM-RXN-POLYMER-INST-CIS-DELTA3-ENOYL-COA-C16-H32//POLYMER-INST-TRANS-D2-ENOYL-COA-C16-H32.83. ((1 POLYMER-INST-TRANS-D2-ENOYL-COA-C16-H32)) ((1 POLYMER-INST-CIS-DELTA3-ENOYL-COA-C16-H32)) NIL NIL)
(ENOYL-COA-DELTA-ISOM-RXN-POLYMER-INST-CIS-DELTA3-ENOYL-COA-C2-H4//CPD0-2121.51. ((1 POLYMER-INST-CIS-DELTA3-ENOYL-COA-C2-H4)) ((1 CPD0-2121)) NIL NIL)
(ENOYL-COA-DELTA-ISOM-RXN-POLYMER-INST-CIS-DELTA3-ENOYL-COA-C2-H4//CPD0-2121.51. ((1 CPD0-2121)) ((1 POLYMER-INST-CIS-DELTA3-ENOYL-COA-C2-H4)) NIL NIL)
(ENOYL-COA-DELTA-ISOM-RXN-POLYMER-INST-CIS-DELTA3-ENOYL-COA-C4-H8//CPD0-2108.51. ((1 POLYMER-INST-CIS-DELTA3-ENOYL-COA-C4-H8)) ((1 CPD0-2108)) NIL NIL)
(ENOYL-COA-DELTA-ISOM-RXN-POLYMER-INST-CIS-DELTA3-ENOYL-COA-C4-H8//CPD0-2108.51. ((1 CPD0-2108)) ((1 POLYMER-INST-CIS-DELTA3-ENOYL-COA-C4-H8)) NIL NIL)
(ENOYL-COA-DELTA-ISOM-RXN-POLYMER-INST-CIS-DELTA3-ENOYL-COA-C6-H12//T2-DECENOYL-COA.58. ((1 POLYMER-INST-CIS-DELTA3-ENOYL-COA-C6-H12)) ((1 T2-DECENOYL-COA)) NIL NIL)
(ENOYL-COA-DELTA-ISOM-RXN-POLYMER-INST-CIS-DELTA3-ENOYL-COA-C6-H12//T2-DECENOYL-COA.58. ((1 T2-DECENOYL-COA)) ((1 POLYMER-INST-CIS-DELTA3-ENOYL-COA-C6-H12)) NIL NIL)
(ENOYL-COA-DELTA-ISOM-RXN-POLYMER-INST-CIS-DELTA3-ENOYL-COA-C8-H16//CPD-7222.51. ((1 POLYMER-INST-CIS-DELTA3-ENOYL-COA-C8-H16)) ((1 CPD-7222)) NIL NIL)
(ENOYL-COA-DELTA-ISOM-RXN-POLYMER-INST-CIS-DELTA3-ENOYL-COA-C8-H16//CPD-7222.51. ((1 CPD-7222)) ((1 POLYMER-INST-CIS-DELTA3-ENOYL-COA-C8-H16)) NIL NIL)
(ENOYL-COA-HYDRAT-RXN-CPD0-2107//CPD-7222/WATER.26. ((1 CPD-7222) (1 WATER)) ((1 CPD0-2107)) NIL NIL)
(ENOYL-COA-HYDRAT-RXN-CPD0-2171//CPD0-2120/WATER.27. ((1 CPD0-2120) (1 WATER)) ((1 CPD0-2171)) NIL NIL)
(ENOYL-COA-HYDRAT-RXN-CPD0-2224//CPD0-2108/WATER.27. ((1 CPD0-2108) (1 WATER)) ((1 CPD0-2224)) NIL NIL)
(ENOYL-COA-HYDRAT-RXN-CPD0-2232//CPD0-2117/WATER.27. ((1 CPD0-2117) (1 WATER)) ((1 CPD0-2232)) NIL NIL)
(ENOYL-COA-HYDRAT-RXN-CPD0-2244//T2-DECENOYL-COA/WATER.33. ((1 T2-DECENOYL-COA) (1 WATER)) ((1 CPD0-2244)) NIL NIL)
(ENOYL-COA-HYDRAT-RXN-CPD0-2253//CPD-10262/WATER.27. ((1 CPD-10262) (1 WATER)) ((1 CPD0-2253)) NIL NIL)
(ENOYL-COA-HYDRAT-RXN-OH-HEXANOYL-COA//CPD0-2121/WATER.33. ((1 CPD0-2121) (1 WATER)) ((1 OH-HEXANOYL-COA)) NIL NIL)
(ENOYL-COA-HYDRAT-RXN-POLYMER-INST-L-3-HYDROXYACYL-COA-C16-H32//POLYMER-INST-TRANS-D2-ENOYL-COA-C16-H32/WATER.88. ((1 POLYMER-INST-TRANS-D2-ENOYL-COA-C16-H32) (1 WATER)) ((1 POLYMER-INST-L-3-HYDROXYACYL-COA-C16-H32)) NIL NIL)
(ENOYL-COA-HYDRAT-RXN-S-3-HYDROXYBUTANOYL-COA//CROTONYL-COA/WATER.44. ((1 CROTONYL-COA) (1 WATER)) ((1 S-3-HYDROXYBUTANOYL-COA)) NIL NIL)
(ENTF-RXN ((1 ATP) (1 SER)) ((1 PPI) (1 SERYL-AMP)) (PANTETHEINE-P MG+2) NIL)
(ENTF-RXN ((1 PPI) (1 SERYL-AMP)) ((1 ATP) (1 SER)) (PANTETHEINE-P MG+2) NIL)
(ENTG-RXN ((3 CPD-62) (3 SERYL-AMP)) ((6 PROTON) (1 ENTEROBACTIN) (6 AMP)) NIL REV-UNKNOWN)
(ENTG-RXN ((6 PROTON) (1 ENTEROBACTIN) (6 AMP)) ((3 CPD-62) (3 SERYL-AMP)) NIL REV-UNKNOWN)
(ENTMULTI-RXN ((6 ATP) (3 SER) (3 2-3-DIHYDROXYBENZOATE)) ((3 PROTON) (6 PPI) (6 AMP) (1 ENTEROBACTIN)) NIL NIL)
(ERYTH4PDEHYDROG-RXN ((1 ERYTHROSE-4P) (1 WATER) (1 NAD)) ((1 ERYTHRONATE-4P) (1 NADH) (2 PROTON)) NIL NIL)
(ERYTHRON4PDEHYDROG-RXN ((1 ERYTHRONATE-4P) (1 NAD)) ((1 PROTON) (1 3OH-4P-OH-ALPHA-KETOBUTYRATE) (1 NADH)) NIL NIL)
(ETHAMLY-RXN ((1 ETHANOL-AMINE)) ((1 PROTON) (1 ACETALD) (1 AMMONIA)) (ADENOSYLCOBALAMIN) NIL)
(F16ALDOLASE-RXN ((1 FRUCTOSE-16-DIPHOSPHATE)) ((1 DIHYDROXY-ACETONE-PHOSPHATE) (1 GAP)) NIL NIL)
(F16ALDOLASE-RXN ((1 DIHYDROXY-ACETONE-PHOSPHATE) (1 GAP)) ((1 FRUCTOSE-16-DIPHOSPHATE)) NIL NIL)
(F16BDEPHOS-RXN-MG+2.5. ((1 FRUCTOSE-16-DIPHOSPHATE) (1 WATER)) ((1 FRUCTOSE-6P) (1 |Pi|)) (MG+2) NIL)
(F16BDEPHOS-RXN-MN+2.5. ((1 FRUCTOSE-16-DIPHOSPHATE) (1 WATER)) ((1 FRUCTOSE-6P) (1 |Pi|)) (MN+2) NIL)
(FABAUNSATDEHYDR-RXN ((1 |Beta-hydroxydecanoyl-ACPs|)) ((1 |Trans-D2-decenoyl-ACPs|) (1 WATER)) NIL NIL)
(FABAUNSATDEHYDR-RXN ((1 |Trans-D2-decenoyl-ACPs|) (1 WATER)) ((1 |Beta-hydroxydecanoyl-ACPs|)) NIL NIL)
(FADSYN-RXN ((1 FMN) (1 ATP) (2 PROTON)) ((1 FAD) (1 PPI)) NIL NIL)
(FGAMSYN-RXN ((1 ATP) (1 5-P-RIBOSYL-N-FORMYLGLYCINEAMIDE) (1 GLN) (1 WATER)) ((1 PROTON) (1 ADP) (1 |Pi|) (1 5-PHOSPHORIBOSYL-N-FORMYLGLYCINEAMIDINE) (1 GLT)) (MG+2) NIL)
(FLAVONADPREDUCT-RXN ((1 |Reduced-flavodoxins|) (1 NADP)) ((1 |Oxidized-flavodoxins|) (1 NADPH) (1 PROTON)) (FAD) REV-UNKNOWN)
(FLAVONADPREDUCT-RXN ((1 |Oxidized-flavodoxins|) (1 NADPH) (1 PROTON)) ((1 |Reduced-flavodoxins|) (1 NADP)) (FAD) REV-UNKNOWN)
(FMNREDUCT-RXN ((1 NAD-P-OR-NOP) (1 FMNH2)) ((1 NADH-P-OR-NOP) (1 FMN) (2 PROTON)) NIL NIL)
(FMNREDUCT-RXN ((1 NADH-P-OR-NOP) (1 FMN) (2 PROTON)) ((1 NAD-P-OR-NOP) (1 FMNH2)) NIL NIL)
(FMNREDUCT-RXN-NAD/FMNH2//NADH/FMN/PROTON.27. ((1 NAD) (1 FMNH2)) ((1 NADH) (1 FMN) (2 PROTON)) NIL NIL)
(FMNREDUCT-RXN-NAD/FMNH2//NADH/FMN/PROTON.27. ((1 NADH) (1 FMN) (2 PROTON)) ((1 NAD) (1 FMNH2)) NIL NIL)
(FORMATEDEHYDROG-RXN-FORMATE/CPD-9728/PROTON//CARBON-DIOXIDE/REDUCED-MENAQUINONE/PROTON.67. ((1 CCO-PERI-BAC@FORMATE) (1 CPD-9728) (2 PROTON)) ((1 CCO-PERI-BAC@CARBON-DIOXIDE) (1 REDUCED-MENAQUINONE) (1 CCO-PERI-BAC@PROTON)) NIL NIL)
(FORMATETHFLIG-RXN ((1 ATP) (1 FORMATE) (1 THF)) ((1 ADP) (1 |Pi|) (1 10-FORMYL-THF)) NIL NIL)
(FORMYLTHFDEFORMYL-RXN ((1 WATER) (1 10-FORMYL-THF)) ((1 PROTON) (1 THF) (1 FORMATE)) NIL NIL)
(FPPSYN-RXN ((1 GERANYL-PP) (1 DELTA3-ISOPENTENYL-PP)) ((1 FARNESYL-PP) (1 PPI)) (MG+2) NIL)
(FRUCTOKINASE-RXN ((1 BETA-D-FRUCTOSE) (1 ATP)) ((1 PROTON) (1 FRUCTOSE-6P) (1 ADP)) NIL NIL)
(FUC4NACTRANS-RXN ((1 C55-PP-GLCNAC-MANNACA) (1 TDP-FUC4NAC)) ((1 PROTON) (1 C55-PP-GLCNAC-MANNACA-FUC4NAC) (1 TDP)) NIL NIL)
(FUCISOM-RXN ((1 L-FUCOSE)) ((1 L-FUCULOSE)) (MN+2) NIL)
(FUCISOM-RXN ((1 L-FUCULOSE)) ((1 L-FUCOSE)) (MN+2) NIL)
(FUCPALDOL-RXN ((1 FUCULOSE-1P)) ((1 LACTALD) (1 DIHYDROXY-ACETONE-PHOSPHATE)) (ZN+2) NIL)
(FUCPALDOL-RXN ((1 LACTALD) (1 DIHYDROXY-ACETONE-PHOSPHATE)) ((1 FUCULOSE-1P)) (ZN+2) NIL)
(FUCULOKIN-RXN ((1 L-FUCULOSE) (1 ATP)) ((1 PROTON) (1 FUCULOSE-1P) (1 ADP)) (MG+2) NIL)
(FUMHYDR-RXN ((1 MAL)) ((1 FUM) (1 WATER)) (CPD-7) NIL)
(FUMHYDR-RXN ((1 FUM) (1 WATER)) ((1 MAL)) (CPD-7) NIL)
(GABATRANSAM-RXN ((1 2-KETOGLUTARATE) (1 4-AMINO-BUTYRATE)) ((1 GLT) (1 SUCC-S-ALD)) (PYRIDOXAL_PHOSPHATE) NIL)
(GABATRANSAM-RXN ((1 GLT) (1 SUCC-S-ALD)) ((1 2-KETOGLUTARATE) (1 4-AMINO-BUTYRATE)) (PYRIDOXAL_PHOSPHATE) NIL)
(GALACTARDEHYDRA-RXN ((1 D-GALACTARATE)) ((1 5-KETO-4-DEOXY-D-GLUCARATE) (1 WATER)) (FE+2) NIL)
(GALACTITOLPDEHYD-RXN ((1 GALACTITOL-1-PHOSPHATE) (1 NAD)) ((1 PROTON) (1 TAGATOSE-6-PHOSPHATE) (1 NADH)) NIL NIL)
(GALACTITOLPDEHYD-RXN ((1 PROTON) (1 TAGATOSE-6-PHOSPHATE) (1 NADH)) ((1 GALACTITOL-1-PHOSPHATE) (1 NAD)) NIL NIL)
(GALACTOACETYLTRAN-RXN ((1 |Beta-D-Galactosides|) (1 ACETYL-COA)) ((1 |6-Acetyl-Beta-D-Galactosides|) (1 CO-A)) NIL NIL)
(GALACTOACETYLTRAN-RXN ((1 |6-Acetyl-Beta-D-Galactosides|) (1 CO-A)) ((1 |Beta-D-Galactosides|) (1 ACETYL-COA)) NIL NIL)
(GALACTOKIN-RXN ((1 ALPHA-D-GALACTOSE) (1 ATP)) ((1 PROTON) (1 GALACTOSE-1P) (1 ADP)) (MG+2) NIL)
(GALACTONDEHYDRAT-RXN ((1 D-GALACTONATE)) ((1 WATER) (1 2-DEHYDRO-3-DEOXY-D-GALACTONATE)) NIL NIL)
(GALACTONOLACTONASE-RXN ((1 D-GALACTONO-1-4-LACTONE) (1 WATER)) ((1 D-GALACTONATE) (1 PROTON)) NIL REV-UNKNOWN)
(GALACTONOLACTONASE-RXN ((1 D-GALACTONATE) (1 PROTON)) ((1 D-GALACTONO-1-4-LACTONE) (1 WATER)) NIL REV-UNKNOWN)
(GALACTURIDYLYLTRANS-RXN ((1 UDP-GLUCOSE) (1 GALACTOSE-1P)) ((1 GLC-1-P) (1 UDP-GALACTOSE)) (FE+2 ZN+2) NIL)
(GALACTURIDYLYLTRANS-RXN ((1 GLC-1-P) (1 UDP-GALACTOSE)) ((1 UDP-GLUCOSE) (1 GALACTOSE-1P)) (FE+2 ZN+2) NIL)
(GALACTUROISOM-RXN ((1 D-GALACTURONATE)) ((1 D-TAGATURONATE)) NIL NIL)
(GALACTUROISOM-RXN ((1 D-TAGATURONATE)) ((1 D-GALACTURONATE)) NIL NIL)
(GALPMUT-RXN ((1 UDP-GALACTOSE)) ((1 UDP-D-GALACTO-14-FURANOSE)) (FAD) NIL)
(GALPMUT-RXN ((1 UDP-D-GALACTO-14-FURANOSE)) ((1 UDP-GALACTOSE)) (FAD) NIL)
(GAPOXNPHOSPHN-RXN ((1 GAP) (1 |Pi|) (1 NAD)) ((1 PROTON) (1 DPG) (1 NADH)) NIL NIL)
(GAPOXNPHOSPHN-RXN ((1 PROTON) (1 DPG) (1 NADH)) ((1 GAP) (1 |Pi|) (1 NAD)) NIL NIL)
(GART-RXN ((1 10-FORMYL-THF) (1 5-PHOSPHO-RIBOSYL-GLYCINEAMIDE)) ((1 PROTON) (1 THF) (1 5-P-RIBOSYL-N-FORMYLGLYCINEAMIDE)) NIL NIL)
(GART-RXN ((1 PROTON) (1 THF) (1 5-P-RIBOSYL-N-FORMYLGLYCINEAMIDE)) ((1 10-FORMYL-THF) (1 5-PHOSPHO-RIBOSYL-GLYCINEAMIDE)) NIL NIL)
(GARTRANSFORMYL2-RXN ((1 5-PHOSPHO-RIBOSYL-GLYCINEAMIDE) (1 FORMATE) (1 ATP)) ((1 PROTON) (1 |Pi|) (1 5-P-RIBOSYL-N-FORMYLGLYCINEAMIDE) (1 ADP)) (CO+2 MN+2 MG+2) NIL)
(GCVMULTI-RXN ((1 NAD) (1 GLY) (1 THF)) ((1 PROTON) (1 METHYLENE-THF) (1 AMMONIA) (1 CARBON-DIOXIDE) (1 NADH)) NIL NIL)
(GDP-GLUCOSIDASE-RXN ((1 GDP-D-GLUCOSE) (1 WATER)) ((1 PROTON) (1 GLC) (1 GDP)) (MG+2) NIL)
(GDPKIN-RXN ((1 GDP) (1 ATP)) ((1 GTP) (1 ADP)) NIL NIL)
(GDPMANDEHYDRA-RXN ((1 GDP-MANNOSE)) ((1 WATER) (1 GDP-4-DEHYDRO-6-DEOXY-D-MANNOSE)) (NADP) NIL)
(GDPMANMANHYDRO-RXN ((1 GDP-MANNOSE) (1 WATER)) ((1 MANNOSE) (1 PROTON) (1 GDP)) (MG+2) NIL)
(GDPPYPHOSKIN-RXN ((1 ATP) (1 GDP)) ((1 AMP) (1 GUANOSINE-5DP-3DP)) NIL NIL)
(GDPREDUCT-RXN ((1 GDP) (1 |Red-Thioredoxin|)) ((1 DGDP) (1 |Ox-Thioredoxin|) (1 WATER)) NIL NIL)
(GKI-RXN ((1 ATP) (1 GLYCERATE)) ((1 PROTON) (1 2-PG) (1 ADP)) NIL NIL)
(GLCNACPTRANS-RXN ((1 CPD-9646) (1 UDP-N-ACETYL-D-GLUCOSAMINE)) ((1 ACETYL-D-GLUCOSAMINYLDIPHOSPHO-UNDECAPRE) (1 UMP)) (MG+2) NIL)
(GLCNACPTRANS-RXN ((1 ACETYL-D-GLUCOSAMINYLDIPHOSPHO-UNDECAPRE) (1 UMP)) ((1 CPD-9646) (1 UDP-N-ACETYL-D-GLUCOSAMINE)) (MG+2) NIL)
(GLU6PDEHYDROG-RXN ((1 GLC-6-P) (1 NADP)) ((1 D-6-P-GLUCONO-DELTA-LACTONE) (1 NADPH) (1 PROTON)) NIL NIL)
(GLU6PDEHYDROG-RXN ((1 D-6-P-GLUCONO-DELTA-LACTONE) (1 NADPH) (1 PROTON)) ((1 GLC-6-P) (1 NADP)) NIL NIL)
(GLUC1PADENYLTRANS-RXN ((1 PROTON) (1 GLC-1-P) (1 ATP)) ((1 ADP-D-GLUCOSE) (1 PPI)) (MG+2) NIL)
(GLUC1PURIDYLTRANS-RXN ((1 PROTON) (1 GLC-1-P) (1 UTP)) ((1 UDP-GLUCOSE) (1 PPI)) (MG+2) NIL)
(GLUCARDEHYDRA-RXN ((1 D-GLUCARATE)) ((1 5-KETO-4-DEOXY-D-GLUCARATE) (1 WATER)) (MG+2) NIL)
(GLUCDEHYDROG-RXN ((1 GLC) (1 |Ubiquinones|)) ((1 GLC-D-LACTONE) (1 |Ubiquinols|)) NIL NIL)
(GLUCDEHYDROG-RXN-GLC/CPD0-1118//GLC-D-LACTONE/CPD0-2061.39. ((1 GLC) (1 CPD0-1118)) ((1 GLC-D-LACTONE) (1 CPD0-2061)) NIL NIL)
(GLUCDEHYDROG-RXN-GLC/UBIQUINONE-8//GLC-D-LACTONE/CPD-9956.41. ((1 GLC) (1 UBIQUINONE-8)) ((1 GLC-D-LACTONE) (1 CPD-9956)) NIL NIL)
(GLUCOKIN-RXN ((1 GLC) (1 ATP)) ((1 PROTON) (1 GLC-6-P) (1 ADP)) NIL NIL)
(GLUCONATE-5-DEHYDROGENASE-RXN ((1 NAD-P-OR-NOP) (1 GLUCONATE)) ((1 NADH-P-OR-NOP) (1 5-DEHYDROGLUCONATE) (1 PROTON)) NIL NIL)
(GLUCONATE-5-DEHYDROGENASE-RXN ((1 NADH-P-OR-NOP) (1 5-DEHYDROGLUCONATE) (1 PROTON)) ((1 NAD-P-OR-NOP) (1 GLUCONATE)) NIL NIL)
(GLUCONATE-5-DEHYDROGENASE-RXN-NAD/GLUCONATE//NADH/5-DEHYDROGLUCONATE/PROTON.46. ((1 NAD) (1 GLUCONATE)) ((1 NADH) (1 5-DEHYDROGLUCONATE) (1 PROTON)) NIL NIL)
(GLUCONATE-5-DEHYDROGENASE-RXN-NAD/GLUCONATE//NADH/5-DEHYDROGLUCONATE/PROTON.46. ((1 NADH) (1 5-DEHYDROGLUCONATE) (1 PROTON)) ((1 NAD) (1 GLUCONATE)) NIL NIL)
(GLUCONATE-5-DEHYDROGENASE-RXN-NADP/GLUCONATE//NADPH/5-DEHYDROGLUCONATE/PROTON.48. ((1 NADP) (1 GLUCONATE)) ((1 NADPH) (1 5-DEHYDROGLUCONATE) (1 PROTON)) NIL NIL)
(GLUCONATE-5-DEHYDROGENASE-RXN-NADP/GLUCONATE//NADPH/5-DEHYDROGLUCONATE/PROTON.48. ((1 NADPH) (1 5-DEHYDROGLUCONATE) (1 PROTON)) ((1 NADP) (1 GLUCONATE)) NIL NIL)
(GLUCONOKIN-RXN ((1 ATP) (1 GLUCONATE)) ((1 PROTON) (1 ADP) (1 CPD-2961)) (MG+2) NIL)
(GLUCONOLACT-RXN ((1 GLC-D-LACTONE) (1 WATER)) ((1 PROTON) (1 GLUCONATE)) NIL NIL)
(GLUCOSAMINE-6-P-DEAMIN-RXN ((1 D-GLUCOSAMINE-6-P) (1 WATER)) ((1 PROTON) (1 FRUCTOSE-6P) (1 AMMONIA)) NIL NIL)
(GLUCOSAMINE-6-P-DEAMIN-RXN ((1 PROTON) (1 FRUCTOSE-6P) (1 AMMONIA)) ((1 D-GLUCOSAMINE-6-P) (1 WATER)) NIL NIL)
(|GLUCOSE-1-PHOSPHAT-RXN[CCO-CYTOSOL]-GLC-1-P/WATER//Pi/D-Glucose.41.| ((1 GLC-1-P) (1 WATER)) ((1 |Pi|) (1 |D-Glucose|)) NIL NIL)
(|GLUCOSE-1-PHOSPHAT-RXN[CCO-PERI-BAC]-GLC-1-P/WATER//Pi/D-Glucose.42.| ((1 CCO-PERI-BAC@GLC-1-P) (1 CCO-PERI-BAC@WATER)) ((1 |CCO-PERI-BAC@Pi|) (1 |CCO-PERI-BAC@D-Glucose|)) NIL NIL)
(GLUCOSE-6-PHOSPHATE-1-EPIMERASE-RXN[CCO-CYTOSOL]-ALPHA-GLC-6-P//GLC-6-P.36. ((1 ALPHA-GLC-6-P)) ((1 GLC-6-P)) NIL NIL)
(GLUCOSE-6-PHOSPHATE-1-EPIMERASE-RXN[CCO-CYTOSOL]-ALPHA-GLC-6-P//GLC-6-P.36. ((1 GLC-6-P)) ((1 ALPHA-GLC-6-P)) NIL NIL)
(GLUCOSE-6-PHOSPHATE-1-EPIMERASE-RXN[CCO-PERI-BAC]-ALPHA-GLC-6-P//GLC-6-P.37. ((1 CCO-PERI-BAC@ALPHA-GLC-6-P)) ((1 CCO-PERI-BAC@GLC-6-P)) NIL NIL)
(GLUCOSE-6-PHOSPHATE-1-EPIMERASE-RXN[CCO-PERI-BAC]-ALPHA-GLC-6-P//GLC-6-P.37. ((1 CCO-PERI-BAC@GLC-6-P)) ((1 CCO-PERI-BAC@ALPHA-GLC-6-P)) NIL NIL)
(GLUCUROISOM-RXN ((1 GLUCURONATE)) ((1 FRUCTURONATE)) (ZN+2) NIL)
(GLUCUROISOM-RXN ((1 FRUCTURONATE)) ((1 GLUCURONATE)) (ZN+2) NIL)
(GLURS-RXN ((1 |GLT-tRNAs|) (1 GLT) (1 ATP) (1 PROTON)) ((1 |Charged-GLT-tRNAs|) (1 PPI) (1 AMP)) (MG+2 ZN+2) NIL)
(GLUTAMATESYN-RXN ((1 PROTON) (1 GLN) (1 2-KETOGLUTARATE) (1 NADPH)) ((2 GLT) (1 NADP)) (FAD FE+2) NIL)
(GLUTAMIDOTRANS-RXN ((1 PHOSPHORIBULOSYL-FORMIMINO-AICAR-P) (1 GLN)) ((1 PROTON) (1 GLT) (1 D-ERYTHRO-IMIDAZOLE-GLYCEROL-P) (1 AICAR)) NIL NIL)
(GLUTAMINE--TRNA-LIGASE-RXN ((1 PROTON) (1 |GLN-tRNAs|) (1 GLN) (1 ATP)) ((1 |Charged-GLN-tRNAs|) (1 PPI) (1 AMP)) NIL NIL)
(GLUTAMINESYN-RXN ((1 AMMONIA) (1 GLT) (1 ATP)) ((1 GLN) (1 ADP) (1 |Pi|)) (MN+2) NIL)
(GLUTATHIONE-REDUCT-NADPH-RXN ((1 OXIDIZED-GLUTATHIONE) (1 NADPH) (1 PROTON)) ((2 GLUTATHIONE) (1 NADP)) (FAD) NIL)
(GLUTATHIONE-SYN-RXN ((1 GLY) (1 L-GAMMA-GLUTAMYLCYSTEINE) (1 ATP)) ((1 PROTON) (1 GLUTATHIONE) (1 |Pi|) (1 ADP)) (MG+2) NIL)
(GLUTCYSLIG-RXN ((1 CYS) (1 GLT) (1 ATP)) ((1 PROTON) (1 L-GAMMA-GLUTAMYLCYSTEINE) (1 |Pi|) (1 ADP)) (MG+2) NIL)
(GLUTDECARBOX-RXN ((1 PROTON) (1 GLT)) ((1 CARBON-DIOXIDE) (1 4-AMINO-BUTYRATE)) (PYRIDOXAL_PHOSPHATE) NIL)
(GLUTKIN-RXN ((1 GLT) (1 ATP)) ((1 L-GLUTAMATE-5-P) (1 ADP)) (MG+2) NIL)
(GLUTRACE-RXN ((1 GLT)) ((1 D-GLT)) NIL NIL)
(GLUTRACE-RXN ((1 D-GLT)) ((1 GLT)) NIL NIL)
(GLUTRNAREDUCT-RXN ((1 GLUTAMATE-1-SEMIALDEHYDE) (1 NADP) (1 |GLT-tRNAs|)) ((1 |Charged-GLT-tRNAs|) (1 NADPH)) NIL NIL)
(GLUTRNAREDUCT-RXN ((1 |Charged-GLT-tRNAs|) (1 NADPH)) ((1 GLUTAMATE-1-SEMIALDEHYDE) (1 NADP) (1 |GLT-tRNAs|)) NIL NIL)
(GLUTSEMIALDEHYDROG-RXN ((1 L-GLUTAMATE-5-P) (1 NADPH) (1 PROTON)) ((1 L-GLUTAMATE_GAMMA-SEMIALDEHYDE) (1 |Pi|) (1 NADP)) (NADPH) NIL)
(GLY3KIN-RXN ((1 GLYCERATE) (1 ATP)) ((1 PROTON) (1 G3P) (1 ADP)) (MG+2) NIL)
(GLYC3PDEHYDROGBIOSYN-RXN ((1 NADH-P-OR-NOP) (1 DIHYDROXY-ACETONE-PHOSPHATE) (1 PROTON)) ((1 NAD-P-OR-NOP) (1 GLYCEROL-3P)) NIL NIL)
(GLYC3PDEHYDROGBIOSYN-RXN-NAD/GLYCEROL-3P//NADH/DIHYDROXY-ACETONE-PHOSPHATE/PROTON.57. ((1 NADH) (1 DIHYDROXY-ACETONE-PHOSPHATE) (1 PROTON)) ((1 NAD) (1 GLYCEROL-3P)) NIL NIL)
(GLYC3PDEHYDROGBIOSYN-RXN-NADP/GLYCEROL-3P//NADPH/DIHYDROXY-ACETONE-PHOSPHATE/PROTON.59. ((1 NADPH) (1 DIHYDROXY-ACETONE-PHOSPHATE) (1 PROTON)) ((1 NADP) (1 GLYCEROL-3P)) NIL NIL)
(GLYCDEH-RXN ((1 GLYCEROL) (1 NAD)) ((1 DIHYDROXYACETONE) (1 NADH) (1 PROTON)) NIL NIL)
(GLYCDEH-RXN ((1 DIHYDROXYACETONE) (1 NADH) (1 PROTON)) ((1 GLYCEROL) (1 NAD)) NIL NIL)
(GLYCEROL-1-PHOSPHATASE-RXN ((1 |Glycerol-1-phosphate|) (1 WATER)) ((1 GLYCEROL) (1 |Pi|)) NIL REV-UNKNOWN)
(GLYCEROL-1-PHOSPHATASE-RXN ((1 GLYCEROL) (1 |Pi|)) ((1 |Glycerol-1-phosphate|) (1 WATER)) NIL REV-UNKNOWN)
(GLYCEROL-2-PHOSPHATASE-RXN ((1 WATER) (1 CPD-536)) ((1 |Pi|) (1 GLYCEROL)) (MG+2) NIL)
(GLYCEROL-KIN-RXN ((1 GLYCEROL) (1 ATP)) ((1 PROTON) (1 GLYCEROL-3P) (1 ADP)) (MG+2) NIL)
(GLYCINE--TRNA-LIGASE-RXN ((1 PROTON) (1 |GLY-tRNAs|) (1 GLY) (1 ATP)) ((1 |Charged-GLY-tRNAs|) (1 PPI) (1 AMP)) NIL NIL)
(GLYCOLALD-DEHYDROG-RXN ((1 WATER) (1 NAD) (1 GLYCOLALDEHYDE)) ((2 PROTON) (1 NADH) (1 GLYCOLLATE)) NIL NIL)
(GLYCOLALDREDUCT-RXN ((1 NAD) (1 GLYCOL)) ((1 PROTON) (1 GLYCOLALDEHYDE) (1 NADH)) (FE+2) NIL)
(GLYCOLALDREDUCT-RXN ((1 PROTON) (1 GLYCOLALDEHYDE) (1 NADH)) ((1 NAD) (1 GLYCOL)) (FE+2) NIL)
(GLYCOLATEDEHYDRO-RXN ((1 |Acceptor|) (1 GLYCOLLATE)) ((1 |Donor-H2|) (1 GLYOX)) NIL NIL)
(GLYCPDIESTER-RXN-CA+2.5. ((1 |Glycerophosphodiesters|) (1 WATER)) ((1 |Alcohols|) (1 GLYCEROL-3P) (1 PROTON)) (CA+2) NIL)
(GLYCPDIESTER-RXN-GLYCEROPHOSPHOGLYCEROL/WATER//GLYCEROL/GLYCEROL-3P/PROTON.58. ((1 GLYCEROPHOSPHOGLYCEROL) (1 WATER)) ((1 GLYCEROL) (1 GLYCEROL-3P) (1 PROTON)) NIL NIL)
(GLYCPDIESTER-RXN-MG+2.5. ((1 |Glycerophosphodiesters|) (1 WATER)) ((1 |Alcohols|) (1 GLYCEROL-3P) (1 PROTON)) (MG+2) NIL)
(GLYOCARBOLIG-RXN ((1 PROTON) (2 GLYOX)) ((1 CARBON-DIOXIDE) (1 TARTRONATE-S-ALD)) (FAD THIAMINE-PYROPHOSPHATE MG+2) NIL)
(GLYOHMETRANS-RXN ((1 SER) (1 THF)) ((1 METHYLENE-THF) (1 GLY) (1 WATER)) (PYRIDOXAL_PHOSPHATE) NIL)
(GLYOHMETRANS-RXN ((1 METHYLENE-THF) (1 GLY) (1 WATER)) ((1 SER) (1 THF)) (PYRIDOXAL_PHOSPHATE) NIL)
(GLYOXI-RXN ((1 METHYL-GLYOXAL) (1 GLUTATHIONE)) ((1 S-LACTOYL-GLUTATHIONE)) (NI+2) NIL)
(GLYOXII-RXN ((1 S-LACTOYL-GLUTATHIONE) (1 WATER)) ((1 PROTON) (1 GLUTATHIONE) (1 D-LACTATE)) (ZN+2) NIL)
(GLYOXIII-RXN ((1 METHYL-GLYOXAL) (1 WATER)) ((1 D-LACTATE) (1 PROTON)) NIL NIL)
(GLYOXYLATE-REDUCTASE-NADP+-RXN ((1 PROTON) (1 NADPH) (1 GLYOX)) ((1 GLYCOLLATE) (1 NADP)) NIL NIL)
(GLYRIBONUCSYN-RXN ((1 ATP) (1 5-P-BETA-D-RIBOSYL-AMINE) (1 GLY)) ((1 PROTON) (1 ADP) (1 |Pi|) (1 5-PHOSPHO-RIBOSYL-GLYCINEAMIDE)) NIL NIL)
(GLYRIBONUCSYN-RXN ((1 PROTON) (1 ADP) (1 |Pi|) (1 5-PHOSPHO-RIBOSYL-GLYCINEAMIDE)) ((1 ATP) (1 5-P-BETA-D-RIBOSYL-AMINE) (1 GLY)) NIL NIL)
(GMKALT-RXN ((1 ATP) (1 DGMP)) ((1 ADP) (1 DGDP)) NIL NIL)
(GMKALT-RXN ((1 ADP) (1 DGDP)) ((1 ATP) (1 DGMP)) NIL NIL)
(GMP-REDUCT-RXN ((1 PROTON) (1 GMP) (1 NADPH)) ((1 AMMONIA) (1 IMP) (1 NADP)) NIL NIL)
(GMP-SYN-GLUT-RXN ((1 WATER) (1 GLN) (1 XANTHOSINE-5-PHOSPHATE) (1 ATP)) ((2 PROTON) (1 GLT) (1 GMP) (1 PPI) (1 AMP)) (MG+2) NIL)
(GMP-SYN-NH3-RXN ((1 ATP) (1 XANTHOSINE-5-PHOSPHATE) (1 AMMONIA)) ((1 PROTON) (1 AMP) (1 PPI) (1 GMP)) NIL NIL)
(GPH-RXN ((1 WATER) (1 CPD-67)) ((1 GLYCOLLATE) (1 |Pi|)) (MG+2 CL-) NIL)
(GPPSYN-RXN ((1 CPD-4211) (1 DELTA3-ISOPENTENYL-PP)) ((1 GERANYL-PP) (1 PPI)) (MG+2) NIL)
(GSAAMINOTRANS-RXN ((1 GLUTAMATE-1-SEMIALDEHYDE)) ((1 5-AMINO-LEVULINATE)) (PYRIDOXAL_PHOSPHATE) NIL)
(GSAAMINOTRANS-RXN ((1 5-AMINO-LEVULINATE)) ((1 GLUTAMATE-1-SEMIALDEHYDE)) (PYRIDOXAL_PHOSPHATE) NIL)
(GSPAMID-RXN ((1 GLUTATHIONYLSPERMIDINE) (1 WATER)) ((1 GLUTATHIONE) (1 SPERMIDINE)) NIL NIL)
(GSPSYN-RXN ((1 SPERMIDINE) (1 GLUTATHIONE) (1 ATP)) ((1 PROTON) (1 GLUTATHIONYLSPERMIDINE) (1 ADP) (1 |Pi|)) (MG+2) NIL)
(GST-RXN ((1 1-CHLORO-24-DINITROBENZENE) (1 GLUTATHIONE)) ((1 PROTON) (1 S-24-DINITROPHENYLGLUTATHIONE) (1 CL-)) NIL NIL)
(GST-RXN ((1 PROTON) (1 S-24-DINITROPHENYLGLUTATHIONE) (1 CL-)) ((1 1-CHLORO-24-DINITROBENZENE) (1 GLUTATHIONE)) NIL NIL)
(GTP-CYCLOHYDRO-I-RXN ((1 GTP) (1 WATER)) ((1 PROTON) (1 FORMATE) (1 DIHYDRONEOPTERIN-P3)) (ZN+2) NIL)
(GTP-CYCLOHYDRO-II-RXN ((3 WATER) (1 GTP)) ((2 PROTON) (1 PPI) (1 DIAMINO-OH-PHOSPHORIBOSYLAMINO-PYR) (1 FORMATE)) (MG+2) NIL)
(GTPPYPHOSKIN-RXN ((1 GTP) (1 ATP)) ((1 GDP-TP) (1 AMP)) NIL NIL)
(GUANINE-DEAMINASE-RXN ((1 WATER) (1 GUANINE)) ((1 AMMONIA) (1 XANTHINE)) (ZN+2) NIL)
(GUANOSINE-DIPHOSPHATASE-RXN ((1 GDP) (1 WATER)) ((1 PROTON) (1 GMP) (1 |Pi|)) NIL NIL)
(GUANOSINEKIN-RXN ((1 GUANOSINE) (1 ATP)) ((1 PROTON) (1 GMP) (1 ADP)) (K+ MG+2) REV-UNKNOWN)
(GUANOSINEKIN-RXN ((1 PROTON) (1 GMP) (1 ADP)) ((1 GUANOSINE) (1 ATP)) (K+ MG+2) REV-UNKNOWN)
(GUANPRIBOSYLTRAN-RXN ((1 GMP) (1 PPI)) ((1 GUANINE) (1 PRPP)) NIL NIL)
(GUANPRIBOSYLTRAN-RXN ((1 GUANINE) (1 PRPP)) ((1 GMP) (1 PPI)) NIL NIL)
(GUANYL-KIN-RXN ((1 GMP) (1 ATP)) ((1 GDP) (1 ADP)) (MG+2) NIL)
(GUANYL-KIN-RXN ((1 GDP) (1 ADP)) ((1 GMP) (1 ATP)) (MG+2) NIL)
(GUANYLCYC-RXN ((1 GTP)) ((1 CGMP) (1 PPI)) (MN+2) NIL)
(GUANYLCYC-RXN ((1 CGMP) (1 PPI)) ((1 GTP)) (MN+2) NIL)
(H2NEOPTERINALDOL-RXN ((1 DIHYDRO-NEO-PTERIN)) ((1 GLYCOLALDEHYDE) (1 AMINO-OH-HYDROXYMETHYL-DIHYDROPTERIDINE)) NIL NIL)
(H2NEOPTERINP3PYROPHOSPHOHYDRO-RXN ((1 DIHYDRONEOPTERIN-P3) (1 WATER)) ((1 PROTON) (1 DIHYDRONEOPTERIN-P) (1 PPI)) (MG+2) NIL)
(H2NTPEPIM-RXN ((1 DIHYDRONEOPTERIN-P3)) ((1 DIHYDROMONAPTERIN-TRIPHOSPHATE)) (MG+2) NIL)
(H2NTPEPIM-RXN ((1 DIHYDROMONAPTERIN-TRIPHOSPHATE)) ((1 DIHYDRONEOPTERIN-P3)) (MG+2) NIL)
(H2PTERIDINEPYROPHOSPHOKIN-RXN ((1 AMINO-OH-HYDROXYMETHYL-DIHYDROPTERIDINE) (1 ATP)) ((1 PROTON) (1 DIHYDROPTERIN-CH2OH-PP) (1 AMP)) (MG+2) NIL)
(H2PTEROATESYNTH-RXN ((1 P-AMINO-BENZOATE) (1 DIHYDROPTERIN-CH2OH-PP)) ((1 7-8-DIHYDROPTEROATE) (1 PPI)) (MG+2) NIL)
(HCAMULTI-RXN ((1 3-PHENYLPROPIONATE) (1 NADH) (1 OXYGEN-MOLECULE) (1 PROTON)) ((1 CARBOXYETHYL-3-5-CYCLOHEXADIENE-1-2-DIOL) (1 NAD)) NIL NIL)
(HEMEOSYN-RXN ((1 PROTOHEME) (1 FARNESYL-PP) (1 WATER)) ((1 HEME_O) (1 PPI)) (MG+2) NIL)
(HEMEOSYN-RXN ((1 HEME_O) (1 PPI)) ((1 PROTOHEME) (1 FARNESYL-PP) (1 WATER)) (MG+2) NIL)
(HEMN-RXN ((1 COPROPORPHYRINOGEN_III) (2 S-ADENOSYLMETHIONINE)) ((1 PROTOPORPHYRINOGEN) (2 CARBON-DIOXIDE) (2 MET) (2 CH33ADO)) (CPD-7) NIL)
(HISTALDEHYD-RXN ((1 HISTIDINAL) (1 NAD) (1 WATER)) ((2 PROTON) (1 HIS) (1 NADH)) (MN+2) NIL)
(HISTAMINOTRANS-RXN ((1 IMIDAZOLE-ACETOL-P) (1 GLT)) ((1 L-HISTIDINOL-P) (1 2-KETOGLUTARATE)) (PYRIDOXAL_PHOSPHATE) NIL)
(HISTAMINOTRANS-RXN ((1 L-HISTIDINOL-P) (1 2-KETOGLUTARATE)) ((1 IMIDAZOLE-ACETOL-P) (1 GLT)) (PYRIDOXAL_PHOSPHATE) NIL)
(HISTCYCLOHYD-RXN ((1 PHOSPHORIBOSYL-AMP) (1 WATER)) ((1 PHOSPHORIBOSYL-FORMIMINO-AICAR-P)) NIL NIL)
(HISTIDINE--TRNA-LIGASE-RXN ((1 PROTON) (1 |HIS-tRNAs|) (1 HIS) (1 ATP)) ((1 |Charged-HIS-tRNAs|) (1 PPI) (1 AMP)) (MG+2) NIL)
(HISTIDPHOS-RXN ((1 L-HISTIDINOL-P) (1 WATER)) ((1 HISTIDINOL) (1 |Pi|)) (MG+2) NIL)
(HISTOLDEHYD-RXN ((1 HISTIDINOL) (1 NAD)) ((1 PROTON) (1 HISTIDINAL) (1 NADH)) (MN+2) NIL)
(HISTPRATPHYD-RXN ((1 PHOSPHORIBOSYL-ATP) (1 WATER)) ((1 PROTON) (1 PHOSPHORIBOSYL-AMP) (1 PPI)) NIL NIL)
(HOMOCYSMET-RXN ((1 HOMO-CYS) (1 CPD-1302)) ((1 MET) (1 CPD-1301)) (ZN+2) NIL)
(HOMOCYSMETB12-RXN ((1 HOMO-CYS) (1 5-METHYL-THF)) ((1 MET) (1 THF)) (COB-I-ALAMIN ZN+2) NIL)
(HOMOCYSTEINE-S-METHYLTRANSFERASE-RXN ((1 HOMO-CYS) (1 S-ADENOSYLMETHIONINE)) ((1 PROTON) (1 MET) (1 ADENOSYL-HOMO-CYS)) NIL REV-UNKNOWN)
(HOMOCYSTEINE-S-METHYLTRANSFERASE-RXN ((1 PROTON) (1 MET) (1 ADENOSYL-HOMO-CYS)) ((1 HOMO-CYS) (1 S-ADENOSYLMETHIONINE)) NIL REV-UNKNOWN)
(HOMOSERDEHYDROG-RXN ((1 NADH-P-OR-NOP) (1 L-ASPARTATE-SEMIALDEHYDE) (1 PROTON)) ((1 NAD-P-OR-NOP) (1 HOMO-SER)) NIL NIL)
(HOMOSERDEHYDROG-RXN-NAD/HOMO-SER//NADH/L-ASPARTATE-SEMIALDEHYDE/PROTON.51. ((1 NADH) (1 L-ASPARTATE-SEMIALDEHYDE) (1 PROTON)) ((1 NAD) (1 HOMO-SER)) NIL NIL)
(HOMOSERDEHYDROG-RXN-NADP/HOMO-SER//NADPH/L-ASPARTATE-SEMIALDEHYDE/PROTON.53. ((1 NADPH) (1 L-ASPARTATE-SEMIALDEHYDE) (1 PROTON)) ((1 NADP) (1 HOMO-SER)) NIL NIL)
(HOMOSERKIN-RXN ((1 HOMO-SER) (1 ATP)) ((1 PROTON) (1 O-PHOSPHO-L-HOMOSERINE) (1 ADP)) (K+ MG+2) NIL)
(HOMSUCTRAN-RXN ((1 HOMO-SER) (1 SUC-COA)) ((1 O-SUCCINYL-L-HOMOSERINE) (1 CO-A)) NIL NIL)
(HYDROXYLAMINE-REDUCTASE-RXN ((1 |Donor-H2|) (1 HYDROXYLAMINE)) ((1 AMMONIA) (1 WATER) (1 |Acceptor|)) NIL NIL)
(HYPOXANPRIBOSYLTRAN-RXN ((1 PRPP) (1 HYPOXANTHINE)) ((1 PPI) (1 IMP)) (MG+2) NIL)
(IGPSYN-RXN ((1 PROTON) (1 CARBOXYPHENYLAMINO-DEOXYRIBULOSE-P)) ((1 INDOLE-3-GLYCEROL-P) (1 CARBON-DIOXIDE) (1 WATER)) NIL NIL)
(IMIDPHOSDEHYD-RXN ((1 D-ERYTHRO-IMIDAZOLE-GLYCEROL-P)) ((1 IMIDAZOLE-ACETOL-P) (1 WATER)) (MG+2) NIL)
(IMP-DEHYDROG-RXN ((1 WATER) (1 NAD) (1 IMP)) ((1 PROTON) (1 NADH) (1 XANTHOSINE-5-PHOSPHATE)) NIL NIL)
(IMPCYCLOHYDROLASE-RXN ((1 IMP) (1 WATER)) ((1 PHOSPHORIBOSYL-FORMAMIDO-CARBOXAMIDE)) NIL NIL)
(IMPCYCLOHYDROLASE-RXN ((1 PHOSPHORIBOSYL-FORMAMIDO-CARBOXAMIDE)) ((1 IMP) (1 WATER)) NIL NIL)
(INOPHOSPHOR-RXN ((1 INOSINE) (1 |Pi|)) ((1 RIBOSE-1P) (1 HYPOXANTHINE)) NIL NIL)
(INOPHOSPHOR-RXN ((1 RIBOSE-1P) (1 HYPOXANTHINE)) ((1 INOSINE) (1 |Pi|)) NIL NIL)
(INORGPYROPHOSPHAT-RXN ((1 WATER) (1 PPI)) ((1 PROTON) (2 |Pi|)) (MG+2) NIL)
(INOSINE-NUCLEOSIDASE-RXN ((1 INOSINE) (1 WATER)) ((1 RIBOSE) (1 HYPOXANTHINE)) NIL NIL)
(INOSINEKIN-RXN ((1 INOSINE) (1 ATP)) ((1 PROTON) (1 IMP) (1 ADP)) (K+ MG+2) NIL)
(IPPISOM-RXN ((1 DELTA3-ISOPENTENYL-PP)) ((1 CPD-4211)) (ZN+2 MG+2) NIL)
(IPPISOM-RXN ((1 CPD-4211)) ((1 DELTA3-ISOPENTENYL-PP)) (ZN+2 MG+2) NIL)
(ISOCHORMAT-RXN ((1 WATER) (1 ISOCHORISMATE)) ((1 PYRUVATE) (1 DIHYDRO-DIOH-BENZOATE)) NIL NIL)
(ISOCHORSYN-RXN ((1 CHORISMATE)) ((1 ISOCHORISMATE)) (MG+2) NIL)
(ISOCHORSYN-RXN ((1 ISOCHORISMATE)) ((1 CHORISMATE)) (MG+2) NIL)
(ISOCIT-CLEAV-RXN ((1 THREO-DS-ISO-CITRATE)) ((1 GLYOX) (1 SUC)) (MG+2) NIL)
(ISOCIT-CLEAV-RXN ((1 GLYOX) (1 SUC)) ((1 THREO-DS-ISO-CITRATE)) (MG+2) NIL)
(ISOCITDEH-RXN ((1 THREO-DS-ISO-CITRATE) (1 NADP)) ((1 NADPH) (1 2-KETOGLUTARATE) (1 CARBON-DIOXIDE)) (MN+2) NIL)
(ISOLEUCINE--TRNA-LIGASE-RXN ((1 PROTON) (1 |ILE-tRNAs|) (1 ILE) (1 ATP)) ((1 |Charged-ILE-tRNAs|) (1 PPI) (1 AMP)) (ZN+2) NIL)
(ISPH2-RXN ((1 HYDROXY-METHYL-BUTENYL-DIP) (1 NADH-P-OR-NOP) (1 PROTON)) ((1 DELTA3-ISOPENTENYL-PP) (1 NAD-P-OR-NOP) (1 WATER)) (NADPH NADH FAD CO+2) NIL)
(ISPH2-RXN-DELTA3-ISOPENTENYL-PP/NAD/WATER//HYDROXY-METHYL-BUTENYL-DIP/NADH/PROTON.72. ((1 HYDROXY-METHYL-BUTENYL-DIP) (1 NADH) (1 PROTON)) ((1 DELTA3-ISOPENTENYL-PP) (1 NAD) (1 WATER)) NIL NIL)
(ISPH2-RXN-DELTA3-ISOPENTENYL-PP/NADP/WATER//HYDROXY-METHYL-BUTENYL-DIP/NADPH/PROTON.74. ((1 HYDROXY-METHYL-BUTENYL-DIP) (1 NADPH) (1 PROTON)) ((1 DELTA3-ISOPENTENYL-PP) (1 NADP) (1 WATER)) NIL NIL)
(KDGALDOL-RXN ((1 5-KETO-4-DEOXY-D-GLUCARATE)) ((1 PYRUVATE) (1 TARTRONATE-S-ALD)) (MG+2) NIL)
(KDGALDOL-RXN ((1 PYRUVATE) (1 TARTRONATE-S-ALD)) ((1 5-KETO-4-DEOXY-D-GLUCARATE)) (MG+2) NIL)
(KDO-8PPHOSPHAT-RXN ((1 KDO-8P) (1 WATER)) ((1 KDO) (1 |Pi|)) (MG+2) NIL)
(KDO-8PSYNTH-RXN ((1 ARABINOSE-5P) (1 WATER) (1 PHOSPHO-ENOL-PYRUVATE)) ((1 KDO-8P) (1 |Pi|)) NIL NIL)
(KDOTRANS-RXN ((1 CMP-KDO) (1 LIPID-IV-A)) ((1 PROTON) (1 KDO-LIPID-IVA) (1 CMP)) NIL NIL)
(KDOTRANS-RXN ((1 PROTON) (1 KDO-LIPID-IVA) (1 CMP)) ((1 CMP-KDO) (1 LIPID-IV-A)) NIL NIL)
(KDOTRANS2-RXN ((1 KDO-LIPID-IVA) (1 CMP-KDO)) ((1 PROTON) (1 KDO2-LIPID-IVA) (1 CMP)) NIL NIL)
(KDOTRANS2-RXN ((1 PROTON) (1 KDO2-LIPID-IVA) (1 CMP)) ((1 KDO-LIPID-IVA) (1 CMP-KDO)) NIL NIL)
(KDPGALDOL-RXN ((1 2-KETO-3-DEOXY-6-P-GLUCONATE)) ((1 GAP) (1 PYRUVATE)) NIL NIL)
(KDUD-RXN ((1 NAD) (1 DE-O-GLUCONATE)) ((1 PROTON) (1 NADH) (1 DE-O-K-GLUCONATE)) NIL NIL)
(KDUD-RXN ((1 PROTON) (1 NADH) (1 DE-O-K-GLUCONATE)) ((1 NAD) (1 DE-O-GLUCONATE)) NIL NIL)
(KETOACYLCOATHIOL-RXN-BUTYRYL-COA/ACETYL-COA//K-HEXANOYL-COA/CO-A.44. ((1 K-HEXANOYL-COA) (1 CO-A)) ((1 BUTYRYL-COA) (1 ACETYL-COA)) NIL NIL)
(KETOACYLCOATHIOL-RXN-CPD-10267/ACETYL-COA//CPD0-2105/CO-A.37. ((1 CPD0-2105) (1 CO-A)) ((1 CPD-10267) (1 ACETYL-COA)) NIL NIL)
(KETOACYLCOATHIOL-RXN-CPD-196/ACETYL-COA//CPD0-2123/CO-A.35. ((1 CPD0-2123) (1 CO-A)) ((1 CPD-196) (1 ACETYL-COA)) NIL NIL)
(KETOACYLCOATHIOL-RXN-HEXANOYL-COA/ACETYL-COA//CPD0-2106/CO-A.40. ((1 CPD0-2106) (1 CO-A)) ((1 HEXANOYL-COA) (1 ACETYL-COA)) NIL NIL)
(KETOACYLCOATHIOL-RXN-LAUROYLCOA-CPD/ACETYL-COA//CPD-10284/CO-A.42. ((1 CPD-10284) (1 CO-A)) ((1 LAUROYLCOA-CPD) (1 ACETYL-COA)) NIL NIL)
(KETOACYLCOATHIOL-RXN-PALMITYL-COA/ACETYL-COA//CPD-10260/CO-A.40. ((1 CPD-10260) (1 CO-A)) ((1 PALMITYL-COA) (1 ACETYL-COA)) NIL NIL)
(|KETOACYLCOATHIOL-RXN-POLYMER-INST-Saturated-Fatty-Acyl-CoA-C16-H32/ACETYL-COA//POLYMER-INST-3-KETOACYL-COA-C18-H36/CO-A.99.| ((1 POLYMER-INST-3-KETOACYL-COA-C18-H36) (1 CO-A)) ((1 |POLYMER-INST-Saturated-Fatty-Acyl-CoA-C16-H32|) (1 ACETYL-COA)) NIL NIL)
(KETOACYLCOATHIOL-RXN-STEAROYL-COA/ACETYL-COA//POLYMER-INST-3-KETOACYL-COA-C16-H32/CO-A.66. ((1 POLYMER-INST-3-KETOACYL-COA-C16-H32) (1 CO-A)) ((1 STEAROYL-COA) (1 ACETYL-COA)) NIL NIL)
(KETOACYLCOATHIOL-RXN-TETRADECANOYL-COA/ACETYL-COA//3-OXOPALMITOYL-COA/CO-A.54. ((1 3-OXOPALMITOYL-COA) (1 CO-A)) ((1 TETRADECANOYL-COA) (1 ACETYL-COA)) NIL NIL)
(KETOBUTFORMLY-RXN ((1 2-OXOBUTANOATE) (1 CO-A)) ((1 PROPIONYL-COA) (1 FORMATE)) NIL NIL)
(L-ASPARTATE-OXID-RXN ((1 OXYGEN-MOLECULE) (1 L-ASPARTATE)) ((1 PROTON) (1 HYDROGEN-PEROXIDE) (1 IMINOASPARTATE)) (FAD) NIL)
(L-GLN-FRUCT-6-P-AMINOTRANS-RXN ((1 FRUCTOSE-6P) (1 GLN)) ((1 D-GLUCOSAMINE-6-P) (1 GLT)) NIL NIL)
(L-LACTDEHYDROGFMN-RXN-CPD-9728/L-LACTATE//REDUCED-MENAQUINONE/PYRUVATE.49. ((1 CPD-9728) (1 L-LACTATE)) ((1 REDUCED-MENAQUINONE) (1 PYRUVATE)) NIL NIL)
(L-LACTDEHYDROGFMN-RXN-UBIQUINONE-8/L-LACTATE//CPD-9956/PYRUVATE.42. ((1 UBIQUINONE-8) (1 L-LACTATE)) ((1 CPD-9956) (1 PYRUVATE)) NIL NIL)
(L-RHAMNONATE-DEHYDRATASE-RXN ((1 L-RHAMNONATE)) ((1 DEHYDRO-3-DEOXY-L-RHAMNONATE) (1 WATER)) (MG+2) REV-UNKNOWN)
(L-RHAMNONATE-DEHYDRATASE-RXN ((1 DEHYDRO-3-DEOXY-L-RHAMNONATE) (1 WATER)) ((1 L-RHAMNONATE)) (MG+2) REV-UNKNOWN)
(LACTALDDEHYDROG-RXN ((1 WATER) (1 NAD) (1 LACTALD)) ((2 PROTON) (1 NADH) (1 L-LACTATE)) NIL NIL)
(LACTALDREDUCT-RXN ((1 PROTON) (1 NADH) (1 LACTALD)) ((1 NAD) (1 PROPANE-1-2-DIOL)) (FE+2) NIL)
(LACTALDREDUCT-RXN ((1 NAD) (1 PROPANE-1-2-DIOL)) ((1 PROTON) (1 NADH) (1 LACTALD)) (FE+2) NIL)
(LAUROYLACYLTRAN-RXN ((1 |Dodecanoyl-ACPs|) (1 KDO2-LIPID-IVA)) ((1 KDO2-LAUROYL-LIPID-IVA) (1 ACP)) NIL NIL)
(LAUROYLACYLTRAN-RXN ((1 KDO2-LAUROYL-LIPID-IVA) (1 ACP)) ((1 |Dodecanoyl-ACPs|) (1 KDO2-LIPID-IVA)) NIL NIL)
(LCARNCOALIG-RXN ((1 CO-A) (1 CARNITINE) (1 ATP)) ((1 L-CARNITINYL-COA) (1 AMP) (1 PPI)) NIL NIL)
(LCYSDESULF-RXN ((1 CYS) (1 WATER)) ((1 PYRUVATE) (1 AMMONIA) (1 HS) (1 PROTON)) NIL NIL)
(LEUCINE--TRNA-LIGASE-RXN ((1 PROTON) (1 |LEU-tRNAs|) (1 LEU) (1 ATP)) ((1 |Charged-LEU-tRNAs|) (1 PPI) (1 AMP)) NIL NIL)
(LIPIDADISACCHARIDESYNTH-RXN ((1 BISOHMYR-GLUCOSAMINYL-1P) (1 OH-MYRISTOYL)) ((1 PROTON) (1 BISOHMYR-GLC) (1 UDP)) NIL NIL)
(LIPIDXSYNTHESIS-RXN ((1 WATER) (1 OH-MYRISTOYL)) ((2 PROTON) (1 BISOHMYR-GLUCOSAMINYL-1P) (1 UMP)) NIL NIL)
(LTAA-RXN ((1 L-ALLO-THREONINE)) ((1 GLY) (1 ACETALD)) (PYRIDOXAL_PHOSPHATE) NIL)
(LTAA-RXN ((1 GLY) (1 ACETALD)) ((1 L-ALLO-THREONINE)) (PYRIDOXAL_PHOSPHATE) NIL)
(LTARTDEHYDRA-RXN ((1 TARTRATE)) ((1 OXALACETIC_ACID) (1 WATER)) (CPD-5) NIL)
(LTARTDEHYDRA-RXN ((1 OXALACETIC_ACID) (1 WATER)) ((1 TARTRATE)) (CPD-5) NIL)
(LUMAZINESYN-RXN ((1 AMINO-RIBOSYLAMINO-1H-3H-PYR-DIONE) (1 DIHYDROXY-BUTANONE-P)) ((1 PROTON) (1 DIMETHYL-D-RIBITYL-LUMAZINE) (1 |Pi|) (2 WATER)) NIL NIL)
(LXULRU5P-RXN ((1 L-XYLULOSE-5-P)) ((1 L-RIBULOSE-5-P)) NIL NIL)
(LYSDECARBOX-RXN ((1 PROTON) (1 LYS)) ((1 CARBON-DIOXIDE) (1 CADAVERINE)) (PYRIDOXAL_PHOSPHATE) NIL)
(LYSINE--TRNA-LIGASE-RXN ((1 PROTON) (1 LYS) (1 |LYS-tRNAs|) (1 ATP)) ((1 |Charged-LYS-tRNAs|) (1 PPI) (1 AMP)) (MG+2) NIL)
(|LYSOPHOSPHOLIPASE-RXN[CCO-PERI-BAC]-2-Acylglycero-Phosphocholines/WATER//Carboxylates/L-1-GLYCERO-PHOSPHORYLCHOLINE/PROTON.101.| ((1 |CCO-PERI-BAC@2-Acylglycero-Phosphocholines|) (1 CCO-PERI-BAC@WATER)) ((1 |CCO-PERI-BAC@Carboxylates|) (1 CCO-PERI-BAC@L-1-GLYCERO-PHOSPHORYLCHOLINE) (1 CCO-PERI-BAC@PROTON)) NIL NIL)
(|LYSOPHOSPHOLIPASE-RXN[CCO-PERI-BAC]-2-Acylglycero-Phosphocholines/WATER//Carboxylates/L-1-GLYCERO-PHOSPHORYLCHOLINE/PROTON.101.| ((1 |CCO-PERI-BAC@Carboxylates|) (1 CCO-PERI-BAC@L-1-GLYCERO-PHOSPHORYLCHOLINE) (1 CCO-PERI-BAC@PROTON)) ((1 |CCO-PERI-BAC@2-Acylglycero-Phosphocholines|) (1 CCO-PERI-BAC@WATER)) NIL NIL)
(|LYSOPHOSPHOLIPASE-RXN[CCO-UNKNOWN-SPACE]-2-Acylglycero-Phosphocholines/WATER//Carboxylates/L-1-GLYCERO-PHOSPHORYLCHOLINE/PROTON.106.| ((1 |CCO-UNKNOWN-SPACE@2-Acylglycero-Phosphocholines|) (1 CCO-UNKNOWN-SPACE@WATER)) ((1 |CCO-UNKNOWN-SPACE@Carboxylates|) (1 CCO-UNKNOWN-SPACE@L-1-GLYCERO-PHOSPHORYLCHOLINE) (1 CCO-UNKNOWN-SPACE@PROTON)) NIL NIL)
(|LYSOPHOSPHOLIPASE-RXN[CCO-UNKNOWN-SPACE]-2-Acylglycero-Phosphocholines/WATER//Carboxylates/L-1-GLYCERO-PHOSPHORYLCHOLINE/PROTON.106.| ((1 |CCO-UNKNOWN-SPACE@Carboxylates|) (1 CCO-UNKNOWN-SPACE@L-1-GLYCERO-PHOSPHORYLCHOLINE) (1 CCO-UNKNOWN-SPACE@PROTON)) ((1 |CCO-UNKNOWN-SPACE@2-Acylglycero-Phosphocholines|) (1 CCO-UNKNOWN-SPACE@WATER)) NIL NIL)
(LYXISOM-RXN ((1 L-LYXOSE)) ((1 L-XYLULOSE)) NIL NIL)
(LYXISOM-RXN ((1 L-XYLULOSE)) ((1 L-LYXOSE)) NIL NIL)
(LYXK-RXN ((1 L-XYLULOSE) (1 ATP)) ((1 PROTON) (1 L-XYLULOSE-5-P) (1 ADP)) (MG+2) NIL)
(MALATE-DEH-RXN ((1 MAL) (1 NAD)) ((1 PROTON) (1 OXALACETIC_ACID) (1 NADH)) NIL NIL)
(MALATE-DEH-RXN ((1 PROTON) (1 OXALACETIC_ACID) (1 NADH)) ((1 MAL) (1 NAD)) NIL NIL)
(MALATE-DEHYDROGENASE-ACCEPTOR-RXN-MAL/CPD-9728//OXALACETIC_ACID/REDUCED-MENAQUINONE.50. ((1 MAL) (1 CPD-9728)) ((1 OXALACETIC_ACID) (1 REDUCED-MENAQUINONE)) NIL NIL)
(MALATE-DEHYDROGENASE-ACCEPTOR-RXN-MAL/CPD0-1118//OXALACETIC_ACID/CPD0-2061.41. ((1 MAL) (1 CPD0-1118)) ((1 OXALACETIC_ACID) (1 CPD0-2061)) NIL NIL)
(MALATE-DEHYDROGENASE-ACCEPTOR-RXN-MAL/DEMETHYLMENAQUINONE//OXALACETIC_ACID/CPD-12115.51. ((1 MAL) (1 DEMETHYLMENAQUINONE)) ((1 OXALACETIC_ACID) (1 CPD-12115)) NIL NIL)
(MALATE-DEHYDROGENASE-ACCEPTOR-RXN-MAL/UBIQUINONE-8//OXALACETIC_ACID/CPD-9956.43. ((1 MAL) (1 UBIQUINONE-8)) ((1 OXALACETIC_ACID) (1 CPD-9956)) NIL NIL)
(MALIC-NAD-RXN ((1 NAD) (1 MAL)) ((1 NADH) (1 CARBON-DIOXIDE) (1 PYRUVATE)) (MN+2) NIL)
(MALIC-NADP-RXN ((1 NADP) (1 MAL)) ((1 NADPH) (1 CARBON-DIOXIDE) (1 PYRUVATE)) (MG+2 MN+2) NIL)
(MALONYL-ACPDECARBOX-RXN ((1 MALONYL-ACP)) ((1 ACETYL-ACP) (1 CARBON-DIOXIDE)) NIL NIL)
(MALONYL-COA-ACP-TRANSACYL-RXN ((1 ACP) (1 MALONYL-COA) (1 PROTON)) ((1 MALONYL-ACP) (1 CO-A)) NIL NIL)
(MALONYL-COA-ACP-TRANSACYL-RXN ((1 MALONYL-ACP) (1 CO-A)) ((1 ACP) (1 MALONYL-COA) (1 PROTON)) NIL NIL)
(MALOX-RXN ((1 MAL) (1 OXYGEN-MOLECULE)) ((1 OXALACETIC_ACID) (1 HYDROGEN-PEROXIDE)) (FAD) NIL)
(MALOX-RXN ((1 OXALACETIC_ACID) (1 HYDROGEN-PEROXIDE)) ((1 MAL) (1 OXYGEN-MOLECULE)) (FAD) NIL)
(MALSYN-RXN ((1 ACETYL-COA) (1 WATER) (1 GLYOX)) ((1 PROTON) (1 MAL) (1 CO-A)) (MG+2) NIL)
(MALTACETYLTRAN-RXN ((1 MALTOSE) (1 ACETYL-COA)) ((1 ACETYLMALTOSE) (1 CO-A)) NIL NIL)
(MALTACETYLTRAN-RXN ((1 ACETYLMALTOSE) (1 CO-A)) ((1 MALTOSE) (1 ACETYL-COA)) NIL NIL)
(MALTODEG-RXN ((1 MALTOHEXAOSE) (1 MALTOSE)) ((1 CPD0-1133) (1 GLC)) NIL NIL)
(MALTODEG-RXN ((1 CPD0-1133) (1 GLC)) ((1 MALTOHEXAOSE) (1 MALTOSE)) NIL NIL)
(MANNKIN-RXN ((1 MANNOSE) (1 ATP)) ((1 PROTON) (1 MANNOSE-6P) (1 ADP)) (MG+2) NIL)
(MANNONDEHYDRAT-RXN ((1 D-MANNONATE)) ((1 WATER) (1 2-DEHYDRO-3-DEOXY-D-GLUCONATE)) NIL NIL)
(MANNONOXIDOREDUCT-RXN ((1 NAD) (1 D-MANNONATE)) ((1 FRUCTURONATE) (1 PROTON) (1 NADH)) NIL NIL)
(MANNONOXIDOREDUCT-RXN ((1 FRUCTURONATE) (1 PROTON) (1 NADH)) ((1 NAD) (1 D-MANNONATE)) NIL NIL)
(MANNOSE-ISOMERASE-RXN ((1 MANNOSE)) ((1 FRU)) NIL NIL)
(MANNOSE-ISOMERASE-RXN ((1 FRU)) ((1 MANNOSE)) NIL NIL)
(MANNPDEHYDROG-RXN ((1 MANNITOL-1P) (1 NAD)) ((1 PROTON) (1 FRUCTOSE-6P) (1 NADH)) NIL NIL)
(MANNPDEHYDROG-RXN ((1 PROTON) (1 FRUCTOSE-6P) (1 NADH)) ((1 MANNITOL-1P) (1 NAD)) NIL NIL)
(MANNPISOM-RXN ((1 MANNOSE-6P)) ((1 FRUCTOSE-6P)) NIL NIL)
(MANNPISOM-RXN ((1 FRUCTOSE-6P)) ((1 MANNOSE-6P)) NIL NIL)
(MERCAPYSTRANS-RXN ((1 HCN) (1 3-MERCAPTO-PYRUVATE)) ((1 PROTON) (1 PYRUVATE) (1 HSCN)) NIL REV-UNKNOWN)
(MERCAPYSTRANS-RXN ((1 PROTON) (1 PYRUVATE) (1 HSCN)) ((1 HCN) (1 3-MERCAPTO-PYRUVATE)) NIL REV-UNKNOWN)
(METBALT-RXN ((2 PROTON) (1 2-OXOBUTANOATE) (1 SUC) (1 AMMONIA)) ((1 O-SUCCINYL-L-HOMOSERINE) (1 WATER)) NIL REV-UNKNOWN)
(METBALT-RXN ((1 O-SUCCINYL-L-HOMOSERINE) (1 WATER)) ((2 PROTON) (1 2-OXOBUTANOATE) (1 SUC) (1 AMMONIA)) NIL REV-UNKNOWN)
(METHENYLTHFCYCLOHYDRO-RXN ((1 WATER) (1 5-10-METHENYL-THF)) ((1 PROTON) (1 10-FORMYL-THF)) NIL NIL)
(METHENYLTHFCYCLOHYDRO-RXN ((1 PROTON) (1 10-FORMYL-THF)) ((1 WATER) (1 5-10-METHENYL-THF)) NIL NIL)
(METHGLYSYN-RXN ((1 DIHYDROXY-ACETONE-PHOSPHATE)) ((1 METHYL-GLYOXAL) (1 |Pi|)) NIL NIL)
(METHIONINE--TRNA-LIGASE-RXN ((1 PROTON) (1 |MET-tRNAs|) (1 MET) (1 ATP)) ((1 |Charged-MET-tRNAs|) (1 PPI) (1 AMP)) (ZN+2) NIL)
(METHIONYL-TRNA-FORMYLTRANSFERASE-RXN ((1 10-FORMYL-THF) (1 |L-methionyl-tRNAfmet|)) ((1 THF) (1 |N-formyl-L-methionyl-tRNAfmet|)) (MG+2 K+) NIL)
(METHYLENETHFDEHYDROG-NADP-RXN ((1 NADP) (1 METHYLENE-THF)) ((1 NADPH) (1 5-10-METHENYL-THF)) NIL NIL)
(METHYLENETHFDEHYDROG-NADP-RXN ((1 NADPH) (1 5-10-METHENYL-THF)) ((1 NADP) (1 METHYLENE-THF)) NIL NIL)
(METHYLISOCITRATE-LYASE-RXN ((1 CPD-618)) ((1 SUC) (1 PYRUVATE)) (MG+2) NIL)
(METHYLMALONYL-COA-EPIM-RXN ((1 METHYL-MALONYL-COA)) ((1 D-METHYL-MALONYL-COA)) NIL NIL)
(METHYLMALONYL-COA-EPIM-RXN ((1 D-METHYL-MALONYL-COA)) ((1 METHYL-MALONYL-COA)) NIL NIL)
(METHYLMALONYL-COA-MUT-RXN ((1 METHYL-MALONYL-COA)) ((1 SUC-COA)) (ADENOSYLCOBALAMIN) NIL)
(METHYLMALONYL-COA-MUT-RXN ((1 SUC-COA)) ((1 METHYL-MALONYL-COA)) (ADENOSYLCOBALAMIN) NIL)
(METHYLTHIOADENOSINE-NUCLEOSIDASE-RXN ((1 5-METHYLTHIOADENOSINE) (1 WATER)) ((1 CPD-560) (1 ADENINE)) NIL NIL)
(MHPCHYDROL-RXN ((1 CPD-157) (1 WATER)) ((1 CPD-14447) (1 SUC) (1 PROTON)) NIL NIL)
(MHPELY-RXN ((1 4-HYDROXY-2-KETOVALERATE)) ((1 ACETALD) (1 PYRUVATE)) NIL NIL)
(MHPELY-RXN ((1 ACETALD) (1 PYRUVATE)) ((1 4-HYDROXY-2-KETOVALERATE)) NIL NIL)
(MHPHYDROXY-RXN ((1 PROTON) (1 3-HYDROXYPHENYL-PROPIONATE) (1 NADH) (1 OXYGEN-MOLECULE)) ((1 WATER) (1 2-3-DIHYDROXYPHENYL-PROPIONATE) (1 NAD)) NIL NIL)
(MMUM-RXN ((1 CPD-397) (1 HOMO-CYS)) ((1 PROTON) (2 MET)) NIL REV-UNKNOWN)
(MMUM-RXN ((1 PROTON) (2 MET)) ((1 CPD-397) (1 HOMO-CYS)) NIL REV-UNKNOWN)
(MYRISTOYLACYLTRAN-RXN ((1 |Myristoyl-ACPs|) (1 KDO2-LAUROYL-LIPID-IVA)) ((1 KDO2-LIPID-A) (1 ACP)) NIL NIL)
(MYRISTOYLACYLTRAN-RXN ((1 KDO2-LIPID-A) (1 ACP)) ((1 |Myristoyl-ACPs|) (1 KDO2-LAUROYL-LIPID-IVA)) NIL NIL)
(MYRPALMTRAN-RXN ((1 |Myristoyl-ACPs|) (1 KDO2-PALMITOLEOYL-LIPID-IVA)) ((1 KDO2-LIPID-IVA-COLD) (1 ACP)) NIL NIL)
(MYRPALMTRAN-RXN ((1 KDO2-LIPID-IVA-COLD) (1 ACP)) ((1 |Myristoyl-ACPs|) (1 KDO2-PALMITOLEOYL-LIPID-IVA)) NIL NIL)
(N-ACETYLGLUCOSAMINE-KINASE-RXN ((1 N-ACETYL-D-GLUCOSAMINE) (1 ATP)) ((1 PROTON) (1 N-ACETYL-D-GLUCOSAMINE-6-P) (1 ADP)) NIL NIL)
(N-ACETYLGLUTPREDUCT-RXN ((1 CPD-469) (1 NADP) (1 |Pi|)) ((1 PROTON) (1 N-ACETYL-GLUTAMYL-P) (1 NADPH)) NIL NIL)
(N-ACETYLGLUTPREDUCT-RXN ((1 PROTON) (1 N-ACETYL-GLUTAMYL-P) (1 NADPH)) ((1 CPD-469) (1 NADP) (1 |Pi|)) NIL NIL)
(N-ACETYLTRANSFER-RXN ((1 GLT) (1 ACETYL-COA)) ((1 PROTON) (1 ACETYL-GLU) (1 CO-A)) NIL NIL)
(N-ACETYLTRANSFER-RXN ((1 PROTON) (1 ACETYL-GLU) (1 CO-A)) ((1 GLT) (1 ACETYL-COA)) NIL NIL)
(NACGLCTRANS-RXN ((1 C5) (1 UDP-N-ACETYL-D-GLUCOSAMINE)) ((1 PROTON) (1 C6) (1 UDP)) NIL NIL)
(NACGLCTRANS-RXN ((1 PROTON) (1 C6) (1 UDP)) ((1 C5) (1 UDP-N-ACETYL-D-GLUCOSAMINE)) NIL NIL)
(NAD-KIN-RXN ((1 NAD) (1 ATP)) ((1 PROTON) (1 NADP) (1 ADP)) (MG+2) NIL)
(NAD-SYNTH-GLN-RXN ((1 ATP) (1 DEAMIDO-NAD) (1 GLN) (1 WATER)) ((1 PROTON) (1 AMP) (1 PPI) (1 NAD) (1 GLT)) NIL NIL)
(NAD-SYNTH-NH3-RXN ((1 ATP) (1 DEAMIDO-NAD) (1 AMMONIA)) ((1 AMP) (1 PPI) (1 NAD)) (MG+2) NIL)
(NADH-DEHYDROG-A-RXN-UBIQUINONE-8/NADH/PROTON//CPD-9956/NAD.39. ((1 UBIQUINONE-8) (1 NADH) (1 PROTON)) ((1 CPD-9956) (1 NAD)) NIL NIL)
(NADH-DEHYDROG-A-RXN-UBIQUINONE-8/NADH/PROTON//CPD-9956/NAD.39. ((1 CPD-9956) (1 NAD)) ((1 UBIQUINONE-8) (1 NADH) (1 PROTON)) NIL NIL)
(NADH-DEHYDROGENASE-QUINONE-RXN ((1 CPD-3766) (1 NADH) (1 PROTON)) ((1 MENADIOL) (1 NAD)) (FMN) REV-UNKNOWN)
(NADH-DEHYDROGENASE-QUINONE-RXN ((1 MENADIOL) (1 NAD)) ((1 CPD-3766) (1 NADH) (1 PROTON)) (FMN) REV-UNKNOWN)
(NADNUCLEOSID-RXN ((1 WATER) (1 NAD)) ((1 PROTON) (1 ADENOSINE_DIPHOSPHATE_RIBOSE) (1 NIACINAMIDE)) NIL NIL)
(NADNUCLEOSID-RXN ((1 PROTON) (1 ADENOSINE_DIPHOSPHATE_RIBOSE) (1 NIACINAMIDE)) ((1 WATER) (1 NAD)) NIL NIL)
(NADPH-DEHYDROGENASE-FLAVIN-RXN ((2 PROTON) (1 RIBOFLAVIN) (1 NADPH)) ((1 CPD-316) (1 NADP)) (FAD FMN) NIL)
(NADPYROPHOSPHAT-RXN ((1 WATER) (1 NAD)) ((2 PROTON) (1 NICOTINAMIDE_NUCLEOTIDE) (1 AMP)) NIL NIL)
(NAG1P-URIDYLTRANS-RXN ((1 PROTON) (1 N-ACETYL-D-GLUCOSAMINE-1-P) (1 UTP)) ((1 UDP-N-ACETYL-D-GLUCOSAMINE) (1 PPI)) (MG+2) NIL)
(NAG6PDEACET-RXN ((1 WATER) (1 N-ACETYL-D-GLUCOSAMINE-6-P)) ((1 D-GLUCOSAMINE-6-P) (1 ACET)) (ZN+2) NIL)
(NANE-RXN ((1 N-ACETYL-D-MANNOSAMINE-6P)) ((1 N-ACETYL-D-GLUCOSAMINE-6-P)) NIL NIL)
(NANE-RXN ((1 N-ACETYL-D-GLUCOSAMINE-6-P)) ((1 N-ACETYL-D-MANNOSAMINE-6P)) NIL NIL)
(NANK-RXN ((1 N-ACETYL-D-MANNOSAMINE) (1 ATP)) ((1 PROTON) (1 N-ACETYL-D-MANNOSAMINE-6P) (1 ADP)) NIL NIL)
(NAPHTHOATE-SYN-RXN ((1 PROTON) (1 CPD-6972)) ((1 CPD-9925) (1 WATER)) (HCO3) NIL)
(NICONUCADENYLYLTRAN-RXN ((1 PROTON) (1 ATP) (1 NICOTINATE_NUCLEOTIDE)) ((1 PPI) (1 DEAMIDO-NAD)) (MG+2) NIL)
(NICOTINAMID-RXN ((1 NIACINAMIDE) (1 WATER)) ((1 PROTON) (1 NIACINE) (1 AMMONIA)) NIL NIL)
(NICOTINATEPRIBOSYLTRANS-RXN ((1 PROTON) (1 NIACINE) (1 PRPP)) ((1 NICOTINATE_NUCLEOTIDE) (1 PPI)) NIL NIL)
(NMNAMIDOHYDRO-RXN ((1 NICOTINAMIDE_NUCLEOTIDE) (1 WATER)) ((1 PROTON) (1 NICOTINATE_NUCLEOTIDE) (1 AMMONIA)) NIL NIL)
(NMNNUCLEOSID-RXN ((1 WATER) (1 NICOTINAMIDE_NUCLEOTIDE)) ((1 PROTON) (1 RIBOSE-5P) (1 NIACINAMIDE)) NIL NIL)
(NMNNUCLEOSID-RXN ((1 PROTON) (1 RIBOSE-5P) (1 NIACINAMIDE)) ((1 WATER) (1 NICOTINAMIDE_NUCLEOTIDE)) NIL NIL)
(NUCLEOSIDE-DIP-KIN-RXN ((1 |Ribonucleoside-Diphosphates|) (1 ATP)) ((1 |Ribonucleoside-Triphosphates|) (1 ADP)) (MG+2) NIL)
(NUCLEOSIDE-DIP-KIN-RXN-ADP/ATP//ATP/ADP.17. ((1 ADP) (1 ATP)) ((1 ATP) (1 ADP)) NIL NIL)
(NUCLEOSIDE-DIP-KIN-RXN-IDP/ATP//ITP/ADP.17. ((1 IDP) (1 ATP)) ((1 ITP) (1 ADP)) NIL NIL)
(NUCLEOSIDE-DIPHOSPHATASE-RXN ((1 |Nucleoside-Diphosphates|) (1 WATER)) ((1 |Nucleoside-Monophosphates|) (1 |Pi|) (1 PROTON)) NIL NIL)
(|NUCLEOSIDE-DIPHOSPHATASE-RXN-DCDP/WATER//DCMP/Pi/PROTON.27.| ((1 DCDP) (1 WATER)) ((1 DCMP) (1 |Pi|) (1 PROTON)) NIL NIL)
(|NUCLEOSIDE-DIPHOSPHATASE-RXN-DUDP/WATER//DUMP/Pi/PROTON.27.| ((1 DUDP) (1 WATER)) ((1 DUMP) (1 |Pi|) (1 PROTON)) NIL NIL)
(|NUCLEOSIDE-DIPHOSPHATASE-RXN-IDP/WATER//IMP/Pi/PROTON.25.| ((1 IDP) (1 WATER)) ((1 IMP) (1 |Pi|) (1 PROTON)) NIL NIL)
(|NUCLEOSIDE-DIPHOSPHATASE-RXN-TDP/WATER//TMP/Pi/PROTON.25.| ((1 TDP) (1 WATER)) ((1 TMP) (1 |Pi|) (1 PROTON)) NIL NIL)
(O-SUCCHOMOSERLYASE-RXN ((1 CYS) (1 O-SUCCINYL-L-HOMOSERINE)) ((1 PROTON) (1 SUC) (1 L-CYSTATHIONINE)) (PYRIDOXAL_PHOSPHATE) NIL)
(O-SUCCINYLBENZOATE-COA-LIG-RXN ((1 ATP) (1 O-SUCCINYLBENZOATE) (1 CO-A)) ((1 AMP) (1 PPI) (1 CPD-6972)) (MG+2) NIL)
(O-SUCCINYLBENZOATE-COA-SYN-RXN ((1 CPD-9923)) ((1 O-SUCCINYLBENZOATE) (1 WATER)) (MG+2) NIL)
(OCTAPRENYL-METHYL-METHOXY-BENZOQ-OH-RXN ((1 OCTAPRENYL-METHYL-METHOXY-BENZQ) (1 OXYGEN-MOLECULE) (1 |Donor-H2|)) ((1 OCTAPRENYL-METHYL-OH-METHOXY-BENZQ) (1 WATER) (1 |Acceptor|)) NIL NIL)
(OHACYL-COA-DEHYDROG-RXN-NAD/CPD0-2107//NADH/CPD0-2105/PROTON.37. ((1 NAD) (1 CPD0-2107)) ((1 NADH) (1 CPD0-2105) (1 PROTON)) NIL NIL)
(OHACYL-COA-DEHYDROG-RXN-NAD/CPD0-2171//NADH/CPD-10284/PROTON.37. ((1 NAD) (1 CPD0-2171)) ((1 NADH) (1 CPD-10284) (1 PROTON)) NIL NIL)
(OHACYL-COA-DEHYDROG-RXN-NAD/CPD0-2224//NADH/CPD0-2106/PROTON.37. ((1 NAD) (1 CPD0-2224)) ((1 NADH) (1 CPD0-2106) (1 PROTON)) NIL NIL)
(OHACYL-COA-DEHYDROG-RXN-NAD/CPD0-2232//NADH/3-OXOPALMITOYL-COA/PROTON.46. ((1 NAD) (1 CPD0-2232)) ((1 NADH) (1 3-OXOPALMITOYL-COA) (1 PROTON)) NIL NIL)
(OHACYL-COA-DEHYDROG-RXN-NAD/CPD0-2244//NADH/CPD0-2123/PROTON.37. ((1 NAD) (1 CPD0-2244)) ((1 NADH) (1 CPD0-2123) (1 PROTON)) NIL NIL)
(OHACYL-COA-DEHYDROG-RXN-NAD/CPD0-2253//NADH/CPD-10260/PROTON.37. ((1 NAD) (1 CPD0-2253)) ((1 NADH) (1 CPD-10260) (1 PROTON)) NIL NIL)
(OHACYL-COA-DEHYDROG-RXN-NAD/OH-HEXANOYL-COA//NADH/K-HEXANOYL-COA/PROTON.48. ((1 NAD) (1 OH-HEXANOYL-COA)) ((1 NADH) (1 K-HEXANOYL-COA) (1 PROTON)) NIL NIL)
(OHACYL-COA-DEHYDROG-RXN-NAD/POLYMER-INST-L-3-HYDROXYACYL-COA-C16-H32//NADH/POLYMER-INST-3-KETOACYL-COA-C16-H32/PROTON.94. ((1 NAD) (1 POLYMER-INST-L-3-HYDROXYACYL-COA-C16-H32)) ((1 NADH) (1 POLYMER-INST-3-KETOACYL-COA-C16-H32) (1 PROTON)) NIL NIL)
(OHACYL-COA-DEHYDROG-RXN-NAD/S-3-HYDROXYBUTANOYL-COA//NADH/ACETOACETYL-COA/PROTON.57. ((1 NAD) (1 S-3-HYDROXYBUTANOYL-COA)) ((1 NADH) (1 ACETOACETYL-COA) (1 PROTON)) NIL NIL)
(OHBUTYRYL-COA-EPIM-RXN-CPD-650//S-3-HYDROXYBUTANOYL-COA.33. ((1 CPD-650)) ((1 S-3-HYDROXYBUTANOYL-COA)) NIL NIL)
(OHBUTYRYL-COA-EPIM-RXN-CPD-650//S-3-HYDROXYBUTANOYL-COA.33. ((1 S-3-HYDROXYBUTANOYL-COA)) ((1 CPD-650)) NIL NIL)
(OHBUTYRYL-COA-EPIM-RXN-POLYMER-INST-D-3-HYDROXYACYL-COA-C10-H20//CPD0-2171.52. ((1 POLYMER-INST-D-3-HYDROXYACYL-COA-C10-H20)) ((1 CPD0-2171)) NIL NIL)
(OHBUTYRYL-COA-EPIM-RXN-POLYMER-INST-D-3-HYDROXYACYL-COA-C10-H20//CPD0-2171.52. ((1 CPD0-2171)) ((1 POLYMER-INST-D-3-HYDROXYACYL-COA-C10-H20)) NIL NIL)
(OHBUTYRYL-COA-EPIM-RXN-POLYMER-INST-D-3-HYDROXYACYL-COA-C12-H24//CPD0-2232.52. ((1 POLYMER-INST-D-3-HYDROXYACYL-COA-C12-H24)) ((1 CPD0-2232)) NIL NIL)
(OHBUTYRYL-COA-EPIM-RXN-POLYMER-INST-D-3-HYDROXYACYL-COA-C12-H24//CPD0-2232.52. ((1 CPD0-2232)) ((1 POLYMER-INST-D-3-HYDROXYACYL-COA-C12-H24)) NIL NIL)
(OHBUTYRYL-COA-EPIM-RXN-POLYMER-INST-D-3-HYDROXYACYL-COA-C14-H28//CPD0-2253.52. ((1 POLYMER-INST-D-3-HYDROXYACYL-COA-C14-H28)) ((1 CPD0-2253)) NIL NIL)
(OHBUTYRYL-COA-EPIM-RXN-POLYMER-INST-D-3-HYDROXYACYL-COA-C14-H28//CPD0-2253.52. ((1 CPD0-2253)) ((1 POLYMER-INST-D-3-HYDROXYACYL-COA-C14-H28)) NIL NIL)
(OHBUTYRYL-COA-EPIM-RXN-POLYMER-INST-D-3-HYDROXYACYL-COA-C16-H32//POLYMER-INST-L-3-HYDROXYACYL-COA-C16-H32.83. ((1 POLYMER-INST-D-3-HYDROXYACYL-COA-C16-H32)) ((1 POLYMER-INST-L-3-HYDROXYACYL-COA-C16-H32)) NIL NIL)
(OHBUTYRYL-COA-EPIM-RXN-POLYMER-INST-D-3-HYDROXYACYL-COA-C16-H32//POLYMER-INST-L-3-HYDROXYACYL-COA-C16-H32.83. ((1 POLYMER-INST-L-3-HYDROXYACYL-COA-C16-H32)) ((1 POLYMER-INST-D-3-HYDROXYACYL-COA-C16-H32)) NIL NIL)
(OHBUTYRYL-COA-EPIM-RXN-POLYMER-INST-D-3-HYDROXYACYL-COA-C2-H4//OH-HEXANOYL-COA.56. ((1 POLYMER-INST-D-3-HYDROXYACYL-COA-C2-H4)) ((1 OH-HEXANOYL-COA)) NIL NIL)
(OHBUTYRYL-COA-EPIM-RXN-POLYMER-INST-D-3-HYDROXYACYL-COA-C2-H4//OH-HEXANOYL-COA.56. ((1 OH-HEXANOYL-COA)) ((1 POLYMER-INST-D-3-HYDROXYACYL-COA-C2-H4)) NIL NIL)
(OHBUTYRYL-COA-EPIM-RXN-POLYMER-INST-D-3-HYDROXYACYL-COA-C4-H8//CPD0-2224.50. ((1 POLYMER-INST-D-3-HYDROXYACYL-COA-C4-H8)) ((1 CPD0-2224)) NIL NIL)
(OHBUTYRYL-COA-EPIM-RXN-POLYMER-INST-D-3-HYDROXYACYL-COA-C4-H8//CPD0-2224.50. ((1 CPD0-2224)) ((1 POLYMER-INST-D-3-HYDROXYACYL-COA-C4-H8)) NIL NIL)
(OHBUTYRYL-COA-EPIM-RXN-POLYMER-INST-D-3-HYDROXYACYL-COA-C6-H12//CPD0-2244.51. ((1 POLYMER-INST-D-3-HYDROXYACYL-COA-C6-H12)) ((1 CPD0-2244)) NIL NIL)
(OHBUTYRYL-COA-EPIM-RXN-POLYMER-INST-D-3-HYDROXYACYL-COA-C6-H12//CPD0-2244.51. ((1 CPD0-2244)) ((1 POLYMER-INST-D-3-HYDROXYACYL-COA-C6-H12)) NIL NIL)
(OHBUTYRYL-COA-EPIM-RXN-POLYMER-INST-D-3-HYDROXYACYL-COA-C8-H16//CPD0-2107.51. ((1 POLYMER-INST-D-3-HYDROXYACYL-COA-C8-H16)) ((1 CPD0-2107)) NIL NIL)
(OHBUTYRYL-COA-EPIM-RXN-POLYMER-INST-D-3-HYDROXYACYL-COA-C8-H16//CPD0-2107.51. ((1 CPD0-2107)) ((1 POLYMER-INST-D-3-HYDROXYACYL-COA-C8-H16)) NIL NIL)
(OHMETHYLBILANESYN-RXN ((1 WATER) (4 PORPHOBILINOGEN)) ((4 PROTON) (4 AMMONIA) (1 HYDROXYMETHYLBILANE)) (DIPYRROMETHANE) NIL)
(OHMETHYLBILANESYN-RXN ((4 PROTON) (4 AMMONIA) (1 HYDROXYMETHYLBILANE)) ((1 WATER) (4 PORPHOBILINOGEN)) (DIPYRROMETHANE) NIL)
(OHMETPYRKIN-RXN ((1 ATP) (1 HMP)) ((1 PROTON) (1 ADP) (1 AMINO-HYDROXYMETHYL-METHYL-PYR-P)) NIL NIL)
(OHMETPYRKIN-RXN ((1 PROTON) (1 ADP) (1 AMINO-HYDROXYMETHYL-METHYL-PYR-P)) ((1 ATP) (1 HMP)) NIL NIL)
(ORNCARBAMTRANSFER-RXN ((1 L-ORNITHINE) (1 CARBAMOYL-P)) ((1 PROTON) (1 L-CITRULLINE) (1 |Pi|)) NIL NIL)
(ORNCARBAMTRANSFER-RXN ((1 PROTON) (1 L-CITRULLINE) (1 |Pi|)) ((1 L-ORNITHINE) (1 CARBAMOYL-P)) NIL NIL)
(ORNDECARBOX-RXN ((1 PROTON) (1 L-ORNITHINE)) ((1 CARBON-DIOXIDE) (1 PUTRESCINE)) (PYRIDOXAL_PHOSPHATE) NIL)
(OROPRIBTRANS-RXN ((1 OROTIDINE-5-PHOSPHATE) (1 PPI)) ((1 PRPP) (1 OROTATE)) (MG+2) NIL)
(OROPRIBTRANS-RXN ((1 PRPP) (1 OROTATE)) ((1 OROTIDINE-5-PHOSPHATE) (1 PPI)) (MG+2) NIL)
(OROTPDECARB-RXN ((1 PROTON) (1 OROTIDINE-5-PHOSPHATE)) ((1 CARBON-DIOXIDE) (1 UMP)) NIL NIL)
(OXALOACETATE-TAUTOMERASE-RXN ((1 OXALACETIC_ACID)) ((1 ENOL-OXALOACETATE)) NIL REV-UNKNOWN)
(OXALOACETATE-TAUTOMERASE-RXN ((1 ENOL-OXALOACETATE)) ((1 OXALACETIC_ACID)) NIL REV-UNKNOWN)
(OXALODECARB-RXN ((1 PROTON) (1 OXALACETIC_ACID)) ((1 PYRUVATE) (1 CARBON-DIOXIDE)) NIL NIL)
(OXALYL-COA-DECARBOXYLASE-RXN ((1 PROTON) (1 OXALYL-COA)) ((1 CARBON-DIOXIDE) (1 FORMYL-COA)) NIL REV-UNKNOWN)
(OXALYL-COA-DECARBOXYLASE-RXN ((1 CARBON-DIOXIDE) (1 FORMYL-COA)) ((1 PROTON) (1 OXALYL-COA)) NIL REV-UNKNOWN)
(OXAMATE-CARBAMOYLTRANSFERASE-RXN ((1 |Pi|) (1 CPD-389)) ((1 OXAMATE) (1 CARBAMOYL-P)) NIL NIL)
(P-PANTOCYSDECARB-RXN ((1 PROTON) (1 R-4-PHOSPHOPANTOTHENOYL-L-CYSTEINE)) ((1 PANTETHEINE-P) (1 CARBON-DIOXIDE)) (FMN) NIL)
(P-PANTOCYSLIG-RXN ((1 4-P-PANTOTHENATE) (1 CYS) (1 CTP)) ((1 PROTON) (1 PPI) (1 CMP) (1 R-4-PHOSPHOPANTOTHENOYL-L-CYSTEINE)) (MG+2) NIL)
(PABASYN-RXN ((1 GLN) (1 CHORISMATE)) ((1 4-AMINO-4-DEOXYCHORISMATE) (1 GLT)) (MG+2) NIL)
(PABASYN-RXN ((1 4-AMINO-4-DEOXYCHORISMATE) (1 GLT)) ((1 GLN) (1 CHORISMATE)) (MG+2) NIL)
(PALMITOTRANS-RXN ((1 |Palmitoleoyl-ACPs|) (1 KDO2-LIPID-IVA)) ((1 KDO2-PALMITOLEOYL-LIPID-IVA) (1 ACP)) NIL NIL)
(PALMITOTRANS-RXN ((1 KDO2-PALMITOLEOYL-LIPID-IVA) (1 ACP)) ((1 |Palmitoleoyl-ACPs|) (1 KDO2-LIPID-IVA)) NIL NIL)
(PANTEPADENYLYLTRAN-RXN ((1 PROTON) (1 PANTETHEINE-P) (1 ATP)) ((1 DEPHOSPHO-COA) (1 PPI)) (MG+2) NIL)
(PANTOATE-BETA-ALANINE-LIG-RXN ((1 B-ALANINE) (1 L-PANTOATE) (1 ATP)) ((1 PROTON) (1 PANTOTHENATE) (1 PPI) (1 AMP)) (K+ MG+2) NIL)
(PANTOTHENATE-KIN-RXN ((1 PANTOTHENATE) (1 ATP)) ((1 PROTON) (1 4-P-PANTOTHENATE) (1 ADP)) (MG+2) NIL)
(PDXJ-RXN ((1 1-AMINO-PROPAN-2-ONE-3-PHOSPHATE) (1 DEOXYXYLULOSE-5P)) ((1 PROTON) (1 PYRIDOXINE-5P) (1 |Pi|) (2 WATER)) NIL NIL)
(PEPCARBOX-RXN ((1 |Pi|) (1 OXALACETIC_ACID)) ((1 PHOSPHO-ENOL-PYRUVATE) (1 HCO3)) (MG+2) NIL)
(PEPCARBOX-RXN ((1 PHOSPHO-ENOL-PYRUVATE) (1 HCO3)) ((1 |Pi|) (1 OXALACETIC_ACID)) (MG+2) NIL)
(PEPCARBOXYKIN-RXN ((1 OXALACETIC_ACID) (1 ATP)) ((1 CARBON-DIOXIDE) (1 PHOSPHO-ENOL-PYRUVATE) (1 ADP)) (MG+2) NIL)
(PEPDEPHOS-RXN ((1 PYRUVATE) (1 ATP)) ((1 PROTON) (1 ADP) (1 PHOSPHO-ENOL-PYRUVATE)) (K+ MG+2) NIL)
(PEPDEPHOS-RXN ((1 PROTON) (1 ADP) (1 PHOSPHO-ENOL-PYRUVATE)) ((1 PYRUVATE) (1 ATP)) (K+ MG+2) NIL)
(PEPSYNTH-RXN ((1 WATER) (1 PYRUVATE) (1 ATP)) ((2 PROTON) (1 |Pi|) (1 PHOSPHO-ENOL-PYRUVATE) (1 AMP)) (MG+2) NIL)
(PEPTIDYLPROLYL-ISOMERASE-RXN[CCO-CYTOSOL]-CPD-8624//CPD-8625.32. ((1 CPD-8624)) ((1 CPD-8625)) NIL NIL)
(PEPTIDYLPROLYL-ISOMERASE-RXN[CCO-CYTOSOL]-CPD-8624//CPD-8625.32. ((1 CPD-8625)) ((1 CPD-8624)) NIL NIL)
(PEPTIDYLPROLYL-ISOMERASE-RXN[CCO-PERI-BAC]-CPD-8624//CPD-8625.33. ((1 CCO-PERI-BAC@CPD-8624)) ((1 CCO-PERI-BAC@CPD-8625)) NIL NIL)
(PEPTIDYLPROLYL-ISOMERASE-RXN[CCO-PERI-BAC]-CPD-8624//CPD-8625.33. ((1 CCO-PERI-BAC@CPD-8625)) ((1 CCO-PERI-BAC@CPD-8624)) NIL NIL)
(PGLUCISOM-RXN ((1 GLC-6-P)) ((1 FRUCTOSE-6P)) NIL NIL)
(PGLUCISOM-RXN ((1 FRUCTOSE-6P)) ((1 GLC-6-P)) NIL NIL)
(PGLUCONDEHYDRAT-RXN ((1 CPD-2961)) ((1 2-KETO-3-DEOXY-6-P-GLUCONATE) (1 WATER)) NIL NIL)
(PGLYCDEHYDROG-RXN ((1 G3P) (1 NAD)) ((1 PROTON) (1 3-P-HYDROXYPYRUVATE) (1 NADH)) NIL NIL)
(PGLYCDEHYDROG-RXN ((1 PROTON) (1 3-P-HYDROXYPYRUVATE) (1 NADH)) ((1 G3P) (1 NAD)) NIL NIL)
(PGLYCEROLTRANSI-RXN ((1 |CCO-PERI-BAC@MDO-D-Glucoses|) (1 CCO-PERI-BAC@L-1-PHOSPHATIDYL-GLYCEROL)) ((1 CCO-PERI-BAC@DIACYLGLYCEROL) (1 |CCO-PERI-BAC@MDO-6-Glycerophospho-D-Glucoses|)) (MN+2) NIL)
(PGLYCEROLTRANSI-RXN ((1 CCO-PERI-BAC@DIACYLGLYCEROL) (1 |CCO-PERI-BAC@MDO-6-Glycerophospho-D-Glucoses|)) ((1 |CCO-PERI-BAC@MDO-D-Glucoses|) (1 CCO-PERI-BAC@L-1-PHOSPHATIDYL-GLYCEROL)) (MN+2) NIL)
(PGPPHOSPHA-RXN ((1 L-1-PHOSPHATIDYL-GLYCEROL-P) (1 WATER)) ((1 L-1-PHOSPHATIDYL-GLYCEROL) (1 |Pi|)) (MG+2) NIL)
(PGPPHOSPHA-RXN ((1 L-1-PHOSPHATIDYL-GLYCEROL) (1 |Pi|)) ((1 L-1-PHOSPHATIDYL-GLYCEROL-P) (1 WATER)) (MG+2) NIL)
(|PGPPHOSPHA-RXN-CPD-12820/WATER//CPD-12822/Pi.30.| ((1 CPD-12820) (1 WATER)) ((1 CPD-12822) (1 |Pi|)) NIL NIL)
(|PGPPHOSPHA-RXN-CPD-12820/WATER//CPD-12822/Pi.30.| ((1 CPD-12822) (1 |Pi|)) ((1 CPD-12820) (1 WATER)) NIL NIL)
(|PGPPHOSPHA-RXN-CPD-12821/WATER//CPD-8260/Pi.29.| ((1 CPD-12821) (1 WATER)) ((1 CPD-8260) (1 |Pi|)) NIL NIL)
(|PGPPHOSPHA-RXN-CPD-12821/WATER//CPD-8260/Pi.29.| ((1 CPD-8260) (1 |Pi|)) ((1 CPD-12821) (1 WATER)) NIL NIL)
(|PGPPHOSPHA-RXN-CPD0-2230/WATER//CPD0-2330/Pi.30.| ((1 CPD0-2230) (1 WATER)) ((1 CPD0-2330) (1 |Pi|)) NIL NIL)
(|PGPPHOSPHA-RXN-CPD0-2230/WATER//CPD0-2330/Pi.30.| ((1 CPD0-2330) (1 |Pi|)) ((1 CPD0-2230) (1 WATER)) NIL NIL)
(PHEAMINOTRANS-RXN ((1 PHENYL-PYRUVATE) (1 GLT)) ((1 PHE) (1 2-KETOGLUTARATE)) (PYRIDOXAL_PHOSPHATE) NIL)
(PHEAMINOTRANS-RXN ((1 PHE) (1 2-KETOGLUTARATE)) ((1 PHENYL-PYRUVATE) (1 GLT)) (PYRIDOXAL_PHOSPHATE) NIL)
(PHENDEHYD-RXN ((1 WATER) (1 NAD) (1 PHENYLACETALDEHYDE)) ((2 PROTON) (1 NADH) (1 PHENYLACETATE)) NIL NIL)
(PHENDEHYD-RXN ((2 PROTON) (1 NADH) (1 PHENYLACETATE)) ((1 WATER) (1 NAD) (1 PHENYLACETALDEHYDE)) NIL NIL)
(PHENPRODIOLDEHYDROG-RXN ((1 CARBOXYETHYL-3-5-CYCLOHEXADIENE-1-2-DIOL) (1 NAD)) ((1 PROTON) (1 2-3-DIHYDROXYPHENYL-PROPIONATE) (1 NADH)) NIL NIL)
(PHENYLACETATE--COA-LIGASE-RXN ((1 CO-A) (1 PHENYLACETATE) (1 ATP)) ((1 CPD-207) (1 PPI) (1 AMP)) NIL NIL)
(PHENYLALANINE--TRNA-LIGASE-RXN ((1 PROTON) (1 |PHE-tRNAs|) (1 PHE) (1 ATP)) ((1 |Charged-PHE-tRNAs|) (1 PPI) (1 AMP)) (MG+2) NIL)
(PHENYLSERINE-ALDOLASE-RXN ((1 CPD-644)) ((1 BENZALDEHYDE) (1 GLY)) (PYRIDOXAL_PHOSPHATE) REV-UNKNOWN)
(PHENYLSERINE-ALDOLASE-RXN ((1 BENZALDEHYDE) (1 GLY)) ((1 CPD-644)) (PYRIDOXAL_PHOSPHATE) REV-UNKNOWN)
(PHOSACETYLTRANS-RXN ((1 |Pi|) (1 ACETYL-COA)) ((1 ACETYL-P) (1 CO-A)) NIL NIL)
(PHOSACETYLTRANS-RXN ((1 ACETYL-P) (1 CO-A)) ((1 |Pi|) (1 ACETYL-COA)) NIL NIL)
(PHOSGLYPHOS-RXN ((1 G3P) (1 ATP)) ((1 DPG) (1 ADP)) NIL NIL)
(PHOSGLYPHOS-RXN ((1 DPG) (1 ADP)) ((1 G3P) (1 ATP)) NIL NIL)
(PHOSMANMUT-RXN ((1 MANNOSE-1P)) ((1 MANNOSE-6P)) NIL NIL)
(PHOSMANMUT-RXN ((1 MANNOSE-6P)) ((1 MANNOSE-1P)) NIL NIL)
(PHOSNACMURPENTATRANS-RXN ((1 C1) (1 CPD-9646)) ((1 C5) (1 UMP)) NIL NIL)
(PHOSPHAGLYPSYN-RXN ((1 CDPDIACYLGLYCEROL) (1 GLYCEROL-3P)) ((1 CMP) (1 L-1-PHOSPHATIDYL-GLYCEROL-P) (1 PROTON)) (MG+2) NIL)
(PHOSPHAGLYPSYN-RXN ((1 CMP) (1 L-1-PHOSPHATIDYL-GLYCEROL-P) (1 PROTON)) ((1 CDPDIACYLGLYCEROL) (1 GLYCEROL-3P)) (MG+2) NIL)
(PHOSPHAGLYPSYN-RXN-CPD-12814/GLYCEROL-3P//CMP/CPD-12820/PROTON.44. ((1 CPD-12814) (1 GLYCEROL-3P)) ((1 CMP) (1 CPD-12820) (1 PROTON)) NIL NIL)
(PHOSPHAGLYPSYN-RXN-CPD-12814/GLYCEROL-3P//CMP/CPD-12820/PROTON.44. ((1 CMP) (1 CPD-12820) (1 PROTON)) ((1 CPD-12814) (1 GLYCEROL-3P)) NIL NIL)
(PHOSPHAGLYPSYN-RXN-CPD-12815/GLYCEROL-3P//CMP/CPD-12821/PROTON.44. ((1 CPD-12815) (1 GLYCEROL-3P)) ((1 CMP) (1 CPD-12821) (1 PROTON)) NIL NIL)
(PHOSPHAGLYPSYN-RXN-CPD-12815/GLYCEROL-3P//CMP/CPD-12821/PROTON.44. ((1 CMP) (1 CPD-12821) (1 PROTON)) ((1 CPD-12815) (1 GLYCEROL-3P)) NIL NIL)
(PHOSPHASERDECARB-RXN ((1 L-1-PHOSPHATIDYL-SERINE) (1 PROTON)) ((1 L-1-PHOSPHATIDYL-ETHANOLAMINE) (1 CARBON-DIOXIDE)) (PYRUVATE) NIL)
(PHOSPHASERDECARB-RXN-CPD-12816/PROTON//CPD-12818/CARBON-DIOXIDE.43. ((1 CPD-12816) (1 PROTON)) ((1 CPD-12818) (1 CARBON-DIOXIDE)) NIL NIL)
(PHOSPHASERDECARB-RXN-CPD-12817/PROTON//CPD-12819/CARBON-DIOXIDE.43. ((1 CPD-12817) (1 PROTON)) ((1 CPD-12819) (1 CARBON-DIOXIDE)) NIL NIL)
(PHOSPHASERSYN-RXN ((1 CDPDIACYLGLYCEROL) (1 SER)) ((1 CMP) (1 L-1-PHOSPHATIDYL-SERINE) (1 PROTON)) NIL NIL)
(PHOSPHASERSYN-RXN ((1 CMP) (1 L-1-PHOSPHATIDYL-SERINE) (1 PROTON)) ((1 CDPDIACYLGLYCEROL) (1 SER)) NIL NIL)
(PHOSPHASERSYN-RXN-CPD-12814/SER//CMP/CPD-12816/PROTON.36. ((1 CPD-12814) (1 SER)) ((1 CMP) (1 CPD-12816) (1 PROTON)) NIL NIL)
(PHOSPHASERSYN-RXN-CPD-12814/SER//CMP/CPD-12816/PROTON.36. ((1 CMP) (1 CPD-12816) (1 PROTON)) ((1 CPD-12814) (1 SER)) NIL NIL)
(PHOSPHASERSYN-RXN-CPD-12815/SER//CMP/CPD-12817/PROTON.36. ((1 CPD-12815) (1 SER)) ((1 CMP) (1 CPD-12817) (1 PROTON)) NIL NIL)
(PHOSPHASERSYN-RXN-CPD-12815/SER//CMP/CPD-12817/PROTON.36. ((1 CMP) (1 CPD-12817) (1 PROTON)) ((1 CPD-12815) (1 SER)) NIL NIL)
(PHOSPHOGLUCMUT-RXN ((1 GLC-1-P)) ((1 ALPHA-GLC-6-P)) (MG+2) NIL)
(PHOSPHOGLUCMUT-RXN ((1 ALPHA-GLC-6-P)) ((1 GLC-1-P)) (MG+2) NIL)
(PMPOXI-RXN ((1 OXYGEN-MOLECULE) (1 WATER) (1 PYRIDOXAMINE-5P)) ((1 PROTON) (1 HYDROGEN-PEROXIDE) (1 AMMONIA) (1 PYRIDOXAL_PHOSPHATE)) (FMN) NIL)
(PNKIN-RXN ((1 ATP) (1 PYRIDOXINE)) ((1 PROTON) (1 ADP) (1 PYRIDOXINE-5P)) (ZN+2) NIL)
(PNPOXI-RXN ((1 OXYGEN-MOLECULE) (1 PYRIDOXINE-5P)) ((1 HYDROGEN-PEROXIDE) (1 PYRIDOXAL_PHOSPHATE)) (FMN) NIL)
(PORPHOBILSYNTH-RXN ((2 5-AMINO-LEVULINATE)) ((1 PROTON) (2 WATER) (1 PORPHOBILINOGEN)) (ZN+2) NIL)
(PORPHOBILSYNTH-RXN ((1 PROTON) (2 WATER) (1 PORPHOBILINOGEN)) ((2 5-AMINO-LEVULINATE)) (ZN+2) NIL)
(PPENTOMUT-RXN ((1 RIBOSE-1P)) ((1 RIBOSE-5P)) (MN+2) NIL)
(PPENTOMUT-RXN ((1 RIBOSE-5P)) ((1 RIBOSE-1P)) (MN+2) NIL)
(PPGPPSYN-RXN ((1 GUANOSINE-5DP-3DP) (1 WATER)) ((1 PROTON) (1 PPI) (1 GDP)) (MN+2) NIL)
(PPPGPPHYDRO-RXN ((1 WATER) (1 GDP-TP)) ((1 PROTON) (1 |Pi|) (1 GUANOSINE-5DP-3DP)) (AMMONIUM MG+2) NIL)
(PRAISOM-RXN ((1 N-5-PHOSPHORIBOSYL-ANTHRANILATE)) ((1 CARBOXYPHENYLAMINO-DEOXYRIBULOSE-P)) NIL NIL)
(PREPHENATEDEHYDRAT-RXN ((1 PROTON) (1 PREPHENATE)) ((1 PHENYL-PYRUVATE) (1 WATER) (1 CARBON-DIOXIDE)) NIL NIL)
(PREPHENATEDEHYDROG-RXN ((1 PREPHENATE) (1 NAD)) ((1 P-HYDROXY-PHENYLPYRUVATE) (1 CARBON-DIOXIDE) (1 NADH)) NIL NIL)
(PRIBFAICARPISOM-RXN ((1 PHOSPHORIBOSYL-FORMIMINO-AICAR-P)) ((1 PHOSPHORIBULOSYL-FORMIMINO-AICAR-P)) NIL NIL)
(|PRODISULFREDUCT-A-RXN[CCO-CYTOSOL]-GLUTATHIONE/Ox-Glutaredoxins//OXIDIZED-GLUTATHIONE/Red-Glutaredoxins.82.| ((2 GLUTATHIONE) (1 |Ox-Glutaredoxins|)) ((1 OXIDIZED-GLUTATHIONE) (1 |Red-Glutaredoxins|)) NIL NIL)
(|PRODISULFREDUCT-A-RXN[CCO-PERI-BAC]-GLUTATHIONE/Ox-Glutaredoxins//OXIDIZED-GLUTATHIONE/Red-Glutaredoxins.83.| ((2 CCO-PERI-BAC@GLUTATHIONE) (1 |CCO-PERI-BAC@Ox-Glutaredoxins|)) ((1 CCO-PERI-BAC@OXIDIZED-GLUTATHIONE) (1 |CCO-PERI-BAC@Red-Glutaredoxins|)) NIL NIL)
(PROLINE--TRNA-LIGASE-RXN ((1 PROTON) (1 |PRO-tRNAs|) (1 PRO) (1 ATP)) ((1 |Charged-PRO-tRNAs|) (1 PPI) (1 AMP)) NIL NIL)
(PROLINE-MULTI ((1 PROTON) (1 GLT) (1 ATP) (1 NADPH)) ((1 ADP) (1 L-GLUTAMATE_GAMMA-SEMIALDEHYDE) (1 NADP) (1 |Pi|)) NIL NIL)
(PROPIONATE--COA-LIGASE-RXN ((1 CO-A) (1 PROPIONATE) (1 ATP)) ((1 PROPIONYL-COA) (1 PPI) (1 AMP)) NIL NIL)
(PROPIONYL-COA-CARBOXY-RXN ((1 ATP) (1 HCO3) (1 PROPIONYL-COA)) ((1 PROTON) (1 ADP) (1 |Pi|) (1 D-METHYL-MALONYL-COA)) (BIOTIN) NIL)
(PROPKIN-RXN ((1 ATP) (1 PROPIONATE)) ((1 ADP) (1 PROPIONYL-P)) NIL NIL)
(PROPKIN-RXN ((1 ADP) (1 PROPIONYL-P)) ((1 ATP) (1 PROPIONATE)) NIL NIL)
(PROTEIN-TYROSINE-PHOSPHATASE-RXN ((1 |Protein-tyrosine-phosphates|) (1 WATER)) ((1 |Pi|) (1 |Protein-Tyrosines|)) NIL NIL)
(PROTOHEMEFERROCHELAT-RXN ((1 FE+2) (1 PROTOPORPHYRIN_IX)) ((1 PROTOHEME) (2 PROTON)) NIL NIL)
(PROTOPORGENOXI-RXN ((1 PROTOPORPHYRINOGEN) (3 OXYGEN-MOLECULE)) ((1 PROTOPORPHYRIN_IX) (3 HYDROGEN-PEROXIDE)) NIL NIL)
(PRPPAMIDOTRANS-RXN ((1 PRPP) (1 GLN) (1 WATER)) ((1 5-P-BETA-D-RIBOSYL-AMINE) (1 PPI) (1 GLT)) (MG+2) NIL)
(PRPPSYN-RXN ((1 ATP) (1 RIBOSE-5P)) ((1 PROTON) (1 PRPP) (1 AMP)) (MG+2 |Pi|) NIL)
(PRPPSYN-RXN ((1 PROTON) (1 PRPP) (1 AMP)) ((1 ATP) (1 RIBOSE-5P)) (MG+2 |Pi|) NIL)
(PRTRANS-RXN ((1 ANTHRANILATE) (1 PRPP)) ((1 N-5-PHOSPHORIBOSYL-ANTHRANILATE) (1 PPI)) NIL NIL)
(PSERTRANSAM-RXN ((1 3-P-SERINE) (1 2-KETOGLUTARATE)) ((1 3-P-HYDROXYPYRUVATE) (1 GLT)) (PYRIDOXAL_PHOSPHATE) NIL)
(PSERTRANSAM-RXN ((1 3-P-HYDROXYPYRUVATE) (1 GLT)) ((1 3-P-SERINE) (1 2-KETOGLUTARATE)) (PYRIDOXAL_PHOSPHATE) NIL)
(PSERTRANSAMPYR-RXN ((1 3OH-4P-OH-ALPHA-KETOBUTYRATE) (1 GLT)) ((1 4-PHOSPHONOOXY-THREONINE) (1 2-KETOGLUTARATE)) (PYRIDOXAL_PHOSPHATE) NIL)
(PSERTRANSAMPYR-RXN ((1 4-PHOSPHONOOXY-THREONINE) (1 2-KETOGLUTARATE)) ((1 3OH-4P-OH-ALPHA-KETOBUTYRATE) (1 GLT)) (PYRIDOXAL_PHOSPHATE) NIL)
(PSEUDOURIDINE-KINASE-RXN ((1 CPD-497) (1 ATP)) ((1 PROTON) (1 PSEUDOURIDINE-5-P) (1 ADP)) NIL NIL)
(PTAALT-RXN ((1 PROPIONYL-COA) (1 |Pi|)) ((1 PROPIONYL-P) (1 CO-A)) NIL NIL)
(PUTTRANSAM-RXN ((1 PUTRESCINE) (1 2-KETOGLUTARATE)) ((1 4-AMINO-BUTYRALDEHYDE) (1 GLT)) (PYRIDOXAL_PHOSPHATE) NIL)
(PUTTRANSAM-RXN ((1 4-AMINO-BUTYRALDEHYDE) (1 GLT)) ((1 PUTRESCINE) (1 2-KETOGLUTARATE)) (PYRIDOXAL_PHOSPHATE) NIL)
(PYRAMKIN-RXN ((1 ATP) (1 PYRIDOXAMINE)) ((1 PROTON) (1 ADP) (1 PYRIDOXAMINE-5P)) NIL NIL)
(PYRAMKIN-RXN ((1 PROTON) (1 ADP) (1 PYRIDOXAMINE-5P)) ((1 ATP) (1 PYRIDOXAMINE)) NIL NIL)
(PYRAZIN-RXN ((1 PYRAZINAMIDE) (1 WATER)) ((1 PROTON) (1 PYRAZINOIC-ACID) (1 AMMONIA)) NIL REV-UNKNOWN)
(PYRAZIN-RXN ((1 PROTON) (1 PYRAZINOIC-ACID) (1 AMMONIA)) ((1 PYRAZINAMIDE) (1 WATER)) NIL REV-UNKNOWN)
(PYRDAMPTRANS-RXN ((1 PYRIDOXAMINE-5P) (1 2-KETOGLUTARATE)) ((1 PYRIDOXAL_PHOSPHATE) (1 D-GLT)) NIL NIL)
(PYRDAMPTRANS-RXN ((1 PYRIDOXAL_PHOSPHATE) (1 D-GLT)) ((1 PYRIDOXAMINE-5P) (1 2-KETOGLUTARATE)) NIL NIL)
(PYRIDOXKIN-RXN ((1 ATP) (1 PYRIDOXAL)) ((1 PROTON) (1 ADP) (1 PYRIDOXAL_PHOSPHATE)) (ZN+2) NIL)
(PYRIMSYN1-RXN ((1 5-PHOSPHORIBOSYL-5-AMINOIMIDAZOLE) (1 S-ADENOSYLMETHIONINE)) ((1 AMINO-HYDROXYMETHYL-METHYL-PYR-P) (1 CH33ADO) (1 MET) (1 FORMATE) (1 CARBON-MONOXIDE) (3 PROTON)) (NADH-P-OR-NOP NADPH NADH S-ADENOSYLMETHIONINE) NIL)
(PYRIMSYN3-RXN ((1 AMINO-HYDROXYMETHYL-METHYL-PYR-P) (1 ATP)) ((1 AMINO-HYDROXYMETHYL-METHYLPYRIMIDINE-PP) (1 ADP)) NIL NIL)
(PYRNUTRANSHYDROGEN-RXN ((1 NAD) (1 NADPH)) ((1 NADH) (1 NADP)) (FAD) NIL)
(PYRNUTRANSHYDROGEN-RXN ((1 NADH) (1 NADP)) ((1 NAD) (1 NADPH)) (FAD) NIL)
(PYROXALTRANSAM-RXN ((1 PYRIDOXAMINE) (1 OXALACETIC_ACID)) ((1 PYRIDOXAL) (1 L-ASPARTATE)) NIL NIL)
(PYROXALTRANSAM-RXN ((1 PYRIDOXAL) (1 L-ASPARTATE)) ((1 PYRIDOXAMINE) (1 OXALACETIC_ACID)) NIL NIL)
(PYRROLINECARBDEHYDROG-RXN ((1 L-DELTA1-PYRROLINE_5-CARBOXYLATE) (1 NAD) (2 WATER)) ((1 PROTON) (1 GLT) (1 NADH)) NIL NIL)
(PYRROLINECARBREDUCT-RXN ((1 NADH-P-OR-NOP) (1 L-DELTA1-PYRROLINE_5-CARBOXYLATE) (2 PROTON)) ((1 NAD-P-OR-NOP) (1 PRO)) (NADPH) NIL)
(PYRROLINECARBREDUCT-RXN-NAD/PRO//NADH/L-DELTA1-PYRROLINE_5-CARBOXYLATE/PROTON.54. ((1 NADH) (1 L-DELTA1-PYRROLINE_5-CARBOXYLATE) (2 PROTON)) ((1 NAD) (1 PRO)) NIL NIL)
(PYRROLINECARBREDUCT-RXN-NADP/PRO//NADPH/L-DELTA1-PYRROLINE_5-CARBOXYLATE/PROTON.56. ((1 NADPH) (1 L-DELTA1-PYRROLINE_5-CARBOXYLATE) (2 PROTON)) ((1 NADP) (1 PRO)) NIL NIL)
(PYRUFLAVREDUCT-RXN ((1 PYRUVATE) (1 CO-A) (1 |Oxidized-ferredoxins|)) ((1 ACETYL-COA) (1 CARBON-DIOXIDE) (1 |Reduced-ferredoxins|) (1 PROTON)) (THIAMINE-PYROPHOSPHATE) NIL)
(PYRUVATEDECARB-RXN ((1 PROTON) (1 PYRUVATE) (1 LIPOAMIDE)) ((1 S-ACETYLDIHYDROLIPOAMIDE) (1 CARBON-DIOXIDE)) NIL REV-UNKNOWN)
(PYRUVATEDECARB-RXN ((1 S-ACETYLDIHYDROLIPOAMIDE) (1 CARBON-DIOXIDE)) ((1 PROTON) (1 PYRUVATE) (1 LIPOAMIDE)) NIL REV-UNKNOWN)
(PYRUVDEH-RXN ((1 PYRUVATE) (1 CO-A) (1 NAD)) ((1 ACETYL-COA) (1 CARBON-DIOXIDE) (1 NADH)) (THIAMINE-PYROPHOSPHATE FAD MG+2) NIL)
(PYRUVFORMLY-RXN ((1 PYRUVATE) (1 CO-A)) ((1 FORMATE) (1 ACETYL-COA)) NIL NIL)
(QUERCETIN-23-DIOXYGENASE-RXN ((1 CPD-520) (1 OXYGEN-MOLECULE)) ((1 2-PROTOCATECHUOYLPHLOROGLUCINOLCARBOXYLA) (1 CARBON-MONOXIDE)) NIL NIL)
(QUINOLINATE-SYNTHA-RXN ((1 IMINOASPARTATE) (1 DIHYDROXY-ACETONE-PHOSPHATE)) ((1 QUINOLINATE) (2 WATER) (1 |Pi|)) (CPD-7) NIL)
(QUINOPRIBOTRANS-RXN ((1 PRPP) (1 QUINOLINATE) (2 PROTON)) ((1 NICOTINATE_NUCLEOTIDE) (1 PPI) (1 CARBON-DIOXIDE)) (MG+2) NIL)
(R15-RXN ((1 MET) (1 |2-Oxo-carboxylates|)) ((1 CPD-479) (1 |Amino-Acids-20|)) (PYRIDOXAL_PHOSPHATE) REV-UNKNOWN)
(R15-RXN ((1 CPD-479) (1 |Amino-Acids-20|)) ((1 MET) (1 |2-Oxo-carboxylates|)) (PYRIDOXAL_PHOSPHATE) REV-UNKNOWN)
(R165-RXN ((1 NAD-P-OR-NOP) (1 CPD-1091)) ((1 NADH-P-OR-NOP) (1 CPD-389) (1 PROTON)) NIL NIL)
(R165-RXN-NAD/CPD-1091//NADH/CPD-389/PROTON.34. ((1 NAD) (1 CPD-1091)) ((1 NADH) (1 CPD-389) (1 PROTON)) NIL NIL)
(R165-RXN-NADP/CPD-1091//NADPH/CPD-389/PROTON.36. ((1 NADP) (1 CPD-1091)) ((1 NADPH) (1 CPD-389) (1 PROTON)) NIL NIL)
(R170-RXN ((1 NADH) (1 CU+2)) ((1 PROTON) (1 NAD) (1 CU+)) (FAD CU+) REV-UNKNOWN)
(R170-RXN ((1 PROTON) (1 NAD) (1 CU+)) ((1 NADH) (1 CU+2)) (FAD CU+) REV-UNKNOWN)
(R4-RXN ((1 |Alkyl-Hydro-Peroxides|) (1 NADH) (1 PROTON)) ((1 |Alcohols|) (1 WATER) (1 NAD)) (FAD) NIL)
(R4-RXN-BUTANOL/NAD/WATER//BUTYL-HYDROPEROXIDE/NADH/PROTON.51. ((1 BUTYL-HYDROPEROXIDE) (1 NADH) (1 PROTON)) ((1 BUTANOL) (1 NAD) (1 WATER)) NIL NIL)
(R524-RXN ((1 CPD-69) (1 HCO3) (1 PROTON)) ((1 CARBAMATE) (1 CARBON-DIOXIDE)) NIL NIL)
(R601-RXN-FUM/REDUCED-MENAQUINONE//CPD-9728/SUC.38. ((1 FUM) (1 REDUCED-MENAQUINONE)) ((1 CPD-9728) (1 SUC)) NIL NIL)
(R621-RXN ((1 NADH-P-OR-NOP) (2 NITRIC-OXIDE) (2 OXYGEN-MOLECULE)) ((1 NAD-P-OR-NOP) (2 NITRATE) (1 PROTON)) (PROTOHEME FAD) NIL)
(R621-RXN-NADH/NITRIC-OXIDE/OXYGEN-MOLECULE//NAD/NITRATE/PROTON.54. ((1 NADH) (2 NITRIC-OXIDE) (2 OXYGEN-MOLECULE)) ((1 NAD) (2 NITRATE) (1 PROTON)) NIL NIL)
(R621-RXN-NADPH/NITRIC-OXIDE/OXYGEN-MOLECULE//NADP/NITRATE/PROTON.56. ((1 NADPH) (2 NITRIC-OXIDE) (2 OXYGEN-MOLECULE)) ((1 NADP) (2 NITRATE) (1 PROTON)) NIL NIL)
(RFFTRANS-RXN ((1 DTDP-DEOH-DEOXY-GLUCOSE) (1 GLT)) ((1 TDP-D-FUCOSAMINE) (1 2-KETOGLUTARATE)) NIL NIL)
(RFFTRANS-RXN ((1 TDP-D-FUCOSAMINE) (1 2-KETOGLUTARATE)) ((1 DTDP-DEOH-DEOXY-GLUCOSE) (1 GLT)) NIL NIL)
(RHAMNISOM-RXN ((1 |L-rhamnose|)) ((1 RHAMNULOSE)) (MN+2) NIL)
(RHAMNISOM-RXN ((1 RHAMNULOSE)) ((1 |L-rhamnose|)) (MN+2) NIL)
(RHAMNULOKIN-RXN ((1 RHAMNULOSE) (1 ATP)) ((1 PROTON) (1 RHAMNULOSE-1P) (1 ADP)) (MG+2) NIL)
(RHAMNULPALDOL-RXN ((1 RHAMNULOSE-1P)) ((1 LACTALD) (1 DIHYDROXY-ACETONE-PHOSPHATE)) (ZN+2 K+) NIL)
(RHAMNULPALDOL-RXN ((1 LACTALD) (1 DIHYDROXY-ACETONE-PHOSPHATE)) ((1 RHAMNULOSE-1P)) (ZN+2 K+) NIL)
(RIB5PISOM-RXN ((1 RIBOSE-5P)) ((1 RIBULOSE-5P)) NIL NIL)
(RIB5PISOM-RXN ((1 RIBULOSE-5P)) ((1 RIBOSE-5P)) NIL NIL)
(RIBAZOLEPHOSPHAT-RXN ((1 ALPHA-RIBAZOLE-5-P) (1 WATER)) ((1 ALPHA-RIBAZOLE) (1 |Pi|)) NIL NIL)
(RIBOFLAVIN-SYN-RXN ((1 PROTON) (2 DIMETHYL-D-RIBITYL-LUMAZINE)) ((1 AMINO-RIBOSYLAMINO-1H-3H-PYR-DIONE) (1 RIBOFLAVIN)) NIL NIL)
(RIBOFLAVINKIN-RXN ((1 RIBOFLAVIN) (1 ATP)) ((1 PROTON) (1 FMN) (1 ADP)) NIL NIL)
(RIBOFLAVINSYNDEAM-RXN ((1 WATER) (1 DIAMINO-OH-PHOSPHORIBOSYLAMINO-PYR)) ((1 CPD-602) (1 AMMONIA)) NIL NIL)
(RIBOFLAVINSYNREDUC-RXN ((1 CPD-602) (1 NADPH) (1 PROTON)) ((1 CPD-1086) (1 NADP)) NIL NIL)
(RIBOKIN-RXN ((1 RIBOSE) (1 ATP)) ((1 PROTON) (1 RIBOSE-5P) (1 ADP)) (K+ MG+2) NIL)
(RIBONUCLEOSIDE-DIP-REDUCTI-RXN ((1 |Ox-Thioredoxin|) (1 WATER) (1 |Deoxy-Ribonucleoside-Diphosphates|)) ((1 |Red-Thioredoxin|) (1 |Ribonucleoside-Diphosphates|)) (FE+2 MG+2) REV-UNKNOWN)
(RIBONUCLEOSIDE-DIP-REDUCTI-RXN ((1 |Red-Thioredoxin|) (1 |Ribonucleoside-Diphosphates|)) ((1 |Ox-Thioredoxin|) (1 WATER) (1 |Deoxy-Ribonucleoside-Diphosphates|)) (FE+2 MG+2) REV-UNKNOWN)
(RIBOPHOSPHAT-RXN ((1 CPD-1086) (1 WATER)) ((1 AMINO-RIBOSYLAMINO-1H-3H-PYR-DIONE) (1 |Pi|)) NIL NIL)
(RIBOSYLHOMOCYSTEINASE-RXN ((1 CPD-564)) ((1 HOMO-CYS) (1 DIHYDROXYPENTANEDIONE)) NIL NIL)
(RIBOSYLNICOTINAMIDE-KINASE-RXN ((1 NICOTINAMIDE_RIBOSE) (1 ATP)) ((1 PROTON) (1 NICOTINAMIDE_NUCLEOTIDE) (1 ADP)) NIL NIL)
(RIBULP3EPIM-RXN ((1 RIBULOSE-5P)) ((1 XYLULOSE-5-PHOSPHATE)) (FE+2) NIL)
(RIBULP3EPIM-RXN ((1 XYLULOSE-5-PHOSPHATE)) ((1 RIBULOSE-5P)) (FE+2) NIL)
(RIBULPEPIM-RXN ((1 L-RIBULOSE-5-P)) ((1 XYLULOSE-5-PHOSPHATE)) (ZN+2) NIL)
(RIBULPEPIM-RXN ((1 XYLULOSE-5-PHOSPHATE)) ((1 L-RIBULOSE-5-P)) (ZN+2) NIL)
(RXN-10015 ((1 DIHYDROXYPENTANEDIONE)) ((1 CPD-10773)) NIL NIL)
(RXN-10016 ((1 DIHYDROXYPENTANEDIONE)) ((1 CPD-10775)) NIL NIL)
(RXN-10017[CCO-CYTOSOL]-CPD-10773/WATER//CPD-10774.40. ((1 CPD-10773) (1 WATER)) ((1 CPD-10774)) NIL NIL)
(RXN-10017[CCO-PERI-BAC]-CPD-10773/WATER//CPD-10774.41. ((1 CCO-PERI-BAC@CPD-10773) (1 CCO-PERI-BAC@WATER)) ((1 CCO-PERI-BAC@CPD-10774)) NIL NIL)
(RXN-10018 ((1 CPD-10775) (1 WATER)) ((1 CPD-10776)) NIL NIL)
(RXN-10040 ((1 CPD-10797) (1 OXYGEN-MOLECULE) (1 NADH) (1 PROTON)) ((1 CPD-10796) (1 WATER) (1 NAD)) NIL NIL)
(RXN-10462 ((1 GLYCEROL-3P) (1 ACYL-ACP)) ((1 ACYL-SN-GLYCEROL-3P) (1 ACP)) NIL NIL)
(RXN-10639[CCO-CYTOSOL]-GLC-1-P//CPD-448.30. ((1 GLC-1-P)) ((1 CPD-448)) NIL NIL)
(RXN-10639[CCO-PERI-BAC]-GLC-1-P//CPD-448.31. ((1 CCO-PERI-BAC@GLC-1-P)) ((1 CCO-PERI-BAC@CPD-448)) NIL NIL)
(RXN-10654 ((1 |Cis-Delta5-dodecenoyl-ACPs|) (1 MALONYL-ACP)) ((1 |3-oxo-cis-D7-tetradecenoyl-ACPs|) (1 ACP) (1 CARBON-DIOXIDE)) NIL NIL)
(RXN-10655 ((1 |3-oxo-cis-D7-tetradecenoyl-ACPs|) (1 NADPH) (1 PROTON)) ((1 |3-hydroxy-cis-D7-tetraecenoyl-ACPs|) (1 NADP)) NIL NIL)
(RXN-10656 ((1 |3-hydroxy-cis-D7-tetraecenoyl-ACPs|)) ((1 |Trans-D3-cis-D7-tetradecenoyl-ACPs|) (1 WATER)) NIL NIL)
(RXN-10657 ((1 |Trans-D3-cis-D7-tetradecenoyl-ACPs|) (1 NADPH) (1 PROTON)) ((1 |Cis-Delta7-tetradecenoyl-ACPs|) (1 NADP)) NIL NIL)
(RXN-10658 ((1 |Cis-Delta7-tetradecenoyl-ACPs|) (1 MALONYL-ACP)) ((1 |3-oxo-cis-D9-hexadecenoyl-ACPs|) (1 ACP) (1 CARBON-DIOXIDE)) NIL NIL)
(RXN-10659 ((1 |3-oxo-cis-D9-hexadecenoyl-ACPs|) (1 NADPH) (1 PROTON)) ((1 |3-hydroxy-cis-D9-hexaecenoyl-ACPs|) (1 NADP)) NIL NIL)
(RXN-10660 ((1 |3-hydroxy-cis-D9-hexaecenoyl-ACPs|)) ((1 |Trans-D3-cis-D9-hexadecenoyl-ACPs|) (1 WATER)) NIL NIL)
(RXN-10661 ((1 |Trans-D3-cis-D9-hexadecenoyl-ACPs|) (1 NADPH) (1 PROTON)) ((1 |Palmitoleoyl-ACPs|) (1 NADP)) NIL NIL)
(RXN-10720 ((1 CPD-476)) ((1 KYNURENATE) (1 WATER) (1 PROTON)) NIL NIL)
(RXN-10856 ((1 DIHYDRO-NEO-PTERIN)) ((1 CPD-11770)) NIL NIL)
(RXN-10856 ((1 CPD-11770)) ((1 DIHYDRO-NEO-PTERIN)) NIL NIL)
(RXN-10940 ((1 CCO-PERI-BAC@MI-HEXAKISPHOSPHATE) (1 CCO-PERI-BAC@WATER)) ((1 CCO-PERI-BAC@MI-PENTAKISPHOSPHATE) (1 |CCO-PERI-BAC@Pi|)) NIL NIL)
(|RXN-10981[CCO-CYTOSOL]-Acceptor/ASCORBATE/PROTON//Donor-H2/CPD-318.57.| ((1 |Acceptor|) (1 ASCORBATE) (1 PROTON)) ((1 |Donor-H2|) (1 CPD-318)) NIL NIL)
(|RXN-10981[CCO-PERI-BAC]-Acceptor/ASCORBATE/PROTON//Donor-H2/CPD-318.58.| ((1 |CCO-PERI-BAC@Acceptor|) (1 CCO-PERI-BAC@ASCORBATE) (1 CCO-PERI-BAC@PROTON)) ((1 |CCO-PERI-BAC@Donor-H2|) (1 CCO-PERI-BAC@CPD-318)) NIL NIL)
(RXN-11109 ((1 ATP) (1 WATER)) ((1 PROTON) (1 ADP) (1 |Pi|)) NIL NIL)
(RXN-11319 ((1 TYR) (1 S-ADENOSYLMETHIONINE) (1 |Donor-H2|)) ((1 CPD-12279) (1 CPD-108) (1 CH33ADO) (1 MET) (1 |Acceptor|) (2 PROTON)) NIL NIL)
(RXN-11396 ((1 CPD0-1905) (1 WATER)) ((1 PROTON) (1 CPD-12365) (1 PPI)) (MN+2 MG+2) NIL)
(RXN-11409 ((1 GTP) (1 CPD-12377)) ((2 PROTON) (1 CPD-12366)) NIL NIL)
(RXN-11410 ((1 DGTP) (1 CPD-12377)) ((2 PROTON) (1 CPD0-1905)) NIL NIL)
(RXN-11474 ((1 CPD-12454) (1 MALONYL-ACP)) ((1 |3-Ketoglutaryl-ACP-methyl-ester|) (1 CARBON-DIOXIDE) (1 CO-A)) NIL NIL)
(RXN-11475 ((1 MALONYL-COA) (1 S-ADENOSYLMETHIONINE)) ((1 CPD-12454) (1 ADENOSYL-HOMO-CYS)) NIL NIL)
(RXN-11476 ((1 |3-Ketoglutaryl-ACP-methyl-ester|) (1 NADPH) (1 PROTON)) ((1 |3-Hydroxyglutaryl-ACP-methyl-ester|) (1 NADP)) NIL NIL)
(RXN-11477 ((1 |3-Hydroxyglutaryl-ACP-methyl-ester|)) ((1 |Enoylglutaryl-ACP-methyl-esters|) (1 WATER)) NIL NIL)
(RXN-11478 ((1 |Enoylglutaryl-ACP-methyl-esters|) (1 NADPH) (1 PROTON)) ((1 |Glutaryl-ACP-methyl-esters|) (1 NADP)) NIL NIL)
(RXN-11479 ((1 |Glutaryl-ACP-methyl-esters|) (1 MALONYL-ACP)) ((1 |3-Ketopimeloyl-ACP-methyl-esters|) (1 CARBON-DIOXIDE) (1 ACP)) NIL NIL)
(RXN-11480 ((1 |3-Ketopimeloyl-ACP-methyl-esters|) (1 NADPH) (1 PROTON)) ((1 |3-hydroxypimeloyl-ACP-methyl-esters|) (1 NADP)) NIL NIL)
(RXN-11481 ((1 |3-hydroxypimeloyl-ACP-methyl-esters|)) ((1 |Enoylpimeloyl-ACP-methyl-esters|) (1 WATER)) NIL NIL)
(RXN-11482 ((1 |Enoylpimeloyl-ACP-methyl-esters|) (1 NADPH) (1 PROTON)) ((1 |Pimeloyl-ACP-methyl-esters|) (1 NADP)) NIL NIL)
(RXN-11483 ((1 |Pimeloyl-ACP-methyl-esters|) (1 WATER)) ((1 |Pimeloyl-ACPs|) (1 METOH) (1 PROTON)) NIL NIL)
(RXN-11484 ((1 |Pimeloyl-ACPs|) (1 L-ALPHA-ALANINE) (1 PROTON)) ((1 8-AMINO-7-OXONONANOATE) (1 CARBON-DIOXIDE) (1 ACP)) NIL NIL)
(RXN-11496-PYRUVATE/UBIQUINONE-8/WATER//CARBON-DIOXIDE/CPD-9956/ACET.58. ((1 PYRUVATE) (1 UBIQUINONE-8) (1 WATER)) ((1 CARBON-DIOXIDE) (1 CPD-9956) (1 ACET)) NIL NIL)
(RXN-11573 ((1 |23S-rRNA-guanine-745|) (1 S-ADENOSYLMETHIONINE)) ((1 |23S-rRNA-N1-methylguanine745|) (1 ADENOSYL-HOMO-CYS) (1 PROTON)) (ZN+2) NIL)
(RXN-11574 ((1 S-ADENOSYLMETHIONINE) (1 |23S-rRNA-guanine-2445|)) ((1 ADENOSYL-HOMO-CYS) (1 23S-RRNA-N2-METHYLGUANINE2445) (1 PROTON)) NIL NIL)
(RXN-11576 ((1 S-ADENOSYLMETHIONINE) (1 |16S-rRNA-guanine-1207|)) ((1 ADENOSYL-HOMO-CYS) (1 |16S-rRNA-N2-methylguanine1207|) (1 PROTON)) (MG+2) NIL)
(RXN-11578 ((1 S-ADENOSYLMETHIONINE) (1 |16S-rRNA-guanine-527|)) ((1 ADENOSYL-HOMO-CYS) (1 |16S-rRNA-N7-methylguanine527|)) NIL NIL)
(RXN-11586 ((2 S-ADENOSYLMETHIONINE) (1 |23S-rRNA-adenine-2503|)) ((1 ADENOSYL-HOMO-CYS) (1 MET) (1 CH33ADO) (1 |23S-rRNA-2-methyladenine2503|)) (CPD-7) NIL)
(RXN-11588 ((1 |23S-rRNA-guanine-2551|) (1 S-ADENOSYLMETHIONINE)) ((1 |23S-rRNA-2-O-methylguanosine2251|) (1 ADENOSYL-HOMO-CYS) (1 PROTON)) NIL NIL)
(RXN-11589 ((1 |23S-rRNA-cytidine-2498|) (1 S-ADENOSYLMETHIONINE)) ((1 |23S-rRNA-2-O-methylcytidine2498|) (1 ADENOSYL-HOMO-CYS) (1 PROTON)) NIL NIL)
(RXN-11591 ((1 |16S-rRNA-cytosine967|) (1 S-ADENOSYLMETHIONINE)) ((1 |16S-rRNA-5-O-methylcytosine967|) (1 ADENOSYL-HOMO-CYS) (1 PROTON)) NIL NIL)
(RXN-11592 ((1 S-ADENOSYLMETHIONINE) (1 |23S-rRNA-pseudouridine1915|)) ((1 ADENOSYL-HOMO-CYS) (1 |23S-rRNA-N3-methylpseudouridine1915|) (1 PROTON)) NIL REV-UNKNOWN)
(RXN-11592 ((1 ADENOSYL-HOMO-CYS) (1 |23S-rRNA-N3-methylpseudouridine1915|) (1 PROTON)) ((1 S-ADENOSYLMETHIONINE) (1 |23S-rRNA-pseudouridine1915|)) NIL REV-UNKNOWN)
(RXN-11593 ((1 S-ADENOSYLMETHIONINE) (1 |16S-rRNA-cytosine1407|)) ((1 ADENOSYL-HOMO-CYS) (1 |16S-rRNA-5-O-methylcytosine1407|) (1 PROTON)) NIL NIL)
(RXN-11596 ((1 |23S-rRNA-adenine-1618|) (1 S-ADENOSYLMETHIONINE)) ((1 |23S-rRNA-N6-methyladenine1618|) (1 ADENOSYL-HOMO-CYS) (1 PROTON)) NIL NIL)
(RXN-11598 ((1 S-ADENOSYLMETHIONINE) (1 |16S-rRNA-uracil1498|)) ((1 ADENOSYL-HOMO-CYS) (1 |16S-rRNA-N3-methyluracil1498|) (1 PROTON)) NIL NIL)
(RXN-11600 ((1 |23S-rRNA-uracil-747|) (1 S-ADENOSYLMETHIONINE)) ((1 |23S-rRNA-5-methyluracil747|) (1 ADENOSYL-HOMO-CYS) (1 PROTON)) NIL NIL)
(RXN-11601 ((1 |23S-rRNA-uracil-1939|) (1 S-ADENOSYLMETHIONINE)) ((1 |23S-rRNA-5-methyluracil1939|) (1 ADENOSYL-HOMO-CYS) (1 PROTON)) (CPD-7) NIL)
(RXN-11602 ((1 |23S-rRNA-cytosine-1962|) (1 S-ADENOSYLMETHIONINE)) ((1 |23S-rRNA-5-methylcytosine1962|) (1 ADENOSYL-HOMO-CYS) (1 PROTON)) NIL NIL)
(RXN-11635 ((1 S-ADENOSYLMETHIONINE) (1 |23S-rRNA-guanine-1835|)) ((1 ADENOSYL-HOMO-CYS) (1 |23S-rRNA-N2-methylguanine1835|) (1 PROTON)) NIL NIL)
(RXN-11637 ((1 S-ADENOSYLMETHIONINE) (1 |16S-rRNA-cytidine1402|)) ((1 ADENOSYL-HOMO-CYS) (1 |16S-rRNA-2-O-methylcytidine1402|) (1 PROTON)) NIL NIL)
(RXN-11638 ((1 S-ADENOSYLMETHIONINE) (1 |16S-rRNA-cytidine1402|)) ((1 ADENOSYL-HOMO-CYS) (1 |16S-rRNA-N4-methylcytidine1402|) (1 PROTON)) NIL NIL)
(RXN-11831 ((1 ATP) (1 DCMP)) ((1 ADP) (1 DCDP)) NIL REV-UNKNOWN)
(RXN-11831 ((1 ADP) (1 DCDP)) ((1 ATP) (1 DCMP)) NIL REV-UNKNOWN)
(RXN-11832 ((1 ATP) (1 CMP)) ((1 ADP) (1 CDP)) (MG+2) NIL)
(RXN-11832 ((1 ADP) (1 CDP)) ((1 ATP) (1 CMP)) (MG+2) NIL)
(RXN-11833 ((1 |16S-rRNA-uridine516|)) ((1 |16S-rRNA-pseudouridine516|)) NIL NIL)
(RXN-11834 ((1 |23S-rRNA-uridine2457|)) ((1 |23S-rRNA-pseudouridine2457|)) NIL NIL)
(RXN-11835 ((1 |23S-rRNA-uridine2604|)) ((1 |23S-rRNA-pseudouridine2604|)) NIL NIL)
(RXN-11836 ((1 |23S-rRNA-uridine2605|)) ((1 |23S-rRNA-pseudouridine2605|)) NIL NIL)
(RXN-11837 ((1 |23S-rRNA-uridine1911-1915-1917|)) ((1 |23S-rRNA-pseudouridine1911-1915-1917|)) NIL NIL)
(RXN-11838 ((1 |23S-rRNA-uridine955-2504-2580|)) ((1 |23S-rRNA-pseudouridine955-2504-2580|)) NIL NIL)
(RXN-11839 ((1 |tRNA-uridine55|)) ((1 |tRNA-pseudouridine55|)) NIL REV-UNKNOWN)
(RXN-11839 ((1 |tRNA-pseudouridine55|)) ((1 |tRNA-uridine55|)) NIL REV-UNKNOWN)
(RXN-11840 ((1 |tRNA-uridine65|)) ((1 |tRNA-pseudouridine65|)) NIL REV-UNKNOWN)
(RXN-11840 ((1 |tRNA-pseudouridine65|)) ((1 |tRNA-uridine65|)) NIL REV-UNKNOWN)
(RXN-11841 ((1 |tRNA-uridine13|)) ((1 |tRNA-pseudouridine13|)) NIL REV-UNKNOWN)
(RXN-11841 ((1 |tRNA-pseudouridine13|)) ((1 |tRNA-uridine13|)) NIL REV-UNKNOWN)
(RXN-11842 ((1 |tRNA-uridine32|)) ((1 |tRNA-pseudouridine32|)) NIL NIL)
(RXN-11843 ((1 |23S-rRNA-uridine746|)) ((1 |23S-rRNA-pseudouridine746|)) NIL NIL)
(RXN-11845 ((1 |23S-rRNA-uridine-2552|) (1 S-ADENOSYLMETHIONINE)) ((1 |23S-rRNA-2-O-methyluridine2552|) (1 ADENOSYL-HOMO-CYS) (1 PROTON)) NIL NIL)
(RXN-11860 ((1 |Cytidine-34-tRNAs|) (1 S-ADENOSYLMETHIONINE)) ((1 |2-O-Methylcytidine-34-tRNAs|) (1 ADENOSYL-HOMO-CYS) (1 PROTON)) NIL NIL)
(RXN-11865 ((1 |5-carbo-me-ami-me-ur-34-tRNALeu|) (1 S-ADENOSYLMETHIONINE)) ((1 |5-CarboxyMeAmMe-2-O-MeU34-tRNALeu|) (1 ADENOSYL-HOMO-CYS) (1 PROTON)) NIL REV-UNKNOWN)
(RXN-11865 ((1 |5-CarboxyMeAmMe-2-O-MeU34-tRNALeu|) (1 ADENOSYL-HOMO-CYS) (1 PROTON)) ((1 |5-carbo-me-ami-me-ur-34-tRNALeu|) (1 S-ADENOSYLMETHIONINE)) NIL REV-UNKNOWN)
(RXN-11866 ((1 |Cytidine-32-tRNAs|) (1 S-ADENOSYLMETHIONINE)) ((1 |2-O-Methylcytidine-32-tRNAs|) (1 ADENOSYL-HOMO-CYS) (1 PROTON)) NIL NIL)
(RXN-11867 ((1 |Uridine32-in-tRNA|) (1 S-ADENOSYLMETHIONINE)) ((1 |2-O-Methyluridine32-tRNA|) (1 ADENOSYL-HOMO-CYS) (1 PROTON)) NIL REV-UNKNOWN)
(RXN-11867 ((1 |2-O-Methyluridine32-tRNA|) (1 ADENOSYL-HOMO-CYS) (1 PROTON)) ((1 |Uridine32-in-tRNA|) (1 S-ADENOSYLMETHIONINE)) NIL REV-UNKNOWN)
(RXN-12070 ((1 CPD0-2184) (1 WATER)) ((1 CPD-14447) (1 FUM) (1 PROTON)) NIL NIL)
(RXN-12071 ((1 CPD-13034) (1 NAD)) ((1 CPD-10796) (1 NADH) (1 PROTON)) NIL NIL)
(RXN-12072 ((1 CPD-674) (1 NADH) (1 OXYGEN-MOLECULE) (1 PROTON)) ((1 CPD-13034) (1 NAD)) NIL NIL)
(RXN-12073 ((1 CPD-10796) (1 OXYGEN-MOLECULE)) ((1 CPD0-2184) (1 PROTON)) NIL NIL)
(RXN-12093 ((1 CPD-13043) (1 AMMONIA) (1 ATP)) ((1 7-CYANO-7-DEAZAGUANINE) (1 ADP) (1 |Pi|) (1 WATER)) NIL NIL)
(RXN-12105 ((1 25-DIDEHYDRO-D-GLUCONATE) (1 NADH-P-OR-NOP) (1 PROTON)) ((1 CPD-13059) (1 NAD-P-OR-NOP)) NIL NIL)
(RXN-12105-25-DIDEHYDRO-D-GLUCONATE/NADH/PROTON//CPD-13059/NAD.52. ((1 25-DIDEHYDRO-D-GLUCONATE) (1 NADH) (1 PROTON)) ((1 CPD-13059) (1 NAD)) NIL NIL)
(RXN-12105-25-DIDEHYDRO-D-GLUCONATE/NADPH/PROTON//CPD-13059/NADP.54. ((1 25-DIDEHYDRO-D-GLUCONATE) (1 NADPH) (1 PROTON)) ((1 CPD-13059) (1 NADP)) NIL NIL)
(RXN-12106 ((1 CPD-13059) (1 NADH-P-OR-NOP) (1 PROTON)) ((1 L-IDONATE) (1 NAD-P-OR-NOP)) NIL NIL)
(RXN-12106-CPD-13059/NADH/PROTON//L-IDONATE/NAD.37. ((1 CPD-13059) (1 NADH) (1 PROTON)) ((1 L-IDONATE) (1 NAD)) NIL NIL)
(RXN-12106-CPD-13059/NADPH/PROTON//L-IDONATE/NADP.39. ((1 CPD-13059) (1 NADPH) (1 PROTON)) ((1 L-IDONATE) (1 NADP)) NIL NIL)
(|RXN-12149[CCO-CYTOSOL]-L-rhamnose//L-RHAMNOFURANOSE.42.| ((1 |L-rhamnose|)) ((1 L-RHAMNOFURANOSE)) NIL NIL)
(|RXN-12149[CCO-CYTOSOL]-L-rhamnose//L-RHAMNOFURANOSE.42.| ((1 L-RHAMNOFURANOSE)) ((1 |L-rhamnose|)) NIL NIL)
(|RXN-12149[CCO-PERI-BAC]-L-rhamnose//L-RHAMNOFURANOSE.43.| ((1 |CCO-PERI-BAC@L-rhamnose|)) ((1 CCO-PERI-BAC@L-RHAMNOFURANOSE)) NIL NIL)
(|RXN-12149[CCO-PERI-BAC]-L-rhamnose//L-RHAMNOFURANOSE.43.| ((1 CCO-PERI-BAC@L-RHAMNOFURANOSE)) ((1 |CCO-PERI-BAC@L-rhamnose|)) NIL NIL)
(RXN-12197 ((1 UDP) (1 WATER)) ((1 |Pi|) (1 UMP) (1 PROTON)) NIL NIL)
(RXN-12198 ((1 CDP) (1 WATER)) ((1 |Pi|) (1 CMP) (1 PROTON)) NIL NIL)
(RXN-12352-CPD-9956/OXYGEN-MOLECULE//UBIQUINONE-8/WATER.45. ((2 CPD-9956) (1 OXYGEN-MOLECULE)) ((2 UBIQUINONE-8) (2 WATER)) NIL NIL)
(RXN-12353 ((1 |Methylated-DNA-Bases|) (1 OXYGEN-MOLECULE) (1 2-KETOGLUTARATE)) ((1 PROTON) (1 |Nucleobases-in-DNA|) (1 CARBON-DIOXIDE) (1 FORMALDEHYDE) (1 SUC)) NIL REV-UNKNOWN)
(RXN-12353 ((1 PROTON) (1 |Nucleobases-in-DNA|) (1 CARBON-DIOXIDE) (1 FORMALDEHYDE) (1 SUC)) ((1 |Methylated-DNA-Bases|) (1 OXYGEN-MOLECULE) (1 2-KETOGLUTARATE)) NIL REV-UNKNOWN)
(RXN-12402 ((1 CPD0-1202) (1 WATER)) ((1 GLC) (1 XYLOSE)) NIL REV-UNKNOWN)
(RXN-12402 ((1 GLC) (1 XYLOSE)) ((1 CPD0-1202) (1 WATER)) NIL REV-UNKNOWN)
(RXN-12440[CCO-CYTOSOL]-ASCORBATE/HYDROGEN-PEROXIDE/PROTON//ASCORBATE/L-DEHYDRO-ASCORBATE/WATER.85. ((2 ASCORBATE) (1 HYDROGEN-PEROXIDE) (1 PROTON)) ((1 ASCORBATE) (1 L-DEHYDRO-ASCORBATE) (2 WATER)) NIL NIL)
(RXN-12440[CCO-PERI-BAC]-ASCORBATE/HYDROGEN-PEROXIDE/PROTON//ASCORBATE/L-DEHYDRO-ASCORBATE/WATER.86. ((2 CCO-PERI-BAC@ASCORBATE) (1 CCO-PERI-BAC@HYDROGEN-PEROXIDE) (1 CCO-PERI-BAC@PROTON)) ((1 CCO-PERI-BAC@ASCORBATE) (1 CCO-PERI-BAC@L-DEHYDRO-ASCORBATE) (2 CCO-PERI-BAC@WATER)) NIL NIL)
(RXN-12444 ((1 FMN) (1 NADPH) (2 PROTON)) ((1 FMNH2) (1 NADP)) NIL NIL)
(RXN-12445 ((1 CPD-316) (1 NAD-P-OR-NOP)) ((1 RIBOFLAVIN) (1 NADH-P-OR-NOP) (2 PROTON)) NIL REV-UNKNOWN)
(RXN-12445 ((1 RIBOFLAVIN) (1 NADH-P-OR-NOP) (2 PROTON)) ((1 CPD-316) (1 NAD-P-OR-NOP)) NIL REV-UNKNOWN)
(RXN-12445-CPD-316/NAD//RIBOFLAVIN/NADH/PROTON.36. ((1 CPD-316) (1 NAD)) ((1 RIBOFLAVIN) (1 NADH) (2 PROTON)) NIL NIL)
(RXN-12445-CPD-316/NAD//RIBOFLAVIN/NADH/PROTON.36. ((1 RIBOFLAVIN) (1 NADH) (2 PROTON)) ((1 CPD-316) (1 NAD)) NIL NIL)
(RXN-12458 ((1 |Guanine37-in-tRNA|) (1 S-ADENOSYLMETHIONINE)) ((1 |tRNA-Containing-N1-Methylguanine-37|) (1 ADENOSYL-HOMO-CYS) (1 PROTON)) (MG+2) REV-UNKNOWN)
(RXN-12458 ((1 |tRNA-Containing-N1-Methylguanine-37|) (1 ADENOSYL-HOMO-CYS) (1 PROTON)) ((1 |Guanine37-in-tRNA|) (1 S-ADENOSYLMETHIONINE)) (MG+2) REV-UNKNOWN)
(RXN-12480 ((1 S-ADENOSYLMETHIONINE) (1 |Val-tRNA1-Adenine37|)) ((1 ADENOSYL-HOMO-CYS) (1 |Val-tRNA1-N6-MeAdenine37|) (1 PROTON)) NIL REV-UNKNOWN)
(RXN-12480 ((1 ADENOSYL-HOMO-CYS) (1 |Val-tRNA1-N6-MeAdenine37|) (1 PROTON)) ((1 S-ADENOSYLMETHIONINE) (1 |Val-tRNA1-Adenine37|)) NIL REV-UNKNOWN)
(RXN-12539[CCO-CYTOSOL]-CPD-479/CPD-12377//ETHYLENE-CMPD/CPD-7671/CARBON-DIOXIDE/PROTON.77. ((1 CPD-479) (1 CPD-12377)) ((1 ETHYLENE-CMPD) (1 CPD-7671) (2 CARBON-DIOXIDE) (1 PROTON)) NIL NIL)
(RXN-12539[CCO-PERI-BAC]-CPD-479/CPD-12377//ETHYLENE-CMPD/CPD-7671/CARBON-DIOXIDE/PROTON.78. ((1 CCO-PERI-BAC@CPD-479) (1 CCO-PERI-BAC@CPD-12377)) ((1 CCO-PERI-BAC@ETHYLENE-CMPD) (1 CCO-PERI-BAC@CPD-7671) (2 CCO-PERI-BAC@CARBON-DIOXIDE) (1 CCO-PERI-BAC@PROTON)) NIL NIL)
(RXN-12540[CCO-CYTOSOL]-HYDROGEN-PEROXIDE/FE+2/PROTON//CPD-12377/FE+3/OH.62. ((1 HYDROGEN-PEROXIDE) (1 FE+2) (1 PROTON)) ((1 CPD-12377) (1 FE+3) (1 OH)) NIL NIL)
(RXN-12540[CCO-PERI-BAC]-HYDROGEN-PEROXIDE/FE+2/PROTON//CPD-12377/FE+3/OH.63. ((1 CCO-PERI-BAC@HYDROGEN-PEROXIDE) (1 CCO-PERI-BAC@FE+2) (1 CCO-PERI-BAC@PROTON)) ((1 CCO-PERI-BAC@CPD-12377) (1 CCO-PERI-BAC@FE+3) (1 CCO-PERI-BAC@OH)) NIL NIL)
(RXN-12541[CCO-CYTOSOL]-FE+2/OXYGEN-MOLECULE//SUPER-OXIDE/FE+3.52. ((2 FE+2) (2 OXYGEN-MOLECULE)) ((2 SUPER-OXIDE) (2 FE+3)) NIL NIL)
(RXN-12541[CCO-PERI-BAC]-FE+2/OXYGEN-MOLECULE//SUPER-OXIDE/FE+3.53. ((2 CCO-PERI-BAC@FE+2) (2 CCO-PERI-BAC@OXYGEN-MOLECULE)) ((2 CCO-PERI-BAC@SUPER-OXIDE) (2 CCO-PERI-BAC@FE+3)) NIL NIL)
(RXN-12588 ((1 CYS) (1 |Sulfur-Acceptors|) (1 PROTON)) ((1 L-ALPHA-ALANINE) (1 |Sulfurated-Sulfur-Acceptors|)) NIL REV-UNKNOWN)
(RXN-12588 ((1 L-ALPHA-ALANINE) (1 |Sulfurated-Sulfur-Acceptors|)) ((1 CYS) (1 |Sulfur-Acceptors|) (1 PROTON)) NIL REV-UNKNOWN)
(RXN-12611 ((1 CPD-13575) (1 AMINO-HYDROXYMETHYL-METHYLPYRIMIDINE-PP) (2 PROTON)) ((1 THIAMINE-P) (1 CARBON-DIOXIDE) (1 PPI)) NIL NIL)
(RXN-12752 ((1 CPD0-2472)) ((1 CPD-653)) NIL REV-UNKNOWN)
(RXN-12752 ((1 CPD-653)) ((1 CPD0-2472)) NIL REV-UNKNOWN)
(RXN-12753 ((1 NADH) (1 WATER)) ((1 CPD-653)) NIL NIL)
(RXN-12754 ((1 NADH) (1 WATER)) ((1 CPD0-2472)) NIL NIL)
(RXN-12861[CCO-CYTOSOL]-CPD-13907//CPD-334/PROTON.39. ((1 CPD-13907)) ((1 CPD-334) (1 PROTON)) NIL NIL)
(RXN-12861[CCO-PERI-BAC]-CPD-13907//CPD-334/PROTON.40. ((1 CCO-PERI-BAC@CPD-13907)) ((1 CCO-PERI-BAC@CPD-334) (1 CCO-PERI-BAC@PROTON)) NIL NIL)
(RXN-12862 ((1 L-DEHYDRO-ASCORBATE) (1 WATER)) ((1 CPD-13907)) NIL NIL)
(RXN-12863[CCO-CYTOSOL]-CPD-13907/HYDROGEN-PEROXIDE//L-THREONATE/OXALATE/PROTON.69. ((1 CPD-13907) (1 HYDROGEN-PEROXIDE)) ((1 L-THREONATE) (1 OXALATE) (3 PROTON)) NIL NIL)
(RXN-12863[CCO-PERI-BAC]-CPD-13907/HYDROGEN-PEROXIDE//L-THREONATE/OXALATE/PROTON.70. ((1 CCO-PERI-BAC@CPD-13907) (1 CCO-PERI-BAC@HYDROGEN-PEROXIDE)) ((1 CCO-PERI-BAC@L-THREONATE) (1 CCO-PERI-BAC@OXALATE) (3 CCO-PERI-BAC@PROTON)) NIL NIL)
(RXN-12864[CCO-CYTOSOL]-SELENITE/GLUTATHIONE/PROTON//CPD-13908/OXIDIZED-GLUTATHIONE/WATER.79. ((1 SELENITE) (4 GLUTATHIONE) (2 PROTON)) ((1 CPD-13908) (1 OXIDIZED-GLUTATHIONE) (3 WATER)) NIL NIL)
(RXN-12864[CCO-PERI-BAC]-SELENITE/GLUTATHIONE/PROTON//CPD-13908/OXIDIZED-GLUTATHIONE/WATER.80. ((1 CCO-PERI-BAC@SELENITE) (4 CCO-PERI-BAC@GLUTATHIONE) (2 CCO-PERI-BAC@PROTON)) ((1 CCO-PERI-BAC@CPD-13908) (1 CCO-PERI-BAC@OXIDIZED-GLUTATHIONE) (3 CCO-PERI-BAC@WATER)) NIL NIL)
(RXN-12869 ((1 CPD-13907)) ((1 CPD-13914) (3 PROTON)) NIL NIL)
(RXN-12870[CCO-CYTOSOL]-CPD-334//CPD-13913.32. ((1 CPD-334)) ((1 CPD-13913)) NIL NIL)
(RXN-12870[CCO-PERI-BAC]-CPD-334//CPD-13913.33. ((1 CCO-PERI-BAC@CPD-334)) ((1 CCO-PERI-BAC@CPD-13913)) NIL NIL)
(RXN-12871 ((1 CPD-13913) (1 WATER)) ((1 CPD-13912) (1 PROTON)) NIL NIL)
(RXN-12872 ((1 CPD-13914)) ((1 CPD-13910)) NIL NIL)
(RXN-12886 ((1 THYMINE) (1 OXYGEN-MOLECULE) (1 FMNH2)) ((1 CPD-13927) (1 FMN) (1 PROTON)) NIL NIL)
(RXN-12896 ((1 CPD-13927) (1 WATER)) ((1 CPD-13930) (1 CARBAMATE) (1 PROTON)) NIL NIL)
(RXN-13141 ((1 CPD0-2474) (1 ADP)) ((1 NADPH) (1 AMP) (1 |Pi|) (1 PROTON)) NIL REV-UNKNOWN)
(RXN-13141 ((1 NADPH) (1 AMP) (1 |Pi|) (1 PROTON)) ((1 CPD0-2474) (1 ADP)) NIL REV-UNKNOWN)
(RXN-13142 ((1 CPD-14133)) ((1 CPD0-2474)) NIL REV-UNKNOWN)
(RXN-13142 ((1 CPD0-2474)) ((1 CPD-14133)) NIL REV-UNKNOWN)
(RXN-13329[CCO-CYTOSOL]-CPD-12279/WATER//GLYOX/AMMONIA.44. ((1 CPD-12279) (1 WATER)) ((1 GLYOX) (1 AMMONIA)) NIL NIL)
(RXN-13329[CCO-PERI-BAC]-CPD-12279/WATER//GLYOX/AMMONIA.45. ((1 CCO-PERI-BAC@CPD-12279) (1 CCO-PERI-BAC@WATER)) ((1 CCO-PERI-BAC@GLYOX) (1 CCO-PERI-BAC@AMMONIA)) NIL NIL)
(RXN-13418 ((1 CPD-3745) (1 FMNH2) (1 OXYGEN-MOLECULE)) ((1 GLYCOLALDEHYDE) (1 SO3) (1 WATER) (1 FMN) (2 PROTON)) NIL NIL)
(RXN-13462 ((1 CPD-14443)) ((1 2-3-DIHYDRODIPICOLINATE) (1 WATER)) NIL NIL)
(RXN-13463 ((1 CPD-14447)) ((1 OXOPENTENOATE)) NIL NIL)
(RXN-1381 ((1 |Fatty-Acyl-CoA|) (1 GLYCEROL-3P)) ((1 ACYL-SN-GLYCEROL-3P) (1 CO-A)) NIL NIL)
(RXN-1381-PALMITYL-COA/GLYCEROL-3P//1-PALMITOYLGLYCEROL-3-PHOSPHATE/CO-A.63. ((1 PALMITYL-COA) (1 GLYCEROL-3P)) ((1 1-PALMITOYLGLYCEROL-3-PHOSPHATE) (1 CO-A)) NIL NIL)
(RXN-1381-STEAROYL-COA/GLYCEROL-3P//CPD0-2113/CO-A.41. ((1 STEAROYL-COA) (1 GLYCEROL-3P)) ((1 CPD0-2113) (1 CO-A)) NIL NIL)
(RXN-1623 ((1 ACYL-SN-GLYCEROL-3P) (1 |Fatty-Acyl-CoA|)) ((1 CO-A) (1 L-PHOSPHATIDATE)) NIL NIL)
(RXN-1623-CPD0-2113/STEAROYL-COA//CPD0-1423/CO-A.39. ((1 CPD0-2113) (1 STEAROYL-COA)) ((1 CPD0-1423) (1 CO-A)) NIL NIL)
(RXN-1961 ((1 |tRNA-Ile2|) (1 LYS) (1 ATP)) ((1 |Lysidine-tRNA-Ile2|) (1 AMP) (1 PPI) (2 PROTON)) NIL NIL)
(RXN-2881 ((1 FORMALDEHYDE) (1 THF)) ((1 METHYLENE-THF) (1 WATER)) NIL NIL)
(RXN-2961[CCO-CYTOSOL]-S-HYDROXYMETHYLGLUTATHIONE//FORMALDEHYDE/GLUTATHIONE.66. ((1 S-HYDROXYMETHYLGLUTATHIONE)) ((1 FORMALDEHYDE) (1 GLUTATHIONE)) NIL NIL)
(RXN-2961[CCO-CYTOSOL]-S-HYDROXYMETHYLGLUTATHIONE//FORMALDEHYDE/GLUTATHIONE.66. ((1 FORMALDEHYDE) (1 GLUTATHIONE)) ((1 S-HYDROXYMETHYLGLUTATHIONE)) NIL NIL)
(RXN-2961[CCO-PERI-BAC]-S-HYDROXYMETHYLGLUTATHIONE//FORMALDEHYDE/GLUTATHIONE.67. ((1 CCO-PERI-BAC@S-HYDROXYMETHYLGLUTATHIONE)) ((1 CCO-PERI-BAC@FORMALDEHYDE) (1 CCO-PERI-BAC@GLUTATHIONE)) NIL NIL)
(RXN-2961[CCO-PERI-BAC]-S-HYDROXYMETHYLGLUTATHIONE//FORMALDEHYDE/GLUTATHIONE.67. ((1 CCO-PERI-BAC@FORMALDEHYDE) (1 CCO-PERI-BAC@GLUTATHIONE)) ((1 CCO-PERI-BAC@S-HYDROXYMETHYLGLUTATHIONE)) NIL NIL)
(RXN-2962 ((1 NAD-P-OR-NOP) (1 S-HYDROXYMETHYLGLUTATHIONE)) ((1 NADH-P-OR-NOP) (1 CPD-548) (1 PROTON)) (ZN+2) NIL)
(RXN-2962 ((1 NADH-P-OR-NOP) (1 CPD-548) (1 PROTON)) ((1 NAD-P-OR-NOP) (1 S-HYDROXYMETHYLGLUTATHIONE)) (ZN+2) NIL)
(RXN-2962-NAD/S-HYDROXYMETHYLGLUTATHIONE//NADH/CPD-548/PROTON.52. ((1 NAD) (1 S-HYDROXYMETHYLGLUTATHIONE)) ((1 NADH) (1 CPD-548) (1 PROTON)) NIL NIL)
(RXN-2962-NAD/S-HYDROXYMETHYLGLUTATHIONE//NADH/CPD-548/PROTON.52. ((1 NADH) (1 CPD-548) (1 PROTON)) ((1 NAD) (1 S-HYDROXYMETHYLGLUTATHIONE)) NIL NIL)
(RXN-2962-NADP/S-HYDROXYMETHYLGLUTATHIONE//NADPH/CPD-548/PROTON.54. ((1 NADP) (1 S-HYDROXYMETHYLGLUTATHIONE)) ((1 NADPH) (1 CPD-548) (1 PROTON)) NIL NIL)
(RXN-2962-NADP/S-HYDROXYMETHYLGLUTATHIONE//NADPH/CPD-548/PROTON.54. ((1 NADPH) (1 CPD-548) (1 PROTON)) ((1 NADP) (1 S-HYDROXYMETHYLGLUTATHIONE)) NIL NIL)
(RXN-3482 ((1 PYRUVATE) (1 HYDROXYLAMINE)) ((1 CPD-3344) (1 WATER)) NIL NIL)
(RXN-3641 ((1 3-KETO-ADIPYL-COA) (1 CO-A)) ((1 SUC-COA) (1 ACETYL-COA)) NIL NIL)
(|RXN-4122[CCO-CYTOSOL]-2R-HYDROPEROXY-FATTY-ACIDS/PROTON//Fatty-Aldehydes/CARBON-DIOXIDE/WATER.85.| ((1 2R-HYDROPEROXY-FATTY-ACIDS) (1 PROTON)) ((1 |Fatty-Aldehydes|) (1 CARBON-DIOXIDE) (1 WATER)) NIL NIL)
(|RXN-4122[CCO-PERI-BAC]-2R-HYDROPEROXY-FATTY-ACIDS/PROTON//Fatty-Aldehydes/CARBON-DIOXIDE/WATER.86.| ((1 CCO-PERI-BAC@2R-HYDROPEROXY-FATTY-ACIDS) (1 CCO-PERI-BAC@PROTON)) ((1 |CCO-PERI-BAC@Fatty-Aldehydes|) (1 CCO-PERI-BAC@CARBON-DIOXIDE) (1 CCO-PERI-BAC@WATER)) NIL NIL)
(RXN-4821 ((1 PROTON) (1 DELTA1-PIPERIDEINE-2-6-DICARBOXYLATE) (1 WATER)) ((1 L-ALPHA-AMINO-EPSILON-KETO-PIMELATE)) NIL NIL)
(RXN-5076 ((1 CCO-PERI-BAC@XANTHINE) (1 CCO-PERI-BAC@PROTON)) ((1 XANTHINE) (1 PROTON)) NIL NIL)
(RXN-5741 ((1 CPD-195) (1 ACP) (1 ATP)) ((1 |Octanoyl-ACPs|) (1 AMP) (1 PPI)) NIL NIL)
(RXN-5822 ((1 NADP) (1 WATER)) ((1 NAD) (1 |Pi|)) NIL NIL)
(RXN-5841 ((1 NICOTINAMIDE_NUCLEOTIDE) (1 WATER)) ((1 NICOTINAMIDE_RIBOSE) (1 |Pi|)) NIL NIL)
(|RXN-6081[CCO-CYTOSOL]-2-ACETO-LACTATE/Acceptor/PROTON//DIACETYL/CARBON-DIOXIDE/Donor-H2.79.| ((1 2-ACETO-LACTATE) (1 |Acceptor|) (1 PROTON)) ((1 DIACETYL) (1 CARBON-DIOXIDE) (1 |Donor-H2|)) NIL NIL)
(|RXN-6081[CCO-PERI-BAC]-2-ACETO-LACTATE/Acceptor/PROTON//DIACETYL/CARBON-DIOXIDE/Donor-H2.80.| ((1 CCO-PERI-BAC@2-ACETO-LACTATE) (1 |CCO-PERI-BAC@Acceptor|) (1 CCO-PERI-BAC@PROTON)) ((1 CCO-PERI-BAC@DIACETYL) (1 CCO-PERI-BAC@CARBON-DIOXIDE) (1 |CCO-PERI-BAC@Donor-H2|)) NIL NIL)
(RXN-6321 ((1 5-10-METHENYL-THF) (1 WATER)) ((1 PROTON) (1 5-FORMYL-THF)) (PYRIDOXAL_PHOSPHATE) REV-UNKNOWN)
(RXN-6321 ((1 PROTON) (1 5-FORMYL-THF)) ((1 5-10-METHENYL-THF) (1 WATER)) (PYRIDOXAL_PHOSPHATE) REV-UNKNOWN)
(RXN-6423 ((1 4-AMINO-BUTYRALDEHYDE)) ((1 CPD-6124) (1 WATER)) NIL NIL)
(RXN-6622 ((1 CYS-GLY) (1 WATER)) ((1 CYS) (1 GLY)) NIL NIL)
(RXN-7282 ((1 CPD-6761)) ((1 OXOPENTENOATE)) NIL NIL)
(RXN-7605 ((1 S-ADENOSYLMETHIONINE) (1 |Demethylated-methyl-acceptors|)) ((1 ADENOSYL-HOMO-CYS) (1 |Methylated-methyl-acceptors|)) NIL NIL)
(RXN-7607 ((1 IMP) (1 WATER)) ((1 INOSINE) (1 |Pi|)) (MG+2) NIL)
(RXN-7609 ((1 GMP) (1 WATER)) ((1 GUANOSINE) (1 |Pi|)) (MG+2) NIL)
(RXN-7682 ((1 HYPOXANTHINE) (1 NAD) (1 WATER)) ((1 XANTHINE) (1 NADH) (1 PROTON)) NIL NIL)
(RXN-7800[CCO-CYTOSOL]-CPD-7100/PROTON//2K-4CH3-PENTANOATE/CARBON-DIOXIDE.64. ((1 CPD-7100) (1 PROTON)) ((1 2K-4CH3-PENTANOATE) (1 CARBON-DIOXIDE)) NIL NIL)
(RXN-7800[CCO-PERI-BAC]-CPD-7100/PROTON//2K-4CH3-PENTANOATE/CARBON-DIOXIDE.65. ((1 CCO-PERI-BAC@CPD-7100) (1 CCO-PERI-BAC@PROTON)) ((1 CCO-PERI-BAC@2K-4CH3-PENTANOATE) (1 CCO-PERI-BAC@CARBON-DIOXIDE)) NIL NIL)
(RXN-7967 ((1 NAD-P-OR-NOP) (1 QUINATE)) ((1 NADH-P-OR-NOP) (1 DEHYDROQUINATE) (1 PROTON)) NIL REV-UNKNOWN)
(RXN-7967 ((1 NADH-P-OR-NOP) (1 DEHYDROQUINATE) (1 PROTON)) ((1 NAD-P-OR-NOP) (1 QUINATE)) NIL REV-UNKNOWN)
(RXN-7967-NAD/QUINATE//NADH/DEHYDROQUINATE/PROTON.40. ((1 NAD) (1 QUINATE)) ((1 NADH) (1 DEHYDROQUINATE) (1 PROTON)) NIL NIL)
(RXN-7967-NAD/QUINATE//NADH/DEHYDROQUINATE/PROTON.40. ((1 NADH) (1 DEHYDROQUINATE) (1 PROTON)) ((1 NAD) (1 QUINATE)) NIL NIL)
(RXN-7967-NADP/QUINATE//NADPH/DEHYDROQUINATE/PROTON.42. ((1 NADP) (1 QUINATE)) ((1 NADPH) (1 DEHYDROQUINATE) (1 PROTON)) NIL NIL)
(RXN-7967-NADP/QUINATE//NADPH/DEHYDROQUINATE/PROTON.42. ((1 NADPH) (1 DEHYDROQUINATE) (1 PROTON)) ((1 NADP) (1 QUINATE)) NIL NIL)
(RXN-7968 ((1 NADH-P-OR-NOP) (1 3-DEHYDRO-SHIKIMATE) (1 PROTON)) ((1 NAD-P-OR-NOP) (1 SHIKIMATE)) NIL NIL)
(RXN-7968-NAD/SHIKIMATE//NADH/3-DEHYDRO-SHIKIMATE/PROTON.47. ((1 NADH) (1 3-DEHYDRO-SHIKIMATE) (1 PROTON)) ((1 NAD) (1 SHIKIMATE)) NIL NIL)
(RXN-8037 ((1 PROTON) (1 CPD-7418)) ((1 COUMARIN) (1 WATER)) NIL NIL)
(RXN-8073 ((1 PROTOHEME) (1 HYDROGEN-PEROXIDE)) ((1 HEME_D)) NIL REV-UNKNOWN)
(RXN-8073 ((1 HEME_D)) ((1 PROTOHEME) (1 HYDROGEN-PEROXIDE)) NIL REV-UNKNOWN)
(RXN-821 ((1 PRO) (1 |Acceptor|)) ((1 L-DELTA1-PYRROLINE_5-CARBOXYLATE) (1 |Donor-H2|) (1 PROTON)) (FAD) NIL)
(RXN-8315[CCO-CYTOSOL]-SO3/PROTON//HSO3.30. ((1 SO3) (1 PROTON)) ((1 HSO3)) NIL NIL)
(RXN-8315[CCO-CYTOSOL]-SO3/PROTON//HSO3.30. ((1 HSO3)) ((1 SO3) (1 PROTON)) NIL NIL)
(RXN-8315[CCO-PERI-BAC]-SO3/PROTON//HSO3.31. ((1 CCO-PERI-BAC@SO3) (1 CCO-PERI-BAC@PROTON)) ((1 CCO-PERI-BAC@HSO3)) NIL NIL)
(RXN-8315[CCO-PERI-BAC]-SO3/PROTON//HSO3.31. ((1 CCO-PERI-BAC@HSO3)) ((1 CCO-PERI-BAC@SO3) (1 CCO-PERI-BAC@PROTON)) NIL NIL)
(RXN-8340 ((1 GTP)) ((1 PRECURSOR-Z) (1 PPI)) NIL NIL)
(RXN-8344 ((2 PROTON) (1 CPD-4) (1 ATP)) ((1 CPD-8122) (1 PPI)) NIL NIL)
(RXN-8348 ((1 CPD-8122) (1 CPD-3)) ((1 CPD-8123) (1 AMP) (1 WATER)) NIL NIL)
(RXN-8447[CCO-CYTOSOL]-2-AMINO-3-OXO-4-PHOSPHONOOXYBUTYRATE/PROTON//1-AMINO-PROPAN-2-ONE-3-PHOSPHATE/CARBON-DIOXIDE.106. ((1 2-AMINO-3-OXO-4-PHOSPHONOOXYBUTYRATE) (2 PROTON)) ((1 1-AMINO-PROPAN-2-ONE-3-PHOSPHATE) (1 CARBON-DIOXIDE)) NIL NIL)
(RXN-8447[CCO-PERI-BAC]-2-AMINO-3-OXO-4-PHOSPHONOOXYBUTYRATE/PROTON//1-AMINO-PROPAN-2-ONE-3-PHOSPHATE/CARBON-DIOXIDE.107. ((1 CCO-PERI-BAC@2-AMINO-3-OXO-4-PHOSPHONOOXYBUTYRATE) (2 CCO-PERI-BAC@PROTON)) ((1 CCO-PERI-BAC@1-AMINO-PROPAN-2-ONE-3-PHOSPHATE) (1 CCO-PERI-BAC@CARBON-DIOXIDE)) NIL NIL)
(RXN-8632 ((1 PROPANE-1-2-DIOL) (1 NAD)) ((1 ACETOL) (1 NADH) (1 PROTON)) NIL NIL)
(RXN-8632 ((1 ACETOL) (1 NADH) (1 PROTON)) ((1 PROPANE-1-2-DIOL) (1 NAD)) NIL NIL)
(RXN-8636 ((1 METHYL-GLYOXAL) (1 NADPH) (1 PROTON)) ((1 LACTALD) (1 NADP)) NIL NIL)
(RXN-8638 ((1 |CCO-PERI-BAC@Quaternary-Amines|) (1 WATER) (1 ATP)) ((1 |Quaternary-Amines|) (1 |Pi|) (1 ADP) (1 PROTON)) NIL NIL)
(RXN-8645 ((1 2-HYDROXYGLUTARIC_ACID) (1 NAD)) ((1 PROTON) (1 2-KETOGLUTARATE) (1 NADH)) NIL NIL)
(RXN-8645 ((1 PROTON) (1 2-KETOGLUTARATE) (1 NADH)) ((1 2-HYDROXYGLUTARIC_ACID) (1 NAD)) NIL NIL)
(RXN-8645-CPD-381/NAD//2-KETOGLUTARATE/NADH/PROTON.41. ((1 CPD-381) (1 NAD)) ((1 2-KETOGLUTARATE) (1 NADH) (1 PROTON)) NIL NIL)
(RXN-8645-CPD-381/NAD//2-KETOGLUTARATE/NADH/PROTON.41. ((1 2-KETOGLUTARATE) (1 NADH) (1 PROTON)) ((1 CPD-381) (1 NAD)) NIL NIL)
(RXN-8668 ((1 |Protein-L-methionine|) (1 |Ox-Thioredoxin|) (1 WATER)) ((1 |Protein-L-Methionine-S-Oxides|) (1 |Red-Thioredoxin|)) NIL REV-UNKNOWN)
(RXN-8668 ((1 |Protein-L-Methionine-S-Oxides|) (1 |Red-Thioredoxin|)) ((1 |Protein-L-methionine|) (1 |Ox-Thioredoxin|) (1 WATER)) NIL REV-UNKNOWN)
(RXN-8675 ((1 S-ADENOSYLMETHIONINE) (1 CPD-9038)) ((1 ADENOSYL-HOMO-CYS) (1 DIHYDROSIROHYDROCHLORIN)) NIL NIL)
(RXN-8770 ((1 ADENOSYLCOBALAMIN-5-P) (1 WATER)) ((1 ADENOSYLCOBALAMIN) (1 |Pi|)) NIL NIL)
(RXN-8974 ((1 MALONATE-S-ALD) (1 NADPH) (1 PROTON)) ((1 3-HYDROXY-PROPIONATE) (1 NADP)) NIL NIL)
(RXN-8991 ((1 CPD-9451) (1 WATER)) ((1 2-D-THREO-HYDROXY-3-CARBOXY-ISOCAPROATE)) NIL NIL)
(RXN-8992 ((1 FARNESYL-PP) (5 DELTA3-ISOPENTENYL-PP)) ((1 OCTAPRENYL-DIPHOSPHATE) (5 PPI)) (MG+2) REV-UNKNOWN)
(RXN-8992 ((1 OCTAPRENYL-DIPHOSPHATE) (5 PPI)) ((1 FARNESYL-PP) (5 DELTA3-ISOPENTENYL-PP)) (MG+2) REV-UNKNOWN)
(RXN-8999 ((1 FARNESYL-PP) (8 DELTA3-ISOPENTENYL-PP)) ((1 UNDECAPRENYL-DIPHOSPHATE) (8 PPI)) (MG+2) REV-UNKNOWN)
(RXN-8999 ((1 UNDECAPRENYL-DIPHOSPHATE) (8 PPI)) ((1 FARNESYL-PP) (8 DELTA3-ISOPENTENYL-PP)) (MG+2) REV-UNKNOWN)
(RXN-9310 ((1 CPD-9924)) ((1 CPD-9923) (1 PYRUVATE)) NIL NIL)
(RXN-9311 ((1 CPD-9925) (1 WATER)) ((1 PROTON) (1 DIHYDROXYNAPHTHOATE) (1 CO-A)) NIL NIL)
(RXN-9514 ((1 |Acetoacetyl-ACPs|) (1 NADPH) (1 PROTON)) ((1 |Beta-3-hydroxybutyryl-ACPs|) (1 NADP)) NIL NIL)
(RXN-9516 ((1 |Butanoyl-ACPs|) (1 MALONYL-ACP)) ((1 |3-oxo-hexanoyl-ACPs|) (1 CARBON-DIOXIDE) (1 ACP)) NIL NIL)
(RXN-9518 ((1 |3-oxo-hexanoyl-ACPs|) (1 NADPH) (1 PROTON)) ((1 |R-3-hydroxyhexanoyl-ACPs|) (1 NADP)) NIL NIL)
(RXN-9520 ((1 |R-3-hydroxyhexanoyl-ACPs|)) ((1 |Hex-2-enoyl-ACPs|) (1 WATER)) NIL NIL)
(RXN-9523 ((1 |Hexanoyl-ACPs|) (1 MALONYL-ACP)) ((1 |3-Oxo-octanoyl-ACPs|) (1 CARBON-DIOXIDE) (1 ACP)) NIL NIL)
(RXN-9524 ((1 |3-Oxo-octanoyl-ACPs|) (1 NADPH) (1 PROTON)) ((1 |3-Hydroxy-octanoyl-ACPs|) (1 NADP)) NIL NIL)
(RXN-9527 ((1 |Octanoyl-ACPs|) (1 MALONYL-ACP)) ((1 |3-oxo-decanoyl-ACPs|) (1 CARBON-DIOXIDE) (1 ACP)) NIL NIL)
(RXN-9528 ((1 |3-oxo-decanoyl-ACPs|) (1 NADPH) (1 PROTON)) ((1 |Beta-hydroxydecanoyl-ACPs|) (1 NADP)) NIL NIL)
(RXN-9531 ((1 |Decanoyl-ACPs|) (1 MALONYL-ACP)) ((1 |3-oxo-dodecanoyl-ACPs|) (1 CARBON-DIOXIDE) (1 ACP)) NIL NIL)
(RXN-9532 ((1 |3-oxo-dodecanoyl-ACPs|) (1 NADPH) (1 PROTON)) ((1 |R-3-hydroxydodecanoyl-ACPs|) (1 NADP)) NIL NIL)
(RXN-9533 ((1 |R-3-hydroxydodecanoyl-ACPs|)) ((1 |Dodec-2-enoyl-ACPs|) (1 WATER)) NIL NIL)
(RXN-9535 ((1 |Dodecanoyl-ACPs|) (1 MALONYL-ACP)) ((1 |3-oxo-myristoyl-ACPs|) (1 CARBON-DIOXIDE) (1 ACP)) NIL NIL)
(RXN-9536 ((1 |3-oxo-myristoyl-ACPs|) (1 NADPH) (1 PROTON)) ((1 |R-3-hydroxymyristoyl-ACPs|) (1 NADP)) NIL NIL)
(RXN-9537 ((1 |R-3-hydroxymyristoyl-ACPs|)) ((1 |Tetradec-2-enoyl-ACPs|) (1 WATER)) NIL NIL)
(RXN-9539 ((1 |Myristoyl-ACPs|) (1 MALONYL-ACP)) ((1 |3-oxo-palmitoyl-ACPs|) (1 CARBON-DIOXIDE) (1 ACP)) NIL NIL)
(RXN-9540 ((1 |3-oxo-palmitoyl-ACPs|) (1 NADPH) (1 PROTON)) ((1 |R-3-Hydroxypalmitoyl-ACPs|) (1 NADP)) NIL NIL)
(RXN-9549 ((1 |Palmitoyl-ACPs|) (1 WATER)) ((1 PALMITATE) (1 ACP) (1 PROTON)) NIL NIL)
(RXN-9549 ((1 PALMITATE) (1 ACP) (1 PROTON)) ((1 |Palmitoyl-ACPs|) (1 WATER)) NIL NIL)
(RXN-9550 ((1 |CCO-PERI-BAC@Palmitoleoyl-ACPs|) (1 CCO-PERI-BAC@WATER)) ((1 CCO-PERI-BAC@CPD-9245) (1 CCO-PERI-BAC@ACP) (1 CCO-PERI-BAC@PROTON)) NIL NIL)
(RXN-9555 ((1 |Cis-vaccenoyl-ACPs|) (1 WATER)) ((1 CPD-9247) (1 ACP) (1 PROTON)) NIL NIL)
(RXN-9556 ((1 |3-oxo-cis-vaccenoyl-ACPs|) (1 NADPH) (1 PROTON)) ((1 |R-3-hydroxy-cis-vaccenoyl-ACPs|) (1 NADP)) NIL NIL)
(RXN-9557 ((1 |R-3-hydroxy-cis-vaccenoyl-ACPs|)) ((1 |cis-vaccen-2-enoyl-ACPs|) (1 WATER)) NIL NIL)
(RXN-9558 ((1 |cis-vaccen-2-enoyl-ACPs|) (1 NADPH) (1 PROTON)) ((1 |Cis-vaccenoyl-ACPs|) (1 NADP)) NIL NIL)
(RXN-9655 ((1 |Beta-hydroxydecanoyl-ACPs|)) ((1 |Trans-D2-decenoyl-ACPs|) (1 WATER)) NIL NIL)
(RXN-9657 ((1 |Crotonyl-ACPs|) (1 NADH) (1 PROTON)) ((1 |Butanoyl-ACPs|) (1 NAD)) NIL NIL)
(RXN-9658 ((1 |Hex-2-enoyl-ACPs|) (1 NADH) (1 PROTON)) ((1 |Hexanoyl-ACPs|) (1 NAD)) NIL NIL)
(RXN-9659 ((1 |2-Octenoyl-ACPs|) (1 NADH) (1 PROTON)) ((1 |Octanoyl-ACPs|) (1 NAD)) NIL NIL)
(RXN-9660 ((1 |Trans-D2-decenoyl-ACPs|) (1 NADH) (1 PROTON)) ((1 |Decanoyl-ACPs|) (1 NAD)) NIL NIL)
(RXN-9661 ((1 |Dodec-2-enoyl-ACPs|) (1 NADH) (1 PROTON)) ((1 |Dodecanoyl-ACPs|) (1 NAD)) NIL NIL)
(RXN-9662 ((1 |Tetradec-2-enoyl-ACPs|) (1 NADH) (1 PROTON)) ((1 |Myristoyl-ACPs|) (1 NAD)) NIL NIL)
(RXN-9663 ((1 |2-Hexadecenoyl-ACPs|) (1 NADH) (1 PROTON)) ((1 |Palmitoyl-ACPs|) (1 NAD)) NIL NIL)
(RXN-9772 ((1 L-ASPARTATE) (1 FUM)) ((1 PROTON) (1 IMINOASPARTATE) (1 SUC)) (FAD) NIL)
(RXN-9787 ((1 |ThiI-L-cysteine|) (1 CYS)) ((1 |ThiI-S-sulfanylcysteine|) (1 L-ALPHA-ALANINE)) NIL NIL)
(RXN0-1 ((1 |Donor-H2|) (1 |Ribonucleoside-Diphosphates|)) ((1 |Acceptor|) (1 WATER) (1 |Deoxy-Ribonucleoside-Diphosphates|)) (FE+2 MG+2) NIL)
(RXN0-10 ((1 CCO-PERI-BAC@CD+2)) ((1 CD+2)) NIL NIL)
(RXN0-1001 ((1 CCO-PERI-BAC@MI-HEXAKISPHOSPHATE) (1 CCO-PERI-BAC@WATER)) ((1 CCO-PERI-BAC@CPD-534) (1 |CCO-PERI-BAC@Pi|)) NIL NIL)
(RXN0-1061 ((1 ATP) (1 WATER)) ((1 PROTON) (1 ADP) (1 |Pi|)) NIL NIL)
(RXN0-1081 ((1 |tRNA-Arg-adenosine34|) (1 WATER)) ((1 |tRNA-Arg-inosine34|) (1 AMMONIA)) (ZN+2) NIL)
(RXN0-11 ((1 CCO-PERI-BAC@GLUTATHIONE) (1 ATP) (1 WATER)) ((1 GLUTATHIONE) (1 ADP) (1 |Pi|) (1 PROTON)) NIL NIL)
(RXN0-1141 ((1 PROTON) (1 |Apo-GcvH|) (1 ATP) (1 LIPOIC-ACID)) ((1 AMP) (1 PPI) (1 PROTEIN-LIPOYLLYSINE)) NIL REV-UNKNOWN)
(RXN0-1141 ((1 AMP) (1 PPI) (1 PROTEIN-LIPOYLLYSINE)) ((1 PROTON) (1 |Apo-GcvH|) (1 ATP) (1 LIPOIC-ACID)) NIL REV-UNKNOWN)
(RXN0-12 ((1 CCO-PERI-BAC@ZN+2)) ((1 ZN+2)) NIL NIL)
(RXN0-1241 ((1 S-ADENOSYLMETHIONINE) (1 |Protein-L-glutamine|)) ((1 PROTON) (1 ADENOSYL-HOMO-CYS) (1 |Protein-N5-methyl-L-glutamine|)) NIL NIL)
(RXN0-1321 ((1 |Guanine34-in-tRNA-with-GUN-anticodon|) (1 7-AMINOMETHYL-7-DEAZAGUANINE)) ((1 |tRNA-with-7-aminomethyl-7-deazaguanine|) (1 GUANINE)) (ZN+2) NIL)
(RXN0-1342 ((1 |tRNA-with-7-aminomethyl-7-deazaguanine|) (1 S-ADENOSYLMETHIONINE)) ((1 |tRNAs-containing-epoxy-quenosine|) (1 ADENINE) (1 MET) (2 PROTON)) NIL NIL)
(RXN0-1382 ((1 FORMYL-COA) (1 OXALATE)) ((1 FORMATE) (1 OXALYL-COA)) NIL REV-UNKNOWN)
(RXN0-1382 ((1 FORMATE) (1 OXALYL-COA)) ((1 FORMYL-COA) (1 OXALATE)) NIL REV-UNKNOWN)
(RXN0-14 ((1 CCO-PERI-BAC@CU+2)) ((1 CU+2)) NIL NIL)
(RXN0-1401 ((1 RIBOSE-15-BISPHOSPHATE) (1 ATP)) ((1 PRPP) (1 ADP)) NIL NIL)
(RXN0-1402 ((1 RIBOSE-1P) (1 ATP)) ((1 PROTON) (1 RIBOSE-15-BISPHOSPHATE) (1 ADP)) NIL NIL)
(RXN0-1441 ((1 ADENOSINE_DIPHOSPHATE_RIBOSE) (1 WATER)) ((2 PROTON) (1 AMP) (1 RIBOSE-5P)) (MG+2) NIL)
(RXN0-1461 ((1 COPROPORPHYRINOGEN_III) (1 OXYGEN-MOLECULE) (2 PROTON)) ((1 PROTOPORPHYRINOGEN) (2 CARBON-DIOXIDE) (2 WATER)) (MN+2) NIL)
(RXN0-1483[CCO-CYTOSOL]-FE+2/OXYGEN-MOLECULE/PROTON//FE+3/WATER.53. ((4 FE+2) (1 OXYGEN-MOLECULE) (4 PROTON)) ((4 FE+3) (2 WATER)) NIL NIL)
(RXN0-1483[CCO-PERI-BAC]-FE+2/OXYGEN-MOLECULE/PROTON//FE+3/WATER.54. ((4 CCO-PERI-BAC@FE+2) (1 CCO-PERI-BAC@OXYGEN-MOLECULE) (4 CCO-PERI-BAC@PROTON)) ((4 CCO-PERI-BAC@FE+3) (2 CCO-PERI-BAC@WATER)) NIL NIL)
(RXN0-16 ((1 CCO-PERI-BAC@MN+2)) ((1 MN+2)) NIL NIL)
(RXN0-1602 ((1 DITP) (1 WATER)) ((1 PROTON) (1 DIMP) (1 PPI)) (MG+2) NIL)
(RXN0-1603 ((1 XTP) (1 WATER)) ((1 PROTON) (1 XANTHOSINE-5-PHOSPHATE) (1 PPI)) (MG+2) NIL)
(RXN0-1661 ((1 ENTEROBACTIN) (3 WATER)) ((3 PROTON) (3 N-23-DIHYDROXYBENZOYL-L-SERINE)) NIL NIL)
(RXN0-17 ((1 PHOSPHO-ENOL-PYRUVATE) (1 CCO-PERI-BAC@NACMUR)) ((1 CPD0-881) (1 PYRUVATE)) NIL NIL)
(RXN0-18 ((1 INOSINE) (1 CCO-PERI-BAC@PROTON)) ((1 CCO-PERI-BAC@INOSINE) (1 PROTON)) NIL NIL)
(RXN0-1861 ((1 UDP-GLUCURONATE) (1 NAD)) ((1 5-BETA-L-THREO-PENTAPYRANOSYL-4-ULOSE-) (1 CARBON-DIOXIDE) (1 NADH)) NIL NIL)
(RXN0-1862 ((1 UDP-4-AMINO-4-DEOXY-L-ARABINOSE) (1 10-FORMYL-THF)) ((1 PROTON) (1 UDP-L-ARA4-FORMYL-N) (1 THF)) NIL NIL)
(RXN0-1863 ((1 UDP-4-AMINO-4-DEOXY-L-ARABINOSE) (1 2-KETOGLUTARATE)) ((1 5-BETA-L-THREO-PENTAPYRANOSYL-4-ULOSE-) (1 GLT)) (PYRIDOXAL_PHOSPHATE) NIL)
(RXN0-1863 ((1 5-BETA-L-THREO-PENTAPYRANOSYL-4-ULOSE-) (1 GLT)) ((1 UDP-4-AMINO-4-DEOXY-L-ARABINOSE) (1 2-KETOGLUTARATE)) (PYRIDOXAL_PHOSPHATE) NIL)
(RXN0-1923 ((1 ACETYLSERINE)) ((1 CCO-PERI-BAC@ACETYLSERINE)) NIL NIL)
(RXN0-1924 ((1 CYS)) ((1 CCO-PERI-BAC@CYS)) NIL NIL)
(RXN0-1941 ((1 PROTON) (1 ETHYL-2-METHYLACETOACETATE) (1 NADPH)) ((1 ETHYL-2R-METHYL-3S-HYDROXYBUTANOATE) (1 NADP)) NIL NIL)
(RXN0-1941 ((1 ETHYL-2R-METHYL-3S-HYDROXYBUTANOATE) (1 NADP)) ((1 PROTON) (1 ETHYL-2-METHYLACETOACETATE) (1 NADPH)) NIL NIL)
(RXN0-1981 ((1 CCO-PERI-BAC@ACET)) ((1 ACET)) NIL NIL)
(RXN0-1982 ((1 CCO-PERI-BAC@GLYOX)) ((1 GLYOX)) NIL NIL)
(RXN0-2001 ((1 CCO-PERI-BAC@KDO2-LIPID-A) (2 CCO-PERI-BAC@CPD0-1189)) ((1 CCO-PERI-BAC@L-ARA4N-MODIFIED-KDO2-LIPID-A) (2 CCO-PERI-BAC@CPD-9646)) NIL NIL)
(RXN0-2022 ((1 PROTON) (1 PYRUVATE) (1 ACETALD)) ((1 ACETOIN) (1 CARBON-DIOXIDE)) NIL NIL)
(RXN0-2042 ((1 CPD-207) (1 OXYGEN-MOLECULE) (1 NADPH) (1 PROTON)) ((1 CPD0-2362) (1 NADP) (1 WATER)) (CPD-6 FAD) NIL)
(RXN0-2044 ((1 3-HYDROXYADIPYL-COA) (1 NAD)) ((1 PROTON) (1 3-KETO-ADIPYL-COA) (1 NADH)) NIL NIL)
(RXN0-2044 ((1 PROTON) (1 3-KETO-ADIPYL-COA) (1 NADH)) ((1 3-HYDROXYADIPYL-COA) (1 NAD)) NIL NIL)
(RXN0-2061 ((1 UDP-MURNAC-TETRAPEPTIDE) (1 WATER)) ((1 L-ALPHA-ALANINE) (1 UDP-AAGM-DIAMINOHEPTANEDIOATE)) NIL NIL)
(RXN0-21 ((1 GLUTATHIONE) (1 ATP) (1 WATER)) ((1 CCO-PERI-BAC@GLUTATHIONE) (1 ADP) (1 |Pi|) (1 PROTON)) NIL NIL)
(RXN0-2101 ((1 SELENATE) (1 |Donor-H2|)) ((1 SELENITE) (1 WATER) (1 |Acceptor|)) NIL NIL)
(RXN0-2141 ((1 |Cis-delta-3-decenoyl-ACPs|) (1 MALONYL-ACP)) ((1 |b-Keto-cis-D5-dodecenoyl-ACPs|) (1 ACP) (1 CARBON-DIOXIDE)) NIL NIL)
(RXN0-2142 ((1 |b-Keto-cis-D5-dodecenoyl-ACPs|) (1 NADPH) (1 PROTON)) ((1 |b-Hydroxy-cis-D5-dodecenoyl-ACPs|) (1 NADP)) NIL NIL)
(RXN0-2144 ((1 |b-Hydroxy-cis-D5-dodecenoyl-ACPs|)) ((1 WATER) (1 |Trans-D3-cis-D5-dodecenoyl-ACPs|)) NIL NIL)
(RXN0-2145 ((1 |Trans-D3-cis-D5-dodecenoyl-ACPs|) (1 NADPH) (1 PROTON)) ((1 NADP) (1 |Cis-Delta5-dodecenoyl-ACPs|)) NIL NIL)
(RXN0-2161 ((1 PROTON) (1 |SEC-tRNAs|) (1 SER) (1 ATP)) ((1 |L-seryl-SEC-tRNAs|) (1 PPI) (1 AMP)) NIL NIL)
(RXN0-2162 ((1 AGMATHINE) (1 CCO-PERI-BAC@ARG)) ((1 CCO-PERI-BAC@AGMATHINE) (1 ARG)) NIL NIL)
(RXN0-22 ((1 GUANOSINE) (1 CCO-PERI-BAC@PROTON)) ((1 CCO-PERI-BAC@GUANOSINE) (1 PROTON)) NIL NIL)
(RXN0-2201 ((1 SER) (1 NADP)) ((1 2-AMINOMALONATE-SEMIALDEHYDE) (1 NADPH) (2 PROTON)) NIL REV-UNKNOWN)
(RXN0-2201 ((1 2-AMINOMALONATE-SEMIALDEHYDE) (1 NADPH) (2 PROTON)) ((1 SER) (1 NADP)) NIL REV-UNKNOWN)
(RXN0-2361 ((1 UDP-N-ACETYLMURAMATE) (1 L-ALA-D-GLU-MESOA2PM) (1 ATP)) ((1 PROTON) (1 UDP-AAGM-DIAMINOHEPTANEDIOATE) (1 ADP) (1 |Pi|)) (MG+2) NIL)
(RXN0-2381 ((1 INDOLE-3-GLYCEROL-P)) ((1 INDOLE) (1 GAP)) NIL NIL)
(RXN0-2381 ((1 INDOLE) (1 GAP)) ((1 INDOLE-3-GLYCEROL-P)) NIL NIL)
(RXN0-2382 ((1 INDOLE) (1 SER)) ((1 TRP) (1 WATER)) (PYRIDOXAL_PHOSPHATE) NIL)
(RXN0-2421 ((1 CCO-PERI-BAC@FE+2) (1 CCO-PERI-BAC@PROTON)) ((1 FE+2) (1 PROTON)) NIL NIL)
(RXN0-2441 ((1 CPD-225) (1 S-ADENOSYLMETHIONINE)) ((1 MONOMETHYL-ESTER-OF-TRANS-ACONITATE) (1 ADENOSYL-HOMO-CYS)) NIL NIL)
(RXN0-2461 ((1 PHOSPHO-ENOL-PYRUVATE) (1 CCO-PERI-BAC@ASCORBATE)) ((1 L-ASCORBATE-6-PHOSPHATE) (1 PYRUVATE)) NIL NIL)
(RXN0-2501 ((2 CCO-PERI-BAC@CL-) (1 PROTON)) ((2 CL-) (1 CCO-PERI-BAC@PROTON)) NIL NIL)
(RXN0-2501 ((2 CL-) (1 CCO-PERI-BAC@PROTON)) ((2 CCO-PERI-BAC@CL-) (1 PROTON)) NIL NIL)
(RXN0-2522 ((1 PHOSPHO-ENOL-PYRUVATE) (1 CCO-PERI-BAC@2-O-ALPHA-MANNOSYL-D-GLYCERATE)) ((1 CPD0-1063) (1 PYRUVATE)) NIL NIL)
(RXN0-262 ((1 PROTON) (1 CPD-8123) (1 GTP)) ((1 CPD-582) (1 PPI)) (MG+2) NIL)
(RXN0-262 ((1 CPD-582) (1 PPI)) ((1 PROTON) (1 CPD-8123) (1 GTP)) (MG+2) NIL)
(RXN0-268 ((1 PROPIONYL-COA) (1 SUC)) ((1 PROPIONATE) (1 SUC-COA)) NIL NIL)
(RXN0-268 ((1 PROPIONATE) (1 SUC-COA)) ((1 PROPIONYL-COA) (1 SUC)) NIL NIL)
(RXN0-275 ((1 PHENYLHYDANTOIN) (1 WATER)) ((1 CPD-8524)) (MN+2) NIL)
(RXN0-275 ((1 CPD-8524)) ((1 PHENYLHYDANTOIN) (1 WATER)) (MN+2) NIL)
(RXN0-279 ((1 3-SULFINOALANINE) (1 WATER)) ((1 PROTON) (1 L-ALPHA-ALANINE) (1 SO3)) (PYRIDOXAL_PHOSPHATE) REV-UNKNOWN)
(RXN0-279 ((1 PROTON) (1 L-ALPHA-ALANINE) (1 SO3)) ((1 3-SULFINOALANINE) (1 WATER)) (PYRIDOXAL_PHOSPHATE) REV-UNKNOWN)
(RXN0-280 ((1 |Alkanesulfonates|) (1 OXYGEN-MOLECULE) (1 FMNH2)) ((1 |Aldehydes|) (1 SO3) (1 WATER) (1 FMN) (2 PROTON)) NIL NIL)
(RXN0-280-CPD-10434/FMNH2/OXYGEN-MOLECULE//ACETALD/SO3/FMN/WATER/PROTON.62. ((1 CPD-10434) (1 FMNH2) (1 OXYGEN-MOLECULE)) ((1 ACETALD) (1 SO3) (1 FMN) (1 WATER) (2 PROTON)) NIL NIL)
(RXN0-280-CPD-3746/FMNH2/OXYGEN-MOLECULE//FORMALDEHYDE/SO3/FMN/WATER/PROTON.66. ((1 CPD-3746) (1 FMNH2) (1 OXYGEN-MOLECULE)) ((1 FORMALDEHYDE) (1 SO3) (1 FMN) (1 WATER) (2 PROTON)) NIL NIL)
(RXN0-2943 ((1 CCO-PERI-BAC@2-3-DIHYDROXYBENZOATE) (1 CCO-PERI-BAC@OXYGEN-MOLECULE)) ((2 CCO-PERI-BAC@PROTON) (1 CCO-PERI-BAC@2-CARBOXYMUCONATE)) NIL NIL)
(RXN0-2945 ((4 CCO-PERI-BAC@CU+) (4 CCO-PERI-BAC@PROTON) (1 CCO-PERI-BAC@OXYGEN-MOLECULE)) ((4 CCO-PERI-BAC@CU+2) (2 CCO-PERI-BAC@WATER)) NIL NIL)
(RXN0-299 ((1 TAURINE) (1 2-KETOGLUTARATE) (1 OXYGEN-MOLECULE)) ((1 PROTON) (1 CPD-1772) (1 SO3) (1 SUC) (1 CARBON-DIOXIDE)) (FE+2) NIL)
(RXN0-3 ((1 CYS) (1 ATP) (1 WATER)) ((1 CCO-PERI-BAC@CYS) (1 ADP) (1 |Pi|) (1 PROTON)) NIL NIL)
(RXN0-300 ((1 GLYCERATE) (1 NADP)) ((1 PROTON) (1 OH-PYR) (1 NADPH)) NIL NIL)
(RXN0-300 ((1 PROTON) (1 OH-PYR) (1 NADPH)) ((1 GLYCERATE) (1 NADP)) NIL NIL)
(RXN0-301 ((1 OXYGEN-MOLECULE) (1 WATER) (1 N-METHYLTRYPTOPHAN)) ((1 TRP) (1 HYDROGEN-PEROXIDE) (1 FORMALDEHYDE)) (FAD) NIL)
(RXN0-302 ((1 2-PHOSPHO-4-CYTIDINE-5-DIPHOSPHO-2-C-MET)) ((1 CMP) (1 2C-METH-D-ERYTHRITOL-CYCLODIPHOSPHATE)) (MN+2) NIL)
(RXN0-303 ((1 D-ALLOSE-6-PHOSPHATE)) ((1 D-ALLULOSE-6-PHOSPHATE)) NIL NIL)
(RXN0-303 ((1 D-ALLULOSE-6-PHOSPHATE)) ((1 D-ALLOSE-6-PHOSPHATE)) NIL NIL)
(RXN0-304 ((1 D-ALLULOSE-6-PHOSPHATE)) ((1 FRUCTOSE-6P)) (CO+2) NIL)
(RXN0-305 ((1 OH-PYR)) ((1 TARTRONATE-S-ALD)) NIL NIL)
(RXN0-305 ((1 TARTRONATE-S-ALD)) ((1 OH-PYR)) NIL NIL)
(RXN0-310 ((1 PROTON) (1 METHYL-MALONYL-COA)) ((1 PROPIONYL-COA) (1 CARBON-DIOXIDE)) NIL NIL)
(RXN0-313 ((1 FRUCTOSE-6P)) ((1 DIHYDROXYACETONE) (1 GAP)) NIL NIL)
(RXN0-313 ((1 DIHYDROXYACETONE) (1 GAP)) ((1 FRUCTOSE-6P)) NIL NIL)
(RXN0-3281 ((1 FORMATE) (1 |Acceptor|) (1 PROTON)) ((1 CARBON-DIOXIDE) (1 |Donor-H2|)) (CPD-4 FE+2) NIL)
(RXN0-3283 ((2 PROTON) (2 E-)) ((1 HYDROGEN-MOLECULE)) NIL NIL)
(RXN0-3381 ((2 NADH-P-OR-NOP) (1 CR+6) (1 OXYGEN-MOLECULE)) ((2 NAD-P-OR-NOP) (1 CR+3) (1 HYDROGEN-PEROXIDE)) (FMN) NIL)
(RXN0-3381-NADH/CR+6/OXYGEN-MOLECULE//NAD/CR+3/HYDROGEN-PEROXIDE.54. ((2 NADH) (1 CR+6) (1 OXYGEN-MOLECULE)) ((2 NAD) (1 CR+3) (1 HYDROGEN-PEROXIDE)) NIL NIL)
(RXN0-3381-NADPH/CR+6/OXYGEN-MOLECULE//NADP/CR+3/HYDROGEN-PEROXIDE.56. ((2 NADPH) (1 CR+6) (1 OXYGEN-MOLECULE)) ((2 NADP) (1 CR+3) (1 HYDROGEN-PEROXIDE)) NIL NIL)
(RXN0-3441 ((1 MENADIOL) (2 OXYGEN-MOLECULE)) ((2 PROTON) (1 CPD-3766) (2 SUPER-OXIDE)) NIL NIL)
(RXN0-3461[CCO-CYTOSOL]-CPD0-1181/WATER//CPD0-1183/CPD0-1182.50. ((1 CPD0-1181) (1 WATER)) ((1 CPD0-1183) (1 CPD0-1182)) NIL NIL)
(RXN0-3461[CCO-CYTOSOL]-CPD0-1181/WATER//CPD0-1183/CPD0-1182.50. ((1 CPD0-1183) (1 CPD0-1182)) ((1 CPD0-1181) (1 WATER)) NIL NIL)
(RXN0-3461[CCO-PERI-BAC]-CPD0-1181/WATER//CPD0-1183/CPD0-1182.51. ((1 CCO-PERI-BAC@CPD0-1181) (1 CCO-PERI-BAC@WATER)) ((1 CCO-PERI-BAC@CPD0-1183) (1 CCO-PERI-BAC@CPD0-1182)) NIL NIL)
(RXN0-3461[CCO-PERI-BAC]-CPD0-1181/WATER//CPD0-1183/CPD0-1182.51. ((1 CCO-PERI-BAC@CPD0-1183) (1 CCO-PERI-BAC@CPD0-1182)) ((1 CCO-PERI-BAC@CPD0-1181) (1 CCO-PERI-BAC@WATER)) NIL NIL)
(RXN0-3461[CCO-UNKNOWN-SPACE]-CPD0-1181/WATER//CPD0-1183/CPD0-1182.56. ((1 CCO-UNKNOWN-SPACE@CPD0-1181) (1 CCO-UNKNOWN-SPACE@WATER)) ((1 CCO-UNKNOWN-SPACE@CPD0-1183) (1 CCO-UNKNOWN-SPACE@CPD0-1182)) NIL NIL)
(RXN0-3461[CCO-UNKNOWN-SPACE]-CPD0-1181/WATER//CPD0-1183/CPD0-1182.56. ((1 CCO-UNKNOWN-SPACE@CPD0-1183) (1 CCO-UNKNOWN-SPACE@CPD0-1182)) ((1 CCO-UNKNOWN-SPACE@CPD0-1181) (1 CCO-UNKNOWN-SPACE@WATER)) NIL NIL)
(RXN0-3501-REDUCED-MENAQUINONE/NITRATE/PROTON//CPD-9728/NITRITE/WATER/PROTON.66. ((1 REDUCED-MENAQUINONE) (1 NITRATE) (2 PROTON)) ((1 CPD-9728) (1 NITRITE) (1 WATER) (2 CCO-PERI-BAC@PROTON)) NIL NIL)
(RXN0-3521 ((1 UDP-L-ARA4-FORMYL-N) (1 CPD-9646)) ((1 CPD0-888) (1 UDP)) NIL NIL)
(RXN0-3542 ((1 THIAMINE-PYROPHOSPHATE) (1 WATER)) ((1 PROTON) (1 THIAMINE-P) (1 |Pi|)) NIL NIL)
(RXN0-3543 ((1 AMINO-HYDROXYMETHYL-METHYLPYRIMIDINE-PP) (1 WATER)) ((1 PROTON) (1 AMINO-HYDROXYMETHYL-METHYL-PYR-P) (1 |Pi|)) NIL NIL)
(RXN0-3601 ((1 CARNITINE) (1 GAMMA-BUTYROBETAINYL-COA)) ((1 L-CARNITINYL-COA) (1 GAMMA-BUTYROBETAINE)) NIL NIL)
(RXN0-361 ((1 CYTIDINE) (1 WATER)) ((1 RIBOSE) (1 CYTOSINE)) NIL NIL)
(RXN0-363 ((1 XANTHOSINE) (1 WATER)) ((1 RIBOSE) (1 XANTHINE)) NIL NIL)
(RXN0-3741 ((1 |Deoxy-Ribonucleoside-Monophosphates|) (1 WATER)) ((1 |Deoxy-Ribonucleosides|) (1 |Pi|)) (CO+2) NIL)
(|RXN0-3741-DGMP/WATER//DEOXYGUANOSINE/Pi.30.| ((1 DGMP) (1 WATER)) ((1 DEOXYGUANOSINE) (1 |Pi|)) NIL NIL)
(|RXN0-3741-TMP/WATER//THYMIDINE/Pi.24.| ((1 TMP) (1 WATER)) ((1 THYMIDINE) (1 |Pi|)) NIL NIL)
(RXN0-382 ((1 ATP) (1 CPD-1093)) ((1 PROTON) (1 DEOXYXYLULOSE-5P) (1 ADP)) (MG+2) NIL)
(RXN0-383 ((1 CTP) (1 WATER)) ((1 PROTON) (1 CMP) (1 PPI)) NIL NIL)
(RXN0-384 ((1 DATP) (1 WATER)) ((1 PROTON) (1 DAMP) (1 PPI)) (MG+2) NIL)
(RXN0-385 ((1 DGTP) (1 WATER)) ((1 PROTON) (1 DGMP) (1 PPI)) NIL NIL)
(RXN0-3901 ((1 PUTRESCINE) (1 GLT) (1 ATP)) ((1 PROTON) (1 GAMMA-GLUTAMYL-PUTRESCINE) (1 ADP) (1 |Pi|)) (MG+2) NIL)
(RXN0-3921 ((1 GAMMA-GLUTAMYL-PUTRESCINE) (1 WATER) (1 OXYGEN-MOLECULE)) ((1 GAMMA-GLUTAMYL-GAMMA-AMINOBUTYRALDEH) (1 HYDROGEN-PEROXIDE) (1 AMMONIUM)) NIL NIL)
(RXN0-3922 ((1 NAD-P-OR-NOP) (1 GAMMA-GLUTAMYL-GAMMA-AMINOBUTYRALDEH) (1 WATER)) ((1 CPD-9000) (1 NADH-P-OR-NOP) (2 PROTON)) NIL NIL)
(RXN0-3922-NAD/GAMMA-GLUTAMYL-GAMMA-AMINOBUTYRALDEH/WATER//CPD-9000/NADH/PROTON.69. ((1 NAD) (1 GAMMA-GLUTAMYL-GAMMA-AMINOBUTYRALDEH) (1 WATER)) ((1 CPD-9000) (1 NADH) (2 PROTON)) NIL NIL)
(RXN0-3922-NADP/GAMMA-GLUTAMYL-GAMMA-AMINOBUTYRALDEH/WATER//CPD-9000/NADPH/PROTON.71. ((1 NADP) (1 GAMMA-GLUTAMYL-GAMMA-AMINOBUTYRALDEH) (1 WATER)) ((1 CPD-9000) (1 NADPH) (2 PROTON)) NIL NIL)
(RXN0-3942 ((1 CPD-9000) (1 WATER)) ((1 4-AMINO-BUTYRATE) (1 GLT)) NIL NIL)
(RXN0-3962 ((1 ACETALD) (1 NADP) (1 WATER)) ((1 ACET) (1 NADPH) (2 PROTON)) (MG+2) NIL)
(RXN0-4022 ((1 7-CYANO-7-DEAZAGUANINE) (2 NADPH) (3 PROTON)) ((1 7-AMINOMETHYL-7-DEAZAGUANINE) (2 NADP)) NIL NIL)
(RXN0-4083 ((1 CCO-PERI-BAC@NA+) (1 CCO-PERI-BAC@SER)) ((1 NA+) (1 SER)) NIL NIL)
(RXN0-4121 ((1 GMP-LYSINE-PHOSPHORAMIDATE) (1 WATER)) ((1 GMP) (1 CPD0-1442)) NIL NIL)
(RXN0-4181-MG+2.5. ((1 C-DI-GMP) (1 WATER)) ((1 PROTON) (1 L-DI-GMP)) (MG+2) NIL)
(RXN0-4181-MN+2/MG+2.10. ((1 C-DI-GMP) (1 WATER)) ((1 PROTON) (1 L-DI-GMP)) (MN+2 MG+2) NIL)
(RXN0-4281 ((1 PROTON) (1 METHYL-GLYOXAL) (1 NADPH)) ((1 ACETOL) (1 NADP)) NIL NIL)
(RXN0-4301 ((1 D-SEDOHEPTULOSE-7-P)) ((1 D-ALPHABETA-D-HEPTOSE-7-PHOSPHATE)) NIL NIL)
(RXN0-4341 ((1 D-ALPHABETA-D-HEPTOSE-7-PHOSPHATE) (1 ATP)) ((1 PROTON) (1 D-BETA-D-HEPTOSE-17-DIPHOSPHATE) (1 ADP)) NIL NIL)
(RXN0-4342 ((1 PROTON) (1 D-BETA-D-HEPTOSE-1-P) (1 ATP)) ((1 ADP-D-GLYCERO-D-MANNO-HEPTOSE) (1 PPI)) NIL NIL)
(RXN0-4361 ((1 D-BETA-D-HEPTOSE-17-DIPHOSPHATE) (1 WATER)) ((1 D-BETA-D-HEPTOSE-1-P) (1 |Pi|)) (MG+2) NIL)
(RXN0-4401 ((1 NADH) (1 WATER)) ((2 PROTON) (1 NMNH) (1 AMP)) (MN+2) NIL)
(RXN0-4461 ((1 CCO-PERI-BAC@DIACYLGLYCEROL-PYROPHOSPHATE) (1 CCO-PERI-BAC@WATER)) ((1 CCO-PERI-BAC@L-PHOSPHATIDATE) (1 |CCO-PERI-BAC@Pi|) (1 CCO-PERI-BAC@PROTON)) NIL REV-UNKNOWN)
(RXN0-4461 ((1 CCO-PERI-BAC@L-PHOSPHATIDATE) (1 |CCO-PERI-BAC@Pi|) (1 CCO-PERI-BAC@PROTON)) ((1 CCO-PERI-BAC@DIACYLGLYCEROL-PYROPHOSPHATE) (1 CCO-PERI-BAC@WATER)) NIL REV-UNKNOWN)
(RXN0-4522 ((1 WATER) (1 ATP) (1 CCO-PERI-BAC@MET)) ((1 |Pi|) (1 ADP) (1 MET) (1 PROTON)) NIL NIL)
(RXN0-4581 ((1 CCO-PERI-BAC@L-1-PHOSPHATIDYL-ETHANOLAMINE) (1 CCO-PERI-BAC@KDO2-LIPID-IVA)) ((1 CCO-PERI-BAC@DIACYLGLYCEROL) (1 CCO-PERI-BAC@PHOSPHATIDYLETHANOLAMINE-KDO2)) NIL REV-UNKNOWN)
(RXN0-4581 ((1 CCO-PERI-BAC@DIACYLGLYCEROL) (1 CCO-PERI-BAC@PHOSPHATIDYLETHANOLAMINE-KDO2)) ((1 CCO-PERI-BAC@L-1-PHOSPHATIDYL-ETHANOLAMINE) (1 CCO-PERI-BAC@KDO2-LIPID-IVA)) NIL REV-UNKNOWN)
(RXN0-4621 ((1 CPD0-882) (1 ATP) (1 WATER)) ((1 PROTON) (1 CPD0-881) (1 ADP)) (MG+2) NIL)
(RXN0-4641 ((1 CPD0-881) (1 WATER)) ((1 N-ACETYL-D-GLUCOSAMINE-6-P) (1 D-LACTATE)) NIL NIL)
(RXN0-4641 ((1 N-ACETYL-D-GLUCOSAMINE-6-P) (1 D-LACTATE)) ((1 CPD0-881) (1 WATER)) NIL NIL)
(RXN0-4841 ((1 FRUCTOSELYSINE)) ((1 PSICOSELYSINE)) NIL NIL)
(RXN0-4841 ((1 PSICOSELYSINE)) ((1 FRUCTOSELYSINE)) NIL NIL)
(RXN0-5038 ((1 CAMP) (1 WATER)) ((1 PROTON) (1 AMP)) (FE+2) NIL)
(RXN0-5040 ((1 WATER) (1 CPD0-889)) ((1 P-AMINO-BENZOATE) (1 GLT)) (MN+2) NIL)
(RXN0-5055 ((1 ACETYL-COA) (1 |Carboxybiotin-BCCP|)) ((1 MALONYL-COA) (1 |BCCP-dimers|)) NIL NIL)
(RXN0-5055 ((1 MALONYL-COA) (1 |BCCP-dimers|)) ((1 ACETYL-COA) (1 |Carboxybiotin-BCCP|)) NIL NIL)
(RXN0-5057 ((1 KDO2-LIPID-IVA) (1 ADP-L-GLYCERO-D-MANNO-HEPTOSE)) ((1 PROTON) (1 HEPTOSYL-KDO2-LIPID-IVA) (1 ADP)) NIL REV-UNKNOWN)
(RXN0-5057 ((1 PROTON) (1 HEPTOSYL-KDO2-LIPID-IVA) (1 ADP)) ((1 KDO2-LIPID-IVA) (1 ADP-L-GLYCERO-D-MANNO-HEPTOSE)) NIL REV-UNKNOWN)
(RXN0-5061 ((1 CPD0-929) (1 ADP-L-GLYCERO-D-MANNO-HEPTOSE)) ((1 PROTON) (1 CPD0-930) (1 ADP)) NIL NIL)
(RXN0-5063 ((1 N-6-ISOPENTYL-ADENOSINE-37-TRNA) (2 S-ADENOSYLMETHIONINE) (1 |Sulfurated-Sulfur-Acceptors|)) ((1 2-METHYLTHIO-N-6-ISOPENTYL-ADENOSINE-37-) (1 ADENOSYL-HOMO-CYS) (1 MET) (1 CH33ADO) (1 |Unsulfurated-Sulfur-Acceptors|) (1 PROTON)) NIL REV-UNKNOWN)
(RXN0-5063 ((1 2-METHYLTHIO-N-6-ISOPENTYL-ADENOSINE-37-) (1 ADENOSYL-HOMO-CYS) (1 MET) (1 CH33ADO) (1 |Unsulfurated-Sulfur-Acceptors|) (1 PROTON)) ((1 N-6-ISOPENTYL-ADENOSINE-37-TRNA) (2 S-ADENOSYLMETHIONINE) (1 |Sulfurated-Sulfur-Acceptors|)) NIL REV-UNKNOWN)
(RXN0-5065 ((1 34-DIHYDROXYPHENYLACETYL-COA) (1 WATER)) ((1 CPD-782) (1 CO-A) (1 PROTON)) NIL REV-UNKNOWN)
(RXN0-5065 ((1 CPD-782) (1 CO-A) (1 PROTON)) ((1 34-DIHYDROXYPHENYLACETYL-COA) (1 WATER)) NIL REV-UNKNOWN)
(RXN0-5073 ((1 ITP) (1 WATER)) ((1 PROTON) (1 IDP) (1 |Pi|)) (MG+2) NIL)
(RXN0-5074 ((1 XTP) (1 WATER)) ((1 PROTON) (1 XDP) (1 |Pi|)) (MG+2) NIL)
(RXN0-5101 ((2 PROTON) (1 N-ETHYLMALEIMIDE)) ((1 CPD0-903)) NIL REV-UNKNOWN)
(RXN0-5101 ((1 CPD0-903)) ((2 PROTON) (1 N-ETHYLMALEIMIDE)) NIL REV-UNKNOWN)
(RXN0-5107 ((1 TTP) (1 WATER)) ((1 PROTON) (1 TMP) (1 PPI)) NIL NIL)
(RXN0-5108 ((1 GDP-MANNOSE) (1 WATER)) ((2 PROTON) (1 GMP) (1 MANNOSE-1P)) (MG+2) NIL)
(RXN0-5111 ((1 CCO-PERI-BAC@GLYCOLLATE)) ((1 GLYCOLLATE)) NIL NIL)
(RXN0-5114 ((1 3-P-SERINE) (1 WATER)) ((1 SER) (1 |Pi|)) (MG+2) NIL)
(RXN0-5116 ((1 L-RIBULOSE) (1 ATP)) ((1 PROTON) (1 L-RIBULOSE-5-P) (1 ADP)) NIL NIL)
(RXN0-5118 ((2 PROTON) (1 KDO2-LIPID-A) (1 ADP-L-GLYCERO-D-MANNO-HEPTOSE)) ((1 CPD0-929) (1 ADP)) NIL NIL)
(RXN0-5120 ((1 UDP-GLUCOSE) (1 CPD0-930)) ((1 PROTON) (1 CPD0-932) (1 UDP)) NIL NIL)
(RXN0-5121 ((1 CPD0-932) (1 ATP)) ((1 PROTON) (1 CPD0-933) (1 ADP)) NIL NIL)
(RXN0-5122 ((1 CPD0-933) (1 ADP-L-GLYCERO-D-MANNO-HEPTOSE)) ((1 PROTON) (1 CPD0-934) (1 ADP)) NIL NIL)
(RXN0-5123 ((1 CPD0-934) (1 ATP)) ((1 PROTON) (1 CPD0-935) (1 ADP)) NIL NIL)
(RXN0-5124 ((1 CPD0-935) (1 UDP-GALACTOSE)) ((1 PROTON) (1 CPD0-936) (1 UDP)) NIL NIL)
(RXN0-5125 ((1 UDP-GLUCOSE) (1 CPD0-936)) ((1 PROTON) (1 CPD0-937) (1 UDP)) NIL NIL)
(RXN0-5126 ((1 UDP-GLUCOSE) (1 CPD0-937)) ((1 PROTON) (1 CPD0-938) (1 UDP)) NIL NIL)
(RXN0-5127 ((1 CPD0-938) (1 ADP-L-GLYCERO-D-MANNO-HEPTOSE)) ((1 PROTON) (1 CPD0-939) (1 ADP)) NIL NIL)
(RXN0-5130 ((1 CCO-PERI-BAC@PROTON) (1 CCO-PERI-BAC@D-SERINE)) ((1 PROTON) (1 D-SERINE)) NIL NIL)
(RXN0-5141 ((1 PROTON) (1 CPD-703) (1 NADPH)) ((1 CPD-702) (1 NADP)) NIL REV-UNKNOWN)
(RXN0-5141 ((1 CPD-702) (1 NADP)) ((1 PROTON) (1 CPD-703) (1 NADPH)) NIL REV-UNKNOWN)
(RXN0-5182 ((1 MALTOTETRAOSE) (1 |Pi|)) ((1 MALTOTRIOSE) (1 GLC-1-P)) (PYRIDOXAL_PHOSPHATE) NIL)
(RXN0-5182 ((1 MALTOTRIOSE) (1 GLC-1-P)) ((1 MALTOTETRAOSE) (1 |Pi|)) (PYRIDOXAL_PHOSPHATE) NIL)
(RXN0-5183 ((1 MALTOTRIOSE) (1 WATER)) ((1 MALTOSE) (1 ALPHA-GLUCOSE)) NIL NIL)
(RXN0-5185 ((1 CPD-2961) (1 WATER)) ((1 GLUCONATE) (1 |Pi|)) (MG+2) NIL)
(RXN0-5186 ((1 FRU1P) (1 WATER)) ((1 FRU) (1 |Pi|)) (MG+2) NIL)
(|RXN0-5186-FRU1P/WATER//BETA-D-FRUCTOSE/Pi.32.| ((1 FRU1P) (1 WATER)) ((1 BETA-D-FRUCTOSE) (1 |Pi|)) NIL NIL)
(RXN0-5187 ((1 FMN) (1 WATER)) ((1 RIBOFLAVIN) (1 |Pi|)) (MG+2) NIL)
(RXN0-5192 ((1 LYS)) ((1 CPD0-1032)) (CPD-7 PYRIDOXAL_PHOSPHATE S-ADENOSYLMETHIONINE) REV-UNKNOWN)
(RXN0-5192 ((1 CPD0-1032)) ((1 LYS)) (CPD-7 PYRIDOXAL_PHOSPHATE S-ADENOSYLMETHIONINE) REV-UNKNOWN)
(RXN0-5199 ((1 GUANOSINE) (1 |Pi|)) ((1 RIBOSE-1P) (1 GUANINE)) NIL NIL)
(RXN0-5199 ((1 RIBOSE-1P) (1 GUANINE)) ((1 GUANOSINE) (1 |Pi|)) NIL NIL)
(RXN0-5200 ((1 |Aminated-Amine-Donors|) (1 2-OXOBUTANOATE) (2 PROTON)) ((1 |2-Aminobutyrate|) (1 |Deaminated-Amine-Donors|)) NIL REV-UNKNOWN)
(RXN0-5200 ((1 |2-Aminobutyrate|) (1 |Deaminated-Amine-Donors|)) ((1 |Aminated-Amine-Donors|) (1 2-OXOBUTANOATE) (2 PROTON)) NIL REV-UNKNOWN)
(RXN0-5201 ((1 CCO-PERI-BAC@PROTON) (1 CCO-PERI-BAC@B-ALANINE)) ((1 PROTON) (1 B-ALANINE)) NIL NIL)
(RXN0-5202 ((1 CCO-PERI-BAC@PROTON) (1 CCO-PERI-BAC@L-ALPHA-ALANINE)) ((1 PROTON) (1 L-ALPHA-ALANINE)) NIL NIL)
(RXN0-5203 ((1 CCO-PERI-BAC@PROTON) (1 CCO-PERI-BAC@CPD-2482)) ((1 PROTON) (1 CPD-2482)) NIL NIL)
(RXN0-5205 ((1 ZN+2) (1 WATER) (1 ATP)) ((1 CCO-PERI-BAC@ZN+2) (1 ADP) (1 |Pi|) (1 PROTON)) NIL NIL)
(RXN0-5208 ((1 PROTON) (1 ATP) (1 ATP)) ((1 ADENOSYL-P4) (1 PPI)) (LYS) REV-UNKNOWN)
(RXN0-5208 ((1 ADENOSYL-P4) (1 PPI)) ((1 PROTON) (1 ATP) (1 ATP)) (LYS) REV-UNKNOWN)
(RXN0-5209 ((1 PROTON) (1 ATP) (1 ADP)) ((1 ADENOSINE5TRIPHOSPHO5ADENOSINE) (1 PPI)) (LYS) NIL)
(RXN0-5210 ((1 CPD0-1048) (1 UDP-D-GALACTO-14-FURANOSE)) ((1 PROTON) (1 CPD0-1049) (1 UDP)) NIL REV-UNKNOWN)
(RXN0-5210 ((1 PROTON) (1 CPD0-1049) (1 UDP)) ((1 CPD0-1048) (1 UDP-D-GALACTO-14-FURANOSE)) NIL REV-UNKNOWN)
(RXN0-5213 ((1 PROTON) (1 METHYL-GLYOXAL) (1 NADH)) ((1 ACETOL) (1 NAD)) NIL REV-UNKNOWN)
(RXN0-5213 ((1 ACETOL) (1 NAD)) ((1 PROTON) (1 METHYL-GLYOXAL) (1 NADH)) NIL REV-UNKNOWN)
(RXN0-5214 ((1 L-ASCORBATE-6-PHOSPHATE) (1 WATER)) ((1 CPD-2343)) (MN+2) NIL)
(RXN0-5216 ((1 CPD0-1063) (1 WATER)) ((1 MANNOSE-6P) (1 GLYCERATE)) NIL NIL)
(RXN0-5217 ((1 CADAVERINE) (1 S-ADENOSYLMETHIONINAMINE)) ((1 PROTON) (1 CPD0-1065) (1 5-METHYLTHIOADENOSINE)) NIL NIL)
(RXN0-5219[CCO-CYTOSOL]-AMMONIA/PROTON//AMMONIUM.38. ((1 AMMONIA) (1 PROTON)) ((1 AMMONIUM)) NIL NIL)
(RXN0-5219[CCO-CYTOSOL]-AMMONIA/PROTON//AMMONIUM.38. ((1 AMMONIUM)) ((1 AMMONIA) (1 PROTON)) NIL NIL)
(RXN0-5219[CCO-PERI-BAC]-AMMONIA/PROTON//AMMONIUM.39. ((1 CCO-PERI-BAC@AMMONIA) (1 CCO-PERI-BAC@PROTON)) ((1 CCO-PERI-BAC@AMMONIUM)) NIL NIL)
(RXN0-5219[CCO-PERI-BAC]-AMMONIA/PROTON//AMMONIUM.39. ((1 CCO-PERI-BAC@AMMONIUM)) ((1 CCO-PERI-BAC@AMMONIA) (1 CCO-PERI-BAC@PROTON)) NIL NIL)
(RXN0-5220 ((1 OH) (1 PROTON)) ((1 WATER)) NIL NIL)
(RXN0-5220 ((1 WATER)) ((1 OH) (1 PROTON)) NIL NIL)
(RXN0-5222[CCO-CYTOSOL]-CARBAMATE/PROTON//AMMONIA/CARBON-DIOXIDE.54. ((1 CARBAMATE) (1 PROTON)) ((1 AMMONIA) (1 CARBON-DIOXIDE)) NIL NIL)
(RXN0-5222[CCO-PERI-BAC]-CARBAMATE/PROTON//AMMONIA/CARBON-DIOXIDE.55. ((1 CCO-PERI-BAC@CARBAMATE) (1 CCO-PERI-BAC@PROTON)) ((1 CCO-PERI-BAC@AMMONIA) (1 CCO-PERI-BAC@CARBON-DIOXIDE)) NIL NIL)
(RXN0-5223 ((1 L-1-PHOSPHATIDYL-GLYCEROL) (1 ATP)) ((1 L-1-PHOSPHATIDYL-GLYCEROL-P) (1 ADP) (1 PROTON)) (CA+2) NIL)
(RXN0-5223-CPD-12822/ATP//CPD-12820/ADP/PROTON.36. ((1 CPD-12822) (1 ATP)) ((1 CPD-12820) (1 ADP) (1 PROTON)) NIL NIL)
(RXN0-5223-CPD-8260/ATP//CPD-12821/ADP/PROTON.35. ((1 CPD-8260) (1 ATP)) ((1 CPD-12821) (1 ADP) (1 PROTON)) NIL NIL)
(RXN0-5223-CPD0-2330/ATP//CPD0-2230/ADP/PROTON.36. ((1 CPD0-2330) (1 ATP)) ((1 CPD0-2230) (1 ADP) (1 PROTON)) NIL NIL)
(RXN0-5224 ((1 HCO3) (1 PROTON)) ((1 CARBON-DIOXIDE) (1 WATER)) (ZN+2) NIL)
(RXN0-5224 ((1 CARBON-DIOXIDE) (1 WATER)) ((1 HCO3) (1 PROTON)) (ZN+2) NIL)
(RXN0-5225 ((1 CPD0-1080) (1 WATER)) ((1 CPD0-1081) (1 CPD0-1082)) (ZN+2) NIL)
(RXN0-5226 ((1 CPD0-1081) (1 WATER)) ((1 N-ACETYL-D-GLUCOSAMINE) (1 CPD0-882)) NIL REV-UNKNOWN)
(RXN0-5226 ((1 N-ACETYL-D-GLUCOSAMINE) (1 CPD0-882)) ((1 CPD0-1081) (1 WATER)) NIL REV-UNKNOWN)
(RXN0-5227 ((1 CPD0-1082) (1 WATER)) ((1 L-ALA-GAMMA-D-GLU-DAP) (1 D-ALANINE)) NIL REV-UNKNOWN)
(RXN0-5227 ((1 L-ALA-GAMMA-D-GLU-DAP) (1 D-ALANINE)) ((1 CPD0-1082) (1 WATER)) NIL REV-UNKNOWN)
(RXN0-5228 ((1 CPD0-2190)) ((1 CPD0-1445)) NIL REV-UNKNOWN)
(RXN0-5228 ((1 CPD0-1445)) ((1 CPD0-2190)) NIL REV-UNKNOWN)
(RXN0-5229 ((1 CPD0-1083) (1 NAD)) ((1 PROTON) (1 D-TAGATURONATE) (1 NADH)) NIL REV-UNKNOWN)
(RXN0-5229 ((1 PROTON) (1 D-TAGATURONATE) (1 NADH)) ((1 CPD0-1083) (1 NAD)) NIL REV-UNKNOWN)
(RXN0-5234 ((1 ALLO-THR)) ((1 ACETALD) (1 GLY)) (PYRIDOXAL_PHOSPHATE) NIL)
(RXN0-5234 ((1 ACETALD) (1 GLY)) ((1 ALLO-THR)) (PYRIDOXAL_PHOSPHATE) NIL)
(RXN0-5240 ((1 D-ALANINE) (1 PYRIDOXAL_PHOSPHATE)) ((1 PYRUVATE) (1 PYRIDOXAMINE-5P)) NIL NIL)
(RXN0-5240 ((1 PYRUVATE) (1 PYRIDOXAMINE-5P)) ((1 D-ALANINE) (1 PYRIDOXAL_PHOSPHATE)) NIL NIL)
(RXN0-5243 ((1 DIACETYLCHITOBIOSE-6-PHOSPHATE) (1 WATER)) ((1 N-ACETYL-D-GLUCOSAMINE) (1 N-ACETYL-D-GLUCOSAMINE-6-P)) NIL NIL)
(RXN0-5256-CPD-9728/HYDROGEN-MOLECULE/PROTON//REDUCED-MENAQUINONE/PROTON.62. ((1 CPD-9728) (1 CCO-PERI-BAC@HYDROGEN-MOLECULE) (2 PROTON)) ((1 REDUCED-MENAQUINONE) (2 CCO-PERI-BAC@PROTON)) NIL NIL)
(RXN0-5258-GLYCEROL-3P/UBIQUINONE-8//DIHYDROXY-ACETONE-PHOSPHATE/CPD-9956.63. ((1 GLYCEROL-3P) (1 UBIQUINONE-8)) ((1 DIHYDROXY-ACETONE-PHOSPHATE) (1 CPD-9956)) NIL NIL)
(RXN0-5258-GLYCEROL-3P/UBIQUINONE-8//DIHYDROXY-ACETONE-PHOSPHATE/CPD-9956.63. ((1 DIHYDROXY-ACETONE-PHOSPHATE) (1 CPD-9956)) ((1 GLYCEROL-3P) (1 UBIQUINONE-8)) NIL NIL)
(RXN0-5264-REDUCED-MENAQUINONE/TRIMENTHLAMINE-N-O/PROTON//CPD-9728/TRIMETHYLAMINE/WATER.77. ((1 REDUCED-MENAQUINONE) (1 CCO-PERI-BAC@TRIMENTHLAMINE-N-O) (1 CCO-PERI-BAC@PROTON)) ((1 CPD-9728) (1 CCO-PERI-BAC@TRIMETHYLAMINE) (1 CCO-PERI-BAC@WATER)) NIL NIL)
(RXN0-5266-CPD-9956/OXYGEN-MOLECULE/PROTON//UBIQUINONE-8/WATER/PROTON.59. ((2 CPD-9956) (1 OXYGEN-MOLECULE) (4 PROTON)) ((2 UBIQUINONE-8) (2 WATER) (4 CCO-PERI-BAC@PROTON)) NIL NIL)
(RXN0-5268-CPD-9956/OXYGEN-MOLECULE/PROTON//UBIQUINONE-8/WATER/PROTON.59. ((2 CPD-9956) (1 OXYGEN-MOLECULE) (4 PROTON)) ((2 UBIQUINONE-8) (2 WATER) (4 CCO-PERI-BAC@PROTON)) NIL NIL)
(RXN0-5285 ((1 CPD0-1090)) ((1 D-GLUCARATE)) NIL NIL)
(RXN0-5285 ((1 D-GLUCARATE)) ((1 CPD0-1090)) NIL NIL)
(RXN0-5289 ((1 GLYCERATE) (1 NAD)) ((1 PROTON) (1 TARTRONATE-S-ALD) (1 NADH)) NIL NIL)
(RXN0-5289 ((1 PROTON) (1 TARTRONATE-S-ALD) (1 NADH)) ((1 GLYCERATE) (1 NAD)) NIL NIL)
(RXN0-5291 ((1 PROTON) (1 THIAMINE-PYROPHOSPHATE) (1 ADP)) ((1 CPD0-1095) (1 |Pi|)) (MN+2) NIL)
(RXN0-5291 ((1 CPD0-1095) (1 |Pi|)) ((1 PROTON) (1 THIAMINE-PYROPHOSPHATE) (1 ADP)) (MN+2) NIL)
(RXN0-5292 ((1 DCMP) (1 WATER)) ((1 DEOXYCYTIDINE) (1 |Pi|)) (CO+2) NIL)
(RXN0-5295 ((1 CPD-1162) (1 WATER)) ((1 GLC-6-P) (1 HYDROQUINONE)) NIL NIL)
(RXN0-5297 ((1 CPD-1181) (1 WATER)) ((1 GLC-6-P) (1 CPD-173)) NIL NIL)
(RXN0-5298 ((1 CPD-10329)) ((1 CPD0-1107)) NIL NIL)
(RXN0-5298 ((1 CPD0-1107)) ((1 CPD-10329)) NIL NIL)
(RXN0-5304 ((1 CPD0-1108)) ((1 CPD0-1110)) NIL NIL)
(RXN0-5304 ((1 CPD0-1110)) ((1 CPD0-1108)) NIL NIL)
(RXN0-5305 ((1 CPD0-1108)) ((1 RIBOSE)) NIL NIL)
(RXN0-5305 ((1 RIBOSE)) ((1 CPD0-1108)) NIL NIL)
(RXN0-5306 ((1 RHAMNOSE)) ((1 CPD0-1112)) NIL REV-UNKNOWN)
(RXN0-5306 ((1 CPD0-1112)) ((1 RHAMNOSE)) NIL REV-UNKNOWN)
(RXN0-5329 ((1 CPD0-1122)) ((1 CPD0-1123)) NIL NIL)
(RXN0-5329 ((1 CPD0-1123)) ((1 CPD0-1122)) NIL NIL)
(RXN0-5330-UBIQUINONE-8/NADH/PROTON//CPD-9956/NAD.39. ((1 UBIQUINONE-8) (1 NADH) (1 PROTON)) ((1 CPD-9956) (1 NAD)) NIL NIL)
(RXN0-5359 ((2 GTP)) ((1 C-DI-GMP) (2 PPI)) NIL NIL)
(RXN0-5363 ((1 LACTOSE)) ((1 ALLOLACTOSE)) NIL REV-UNKNOWN)
(RXN0-5363 ((1 ALLOLACTOSE)) ((1 LACTOSE)) NIL REV-UNKNOWN)
(RXN0-5364 ((1 CPD-381) (1 OXYGEN-MOLECULE)) ((1 2-KETOGLUTARATE) (1 HYDROGEN-PEROXIDE)) (FAD) NIL)
(RXN0-5375 ((2 PROTON) (1 CPD0-1147) (2 NADH)) ((1 ANTHRANILATE) (1 CPD0-1148) (2 NAD)) (FMN) REV-UNKNOWN)
(RXN0-5375 ((1 ANTHRANILATE) (1 CPD0-1148) (2 NAD)) ((2 PROTON) (1 CPD0-1147) (2 NADH)) (FMN) REV-UNKNOWN)
(RXN0-5383 ((6 PROTON) (1 CPD0-939) (1 UNDECAPRENYL-DIPHOSPHATE)) ((1 CPD0-1151) (1 CPD-9646)) NIL REV-UNKNOWN)
(RXN0-5383 ((1 CPD0-1151) (1 CPD-9646)) ((6 PROTON) (1 CPD0-939) (1 UNDECAPRENYL-DIPHOSPHATE)) NIL REV-UNKNOWN)
(RXN0-5387 ((1 CPD0-1156) (1 NADPH) (3 PROTON)) ((1 CPD0-1157) (1 NADP)) NIL REV-UNKNOWN)
(RXN0-5387 ((1 CPD0-1157) (1 NADP)) ((1 CPD0-1156) (1 NADPH) (3 PROTON)) NIL REV-UNKNOWN)
(RXN0-5388-NADH/CPD-9728/PROTON//REDUCED-MENAQUINONE/NAD.46. ((1 NADH) (1 CPD-9728) (1 PROTON)) ((1 REDUCED-MENAQUINONE) (1 NAD)) NIL NIL)
(RXN0-5390 ((1 CPD0-1158) (1 WATER)) ((1 PROTON) (1 CPD0-1159) (1 CO-A)) NIL NIL)
(RXN0-5391 ((1 CPD0-1162)) ((1 CPD0-1158)) NIL NIL)
(RXN0-5391 ((1 CPD0-1158)) ((1 CPD0-1162)) NIL NIL)
(RXN0-5393 ((1 CPD0-1162) (1 WATER)) ((1 CPD0-1163)) NIL NIL)
(RXN0-5395 ((1 3-BETA-D-GLUCOSYLGLUCOSE) (1 WATER)) ((2 ALPHA-GLUCOSE)) NIL REV-UNKNOWN)
(RXN0-5395 ((2 ALPHA-GLUCOSE)) ((1 3-BETA-D-GLUCOSYLGLUCOSE) (1 WATER)) NIL REV-UNKNOWN)
(RXN0-5398 ((1 RIBOSE-5P) (1 URACIL)) ((1 WATER) (1 PSEUDOURIDINE-5-P)) NIL NIL)
(RXN0-5398 ((1 WATER) (1 PSEUDOURIDINE-5-P)) ((1 RIBOSE-5P) (1 URACIL)) NIL NIL)
(RXN0-5402 ((1 CPD0-1183) (1 CPD0-1182)) ((1 CPD0-1185) (1 D-ALANINE)) NIL NIL)
(RXN0-5405 ((2 C6)) ((1 PROTON) (1 CPD-12231) (1 UNDECAPRENYL-DIPHOSPHATE)) (CA+2 MN+2 CO+2) NIL)
(RXN0-5407 ((1 CCO-PERI-BAC@CPD0-1185) (1 CCO-PERI-BAC@WATER)) ((1 CCO-PERI-BAC@CPD0-1184) (1 CCO-PERI-BAC@CPD0-1183)) NIL NIL)
(RXN0-5408 ((1 WATER) (1 D-MYO-INOSITOL-1-MONOPHOSPHATE)) ((1 |Pi|) (1 MYO-INOSITOL)) (MG+2) NIL)
(RXN0-5409 ((1 CPD0-888) (1 WATER)) ((1 CPD0-1189) (1 FORMATE)) NIL NIL)
(RXN0-5410 ((1 PROTON) (1 L-GLYCERALDEHYDE-3-PHOSPHATE) (1 NADPH)) ((1 GLYCEROL-3P) (1 NADP)) NIL NIL)
(RXN0-5414 ((1 CPD0-1192) (1 WATER)) ((1 PROTON) (1 CPD0-1193) (1 ACET)) NIL REV-UNKNOWN)
(RXN0-5414 ((1 PROTON) (1 CPD0-1193) (1 ACET)) ((1 CPD0-1192) (1 WATER)) NIL REV-UNKNOWN)
(RXN0-5433 ((1 DEHYDRO-3-DEOXY-L-RHAMNONATE)) ((1 PYRUVATE) (1 LACTALD)) (MG+2) REV-UNKNOWN)
(RXN0-5433 ((1 PYRUVATE) (1 LACTALD)) ((1 DEHYDRO-3-DEOXY-L-RHAMNONATE)) (MG+2) REV-UNKNOWN)
(RXN0-5455 ((1 HYDROXYPROPANAL) (1 NAD) (1 WATER)) ((2 PROTON) (1 3-HYDROXY-PROPIONATE) (1 NADH)) NIL NIL)
(RXN0-5461 ((1 DIHYDROXYPENTANEDIONE) (1 ATP)) ((1 PROTON) (1 CPD-10551) (1 ADP)) NIL NIL)
(RXN0-5462 ((1 GTP) (1 WATER)) ((1 PROTON) (1 GDP) (1 |Pi|)) NIL NIL)
(RXN0-5468 ((1 |Alkyl-Hydro-Peroxides|) (1 |Red-Thioredoxin|)) ((1 |Alcohols|) (1 |Ox-Thioredoxin|) (1 WATER)) NIL NIL)
(RXN0-5507 ((1 DIHYDRONEOPTERIN-P3) (1 WATER)) ((2 PROTON) (1 CPD0-1699) (1 P3I) (1 ACETALD)) NIL NIL)
(RXN0-5513 ((1 ATP) (1 ACP) (1 |Fatty-Acids|)) ((1 AMP) (1 PPI) (1 |Saturated-Fatty-Acyl-ACPs|)) (MG+2) NIL)
(RXN0-5514 ((1 |Saturated-2-Lysophosphatidates|) (1 |Saturated-Fatty-Acyl-ACPs|)) ((1 |2-3-4-Saturated-L-Phosphatidates|) (1 ACP)) NIL NIL)
(RXN0-5515 ((1 CTP) (1 |2-3-4-Saturated-L-Phosphatidates|) (1 PROTON)) ((1 PPI) (1 |CDP-2-3-4-Saturated-Diacylglycerols|)) (MG+2 K+) NIL)
(RXN0-6 ((1 CCO-PERI-BAC@PROTON) (1 FE+2)) ((1 PROTON) (1 CCO-PERI-BAC@FE+2)) NIL NIL)
(RXN0-6254 ((1 PROTON) (1 CPD-8123) (1 CTP)) ((1 CPD0-1882) (1 PPI)) (MG+2) REV-UNKNOWN)
(RXN0-6254 ((1 CPD0-1882) (1 PPI)) ((1 PROTON) (1 CPD-8123) (1 CTP)) (MG+2) REV-UNKNOWN)
(RXN0-6256 ((1 CPD0-1885) (2 GLUTATHIONE)) ((2 2-MERCAPTOETHANOL) (1 OXIDIZED-GLUTATHIONE)) NIL REV-UNKNOWN)
(RXN0-6256 ((2 2-MERCAPTOETHANOL) (1 OXIDIZED-GLUTATHIONE)) ((1 CPD0-1885) (2 GLUTATHIONE)) NIL REV-UNKNOWN)
(RXN0-6258[CCO-CYTOSOL]-PROTOHEME/PROTON//PROTOPORPHYRIN_IX/FE+2.54. ((1 PROTOHEME) (2 PROTON)) ((1 PROTOPORPHYRIN_IX) (1 FE+2)) NIL NIL)
(RXN0-6258[CCO-CYTOSOL]-PROTOHEME/PROTON//PROTOPORPHYRIN_IX/FE+2.54. ((1 PROTOPORPHYRIN_IX) (1 FE+2)) ((1 PROTOHEME) (2 PROTON)) NIL NIL)
(RXN0-6258[CCO-PERI-BAC]-PROTOHEME/PROTON//PROTOPORPHYRIN_IX/FE+2.55. ((1 CCO-PERI-BAC@PROTOHEME) (2 CCO-PERI-BAC@PROTON)) ((1 CCO-PERI-BAC@PROTOPORPHYRIN_IX) (1 CCO-PERI-BAC@FE+2)) NIL NIL)
(RXN0-6258[CCO-PERI-BAC]-PROTOHEME/PROTON//PROTOPORPHYRIN_IX/FE+2.55. ((1 CCO-PERI-BAC@PROTOPORPHYRIN_IX) (1 CCO-PERI-BAC@FE+2)) ((1 CCO-PERI-BAC@PROTOHEME) (2 CCO-PERI-BAC@PROTON)) NIL NIL)
(RXN0-6259 ((1 PROTOPORPHYRINOGEN) (3 |Menaquinones|)) ((1 PROTOPORPHYRIN_IX) (3 |Menaquinols|)) (FMN) NIL)
(RXN0-6259-PROTOPORPHYRINOGEN/CPD-9728//PROTOPORPHYRIN_IX/REDUCED-MENAQUINONE.67. ((1 PROTOPORPHYRINOGEN) (3 CPD-9728)) ((1 PROTOPORPHYRIN_IX) (3 REDUCED-MENAQUINONE)) NIL NIL)
(RXN0-6277 ((1 CPD-722) (1 |Red-Thioredoxin|)) ((1 BIOTIN) (1 |Ox-Thioredoxin|) (1 WATER)) (MO+2) REV-UNKNOWN)
(RXN0-6277 ((1 BIOTIN) (1 |Ox-Thioredoxin|) (1 WATER)) ((1 CPD-722) (1 |Red-Thioredoxin|)) (MO+2) REV-UNKNOWN)
(RXN0-6359 ((1 |Sulfurated-Sulfur-Acceptors|) (1 HCN)) ((1 |Unsulfurated-Sulfur-Acceptors|) (1 HSCN) (2 PROTON)) NIL REV-UNKNOWN)
(RXN0-6359 ((1 |Unsulfurated-Sulfur-Acceptors|) (1 HSCN) (2 PROTON)) ((1 |Sulfurated-Sulfur-Acceptors|) (1 HCN)) NIL REV-UNKNOWN)
(RXN0-6367 ((1 PROTON) (1 CPD-11770) (1 NADPH)) ((1 CPD0-2101) (1 NADP)) NIL NIL)
(RXN0-6368 ((1 DIHYDROMONAPTERIN-TRIPHOSPHATE) (3 WATER)) ((2 PROTON) (1 CPD-11770) (3 |Pi|)) NIL NIL)
(RXN0-6369-NITRATE/CPD-9956//NITRITE/UBIQUINONE-8/WATER.45. ((1 CCO-PERI-BAC@NITRATE) (1 CPD-9956)) ((1 CCO-PERI-BAC@NITRITE) (1 UBIQUINONE-8) (1 CCO-PERI-BAC@WATER)) NIL NIL)
(RXN0-6373-UBIQUINONE-8/GLC//CPD-9956/GLC-D-LACTONE.41. ((1 UBIQUINONE-8) (1 CCO-PERI-BAC@GLC)) ((1 CPD-9956) (1 CCO-PERI-BAC@GLC-D-LACTONE)) NIL NIL)
(RXN0-6377 ((3 NADH-P-OR-NOP) (1 NITRITE) (5 PROTON)) ((3 NAD-P-OR-NOP) (1 AMMONIUM) (2 WATER)) (SIROHEME FAD CPD-5) NIL)
(RXN0-6377-NADH/NITRITE/PROTON//NAD/AMMONIUM/WATER.40. ((3 NADH) (1 NITRITE) (5 PROTON)) ((3 NAD) (1 AMMONIUM) (2 WATER)) NIL NIL)
(RXN0-6377-NADPH/NITRITE/PROTON//NADP/AMMONIUM/WATER.42. ((3 NADPH) (1 NITRITE) (5 PROTON)) ((3 NADP) (1 AMMONIUM) (2 WATER)) NIL NIL)
(RXN0-6382 ((1 ITP) (1 WATER)) ((1 PROTON) (1 IMP) (1 PPI)) (MG+2) NIL)
(RXN0-6385 ((1 |Red-Thioredoxin|) (1 S2O3)) ((1 |Ox-Thioredoxin|) (1 SO3) (1 HS) (1 PROTON)) NIL REV-UNKNOWN)
(RXN0-6385 ((1 |Ox-Thioredoxin|) (1 SO3) (1 HS) (1 PROTON)) ((1 |Red-Thioredoxin|) (1 S2O3)) NIL REV-UNKNOWN)
(|RXN0-6418[CCO-PERI-BAC]-GLC//D-Glucose.29.| ((1 CCO-PERI-BAC@GLC)) ((1 |CCO-PERI-BAC@D-Glucose|)) NIL NIL)
(|RXN0-6418[CCO-PERI-BAC]-GLC//D-Glucose.29.| ((1 |CCO-PERI-BAC@D-Glucose|)) ((1 CCO-PERI-BAC@GLC)) NIL NIL)
(RXN0-6427 ((1 GDP-TP) (1 WATER)) ((1 PROTON) (1 GTP) (1 PPI)) NIL NIL)
(RXN0-6444 ((1 URACIL) (1 OXYGEN-MOLECULE) (1 FMNH2)) ((1 PROTON) (1 CPD0-2338) (1 FMN)) (FMN G6518-MONOMER) NIL)
(RXN0-6450 ((1 CPD0-2338) (1 NADH)) ((1 CPD0-2331) (1 NAD) (1 WATER)) NIL NIL)
(RXN0-6451 ((1 CPD0-2331) (1 WATER)) ((1 PROTON) (1 CARBAMATE) (1 CPD0-2339)) NIL NIL)
(RXN0-6452[CCO-CYTOSOL]-CPD0-2339/WATER//MALONATE-S-ALD/AMMONIA.53. ((1 CPD0-2339) (1 WATER)) ((1 MALONATE-S-ALD) (1 AMMONIA)) NIL NIL)
(RXN0-6452[CCO-PERI-BAC]-CPD0-2339/WATER//MALONATE-S-ALD/AMMONIA.54. ((1 CCO-PERI-BAC@CPD0-2339) (1 CCO-PERI-BAC@WATER)) ((1 CCO-PERI-BAC@MALONATE-S-ALD) (1 CCO-PERI-BAC@AMMONIA)) NIL NIL)
(RXN0-6460 ((1 CPD0-2338) (1 WATER)) ((1 PROTON) (1 CARBAMATE) (1 CPD0-2340)) NIL NIL)
(RXN0-6461 ((1 CPD0-2340) (1 |Donor-H2|)) ((1 CPD0-2339) (1 WATER) (1 PROTON) (1 |Acceptor|)) NIL NIL)
(RXN0-6487 ((1 HYDROXYPROPANAL) (1 NADPH) (1 PROTON)) ((1 CPD-347) (1 NADP)) NIL REV-UNKNOWN)
(RXN0-6487 ((1 CPD-347) (1 NADP)) ((1 HYDROXYPROPANAL) (1 NADPH) (1 PROTON)) NIL REV-UNKNOWN)
(RXN0-6491-DI-H-OROTATE/UBIQUINONE-8//OROTATE/CPD-9956.44. ((1 DI-H-OROTATE) (1 UBIQUINONE-8)) ((1 OROTATE) (1 CPD-9956)) NIL NIL)
(RXN0-6510 ((1 CPD0-2362)) ((1 CPD0-2363)) NIL NIL)
(RXN0-6510 ((1 CPD0-2363)) ((1 CPD0-2362)) NIL NIL)
(RXN0-6511 ((1 CPD0-2363) (1 NADP) (2 WATER)) ((1 CPD0-2364) (1 NADPH) (2 PROTON)) NIL NIL)
(RXN0-6512 ((1 CPD0-2364) (1 CO-A)) ((1 CPD0-2365) (1 ACETYL-COA)) NIL NIL)
(RXN0-6513 ((1 3-HYDROXYADIPYL-COA)) ((1 CPD0-2365) (1 WATER)) NIL NIL)
(RXN0-6513 ((1 CPD0-2365) (1 WATER)) ((1 3-HYDROXYADIPYL-COA)) NIL NIL)
(RXN0-6515 ((1 S-ADENOSYLMETHIONINE) (1 |16S-rRNA-guanine-966|)) ((1 ADENOSYL-HOMO-CYS) (1 |16S-rRNA-N2-methylguanine966|) (1 PROTON)) NIL NIL)
(RXN0-6541 ((1 D-SEDOHEPTULOSE-7-P) (1 ATP)) ((1 PROTON) (1 D-SEDOHEPTULOSE-1-7-P2) (1 ADP)) NIL NIL)
(RXN0-6549 ((1 BROMOACETATE) (1 GLUTATHIONE)) ((1 PROTON) (1 CPD0-2370) (1 BR-)) NIL REV-UNKNOWN)
(RXN0-6549 ((1 PROTON) (1 CPD0-2370) (1 BR-)) ((1 BROMOACETATE) (1 GLUTATHIONE)) NIL REV-UNKNOWN)
(RXN0-6550 ((1 CH33ADO) (1 WATER)) ((1 CPD0-2167) (1 ADENINE)) NIL NIL)
(RXN0-6554-DI-H-OROTATE/CPD-9728//OROTATE/REDUCED-MENAQUINONE.51. ((1 DI-H-OROTATE) (1 CPD-9728)) ((1 OROTATE) (1 REDUCED-MENAQUINONE)) NIL NIL)
(RXN0-6555 ((2 |Fe-siderophores|) (1 NADPH) (1 PROTON)) ((2 FE+2) (2 |Siderophore|) (1 NADP)) NIL NIL)
(RXN0-6562 ((1 3-P-HYDROXYPYRUVATE) (1 WATER)) ((1 OH-PYR) (1 |Pi|)) NIL NIL)
(RXN0-6563 ((1 CPD0-2189)) ((1 GLYCOLALDEHYDE) (1 GLY)) (PYRIDOXAL_PHOSPHATE) NIL)
(RXN0-6563 ((1 GLYCOLALDEHYDE) (1 GLY)) ((1 CPD0-2189)) (PYRIDOXAL_PHOSPHATE) NIL)
(RXN0-6564 ((1 CPD0-2189) (1 ATP)) ((1 PROTON) (1 4-PHOSPHONOOXY-THREONINE) (1 ADP)) NIL NIL)
(RXN0-6565 ((1 DIHYDRO-THYMINE) (1 NAD)) ((1 THYMINE) (1 NADH) (1 PROTON)) NIL NIL)
(RXN0-6565 ((1 THYMINE) (1 NADH) (1 PROTON)) ((1 DIHYDRO-THYMINE) (1 NAD)) NIL NIL)
(RXN0-6575 ((1 CPD0-1699) (1 S-ADENOSYLMETHIONINE) (1 PROTON)) ((1 CPD-13043) (1 CH33ADO) (1 MET) (1 AMMONIA)) NIL NIL)
(RXN0-6576 ((1 CPD-4544) (1 S-ADENOSYLMETHIONINE)) ((1 CPD0-2381) (1 ADENOSYL-HOMO-CYS)) NIL REV-UNKNOWN)
(RXN0-6576 ((1 CPD0-2381) (1 ADENOSYL-HOMO-CYS)) ((1 CPD-4544) (1 S-ADENOSYLMETHIONINE)) NIL REV-UNKNOWN)
(RXN0-6676 ((1 CPD-6602) (1 NADPH) (1 PROTON)) ((1 CPD-13314) (1 NADP)) NIL NIL)
(RXN0-6677 ((1 CPD-13314) (1 NADPH) (1 PROTON)) ((1 CPD-13315) (1 NADP)) NIL NIL)
(RXN0-6705 ((1 1-PALMITOYLGLYCEROL-3-PHOSPHATE) (1 |Palmitoyl-ACPs|)) ((1 CPD0-1422) (1 ACP)) NIL NIL)
(RXN0-6708 ((1 CPD0-2461) (1 WATER)) ((1 XANTHINE) (1 AMMONIA)) NIL NIL)
(RXN0-6710 ((1 CPD0-2463) (1 WATER)) ((1 PROTON) (1 RIBOSE-15-BISPHOSPHATE)) (MN+2) NIL)
(RXN0-6720 ((1 CPD-10551) (1 WATER)) ((1 CPD0-2468)) NIL REV-UNKNOWN)
(RXN0-6720 ((1 CPD0-2468)) ((1 CPD-10551) (1 WATER)) NIL REV-UNKNOWN)
(|RXN0-6721[CCO-CYTOSOL]-MET/HYDROGEN-PEROXIDE//L-Methionine-sulfoxides/WATER.66.| ((1 MET) (1 HYDROGEN-PEROXIDE)) ((1 |L-Methionine-sulfoxides|) (1 WATER)) NIL NIL)
(|RXN0-6721[CCO-PERI-BAC]-MET/HYDROGEN-PEROXIDE//L-Methionine-sulfoxides/WATER.67.| ((1 CCO-PERI-BAC@MET) (1 CCO-PERI-BAC@HYDROGEN-PEROXIDE)) ((1 |CCO-PERI-BAC@L-Methionine-sulfoxides|) (1 CCO-PERI-BAC@WATER)) NIL NIL)
(RXN0-6725-CPD-12819/WATER//PALMITATE/CPD-8353/PROTON.43. ((1 CCO-PERI-BAC@CPD-12819) (1 CCO-PERI-BAC@WATER)) ((1 CCO-PERI-BAC@PALMITATE) (1 CCO-PERI-BAC@CPD-8353) (1 CCO-PERI-BAC@PROTON)) NIL NIL)
(RXN0-6725-CPD-12819/WATER//PALMITATE/CPD-8353/PROTON.43. ((1 CCO-PERI-BAC@PALMITATE) (1 CCO-PERI-BAC@CPD-8353) (1 CCO-PERI-BAC@PROTON)) ((1 CCO-PERI-BAC@CPD-12819) (1 CCO-PERI-BAC@WATER)) NIL NIL)
(RXN0-6727 ((1 CPD-653) (1 ADP)) ((1 PROTON) (1 NADH) (1 AMP) (1 |Pi|)) NIL NIL)
(RXN0-6730 ((1 GALACTOSE) (1 NAD)) ((1 CPD-1242) (1 NADH) (1 PROTON)) NIL REV-UNKNOWN)
(RXN0-6730 ((1 CPD-1242) (1 NADH) (1 PROTON)) ((1 GALACTOSE) (1 NAD)) NIL REV-UNKNOWN)
(RXN0-6731 ((1 |16S-rRNA-guanine1516|) (1 S-ADENOSYLMETHIONINE)) ((1 |16S-rRNA-N2methylguanine1516|) (1 ADENOSYL-HOMO-CYS) (1 PROTON)) NIL NIL)
(RXN0-6732 ((1 CPD0-1068) (1 ATP)) ((1 CPD0-2479) (1 ADENINE)) NIL NIL)
(RXN0-6733 ((1 CPD0-2479) (1 WATER)) ((1 PROTON) (1 CPD0-2480) (1 PPI)) NIL NIL)
(RXN0-6734 ((1 PROTON) (1 CPD0-2480) (1 S-ADENOSYLMETHIONINE)) ((1 CPD0-2463) (1 CH4) (1 CH33ADO) (1 MET)) (CPD-7) NIL)
(RXN0-6945 ((2 PROTON) (1 3-MERCAPTO-PYRUVATE)) ((1 PYRUVATE) (1 HS)) NIL NIL)
(RXN0-6948 ((1 MET) (1 ACETYL-COA)) ((1 CPD0-2015) (1 CO-A)) NIL REV-UNKNOWN)
(RXN0-6948 ((1 CPD0-2015) (1 CO-A)) ((1 MET) (1 ACETYL-COA)) NIL REV-UNKNOWN)
(RXN0-6950 ((1 |23S-rRNA-guanine-2069|) (1 S-ADENOSYLMETHIONINE)) ((1 |23S-rRNA-N7-methylguanine-2069|) (1 ADENOSYL-HOMO-CYS)) NIL NIL)
(RXN0-6973 ((1 CPD-3744) (1 OXYGEN-MOLECULE) (1 FMNH2)) ((1 BUTANAL) (1 SO3) (1 WATER) (1 FMN) (2 PROTON)) NIL NIL)
(RXN0-6974 ((1 CPD-13393) (1 WATER)) ((1 GLY) (1 MET)) NIL NIL)
(RXN0-6975 ((1 CPD-13404) (1 WATER)) ((1 L-ALPHA-ALANINE) (1 L-ASPARTATE)) NIL NIL)
(RXN0-6976 ((1 CPD-13403) (1 WATER)) ((1 L-ALPHA-ALANINE) (1 GLN)) NIL NIL)
(RXN0-6977 ((1 ALA-GLY) (1 WATER)) ((1 L-ALPHA-ALANINE) (1 GLY)) NIL NIL)
(RXN0-6978 ((1 CPD-13401) (1 WATER)) ((1 L-ALPHA-ALANINE) (1 HIS)) NIL NIL)
(RXN0-6979 ((1 CPD-13398) (1 WATER)) ((1 L-ALPHA-ALANINE) (1 LEU)) NIL NIL)
(RXN0-6980 ((1 CPD-13397) (1 WATER)) ((1 L-ALPHA-ALANINE) (1 THR)) NIL NIL)
(RXN0-6981 ((1 CPD0-1445) (1 WATER)) ((1 L-ALPHA-ALANINE) (1 GLT)) NIL NIL)
(RXN0-6982 ((1 CPD-13395) (1 WATER)) ((1 GLY) (1 ASN)) NIL NIL)
(RXN0-6983 ((1 CPD-13394) (1 WATER)) ((1 GLY) (1 GLN)) NIL NIL)
(RXN0-6984 ((1 CPD-3569) (1 WATER)) ((1 GLY) (1 GLT)) NIL NIL)
(RXN0-6985 ((1 CPD-13390) (1 WATER)) ((1 MET) (1 L-ALPHA-ALANINE)) NIL NIL)
(RXN0-6987 ((1 CPD-13406) (1 WATER)) ((1 GLY) (1 L-ASPARTATE)) NIL NIL)
(RXN0-6988 ((1 CPD-10814) (1 WATER)) ((1 GLY) (1 PRO)) NIL NIL)
(RXN0-703 ((1 PROTON) (1 CPD-334) (1 NADH)) ((1 3-KETO-L-GULONATE) (1 NAD)) NIL NIL)
(RXN0-704 ((1 3-KETO-L-GULONATE) (1 ATP)) ((1 PROTON) (1 CPD-2343) (1 ADP)) NIL NIL)
(RXN0-705 ((1 PROTON) (1 CPD-2343)) ((1 L-XYLULOSE-5-P) (1 CARBON-DIOXIDE)) (MG+2) NIL)
(RXN0-723 ((1 CTP) (1 |Reduced-flavodoxins|)) ((1 DCTP) (1 |Oxidized-flavodoxins|) (1 WATER)) NIL NIL)
(RXN0-724 ((1 UTP) (1 |Reduced-flavodoxins|)) ((1 DUTP) (1 |Oxidized-flavodoxins|) (1 WATER)) NIL NIL)
(RXN0-742 ((1 5-PHOSPHORIBOSYL-5-AMINOIMIDAZOLE) (1 ATP) (1 HCO3)) ((2 PROTON) (1 CPD0-181) (1 ADP) (1 |Pi|)) NIL NIL)
(RXN0-743 ((1 CPD0-181)) ((1 PHOSPHORIBOSYL-CARBOXY-AMINOIMIDAZOLE)) NIL NIL)
(RXN0-745 ((1 ATP) (1 |Reduced-flavodoxins|)) ((1 DATP) (1 |Oxidized-flavodoxins|) (1 WATER)) NIL NIL)
(RXN0-746 ((1 GTP) (1 |Reduced-flavodoxins|)) ((1 DGTP) (1 |Oxidized-flavodoxins|) (1 WATER)) NIL NIL)
(RXN0-882 ((1 2C-METH-D-ERYTHRITOL-CYCLODIPHOSPHATE) (2 |Reduced-ferredoxins|) (1 PROTON)) ((1 HYDROXY-METHYL-BUTENYL-DIP) (2 |Oxidized-ferredoxins|) (1 WATER)) (MN+2) NIL)
(RXN0-884 ((1 NADH-P-OR-NOP) (1 PROTON) (1 HYDROXY-METHYL-BUTENYL-DIP)) ((1 NAD-P-OR-NOP) (1 CPD-4211) (1 WATER)) (NADPH NADH FAD CO+2) NIL)
(RXN0-884-NAD/CPD-4211/WATER//NADH/HYDROXY-METHYL-BUTENYL-DIP/PROTON.59. ((1 NADH) (1 HYDROXY-METHYL-BUTENYL-DIP) (1 PROTON)) ((1 NAD) (1 CPD-4211) (1 WATER)) NIL NIL)
(RXN0-884-NADP/CPD-4211/WATER//NADPH/HYDROXY-METHYL-BUTENYL-DIP/PROTON.61. ((1 NADPH) (1 HYDROXY-METHYL-BUTENYL-DIP) (1 PROTON)) ((1 NADP) (1 CPD-4211) (1 WATER)) NIL NIL)
(RXN0-901 ((1 XANTHINE) (1 NAD) (1 WATER)) ((1 URATE) (1 NADH) (1 PROTON)) NIL NIL)
(RXN0-949 ((1 |Octanoylated-domains|) (2 S-ADENOSYLMETHIONINE) (2 CPD-7046)) ((1 |Lipoyl-Protein-N6-lipoyllysine|) (2 CH33ADO) (2 MET)) NIL NIL)
(RXN0-961 ((1 L-ALA-GAMMA-D-GLU-DAP) (1 WATER)) ((1 CPD0-2190) (1 MESO-DIAMINOPIMELATE)) NIL NIL)
(RXN0-962 ((1 FRUCTOSELYSINE) (1 ATP)) ((1 PROTON) (1 FRUCTOSELYSINE-6-PHOSPHATE) (1 ADP)) NIL NIL)
(RXN0-963 ((1 FRUCTOSELYSINE-6-PHOSPHATE) (1 WATER)) ((1 GLC-6-P) (1 LYS)) NIL NIL)
(RXN0-963 ((1 GLC-6-P) (1 LYS)) ((1 FRUCTOSELYSINE-6-PHOSPHATE) (1 WATER)) NIL NIL)
(RXN0-984 ((1 N1-METHYLADENINE) (1 OXYGEN-MOLECULE) (1 2-KETOGLUTARATE)) ((1 PROTON) (1 ADENINE) (1 CARBON-DIOXIDE) (1 FORMALDEHYDE) (1 SUC)) (FE+2) NIL)
(RXN0-985 ((1 N3-METHYLCYTOSINE) (1 OXYGEN-MOLECULE) (1 2-KETOGLUTARATE)) ((1 PROTON) (1 CYTOSINE) (1 CARBON-DIOXIDE) (1 FORMALDEHYDE) (1 SUC)) (FE+2) NIL)
(RXN0-986 ((1 1-ETHYLADENINE) (1 OXYGEN-MOLECULE) (1 2-KETOGLUTARATE)) ((1 ADENINE) (1 CARBON-DIOXIDE) (1 ACETALD) (1 SUC)) (FE+2) NIL)
(S-ADENMETSYN-RXN ((1 ATP) (1 MET) (1 WATER)) ((1 |Pi|) (1 PPI) (1 S-ADENOSYLMETHIONINE)) (K+ MG+2) NIL)
(S-FORMYLGLUTATHIONE-HYDROLASE-RXN ((1 CPD-548) (1 WATER)) ((1 PROTON) (1 FORMATE) (1 GLUTATHIONE)) NIL NIL)
(SAICARSYN-RXN ((1 ATP) (1 PHOSPHORIBOSYL-CARBOXY-AMINOIMIDAZOLE) (1 L-ASPARTATE)) ((1 PROTON) (1 ADP) (1 |Pi|) (1 P-RIBOSYL-4-SUCCCARB-AMINOIMIDAZOLE)) NIL NIL)
(SAMDECARB-RXN ((1 PROTON) (1 S-ADENOSYLMETHIONINE)) ((1 CARBON-DIOXIDE) (1 S-ADENOSYLMETHIONINAMINE)) (PYRUVATE MG+2) NIL)
(SEDOBISALDOL-RXN ((1 D-SEDOHEPTULOSE-1-7-P2)) ((1 DIHYDROXY-ACETONE-PHOSPHATE) (1 ERYTHROSE-4P)) NIL NIL)
(SELENOCYSTEINE-LYASE-RXN ((1 |Donor-H2|) (1 L-SELENOCYSTEINE)) ((1 L-ALPHA-ALANINE) (1 SE-2) (1 |Acceptor|) (1 PROTON)) (PYRIDOXAL_PHOSPHATE) NIL)
(SELENOCYSTEINE-LYASE-RXN ((1 L-ALPHA-ALANINE) (1 SE-2) (1 |Acceptor|) (1 PROTON)) ((1 |Donor-H2|) (1 L-SELENOCYSTEINE)) (PYRIDOXAL_PHOSPHATE) NIL)
(SERINE--TRNA-LIGASE-RXN ((1 PROTON) (1 |SER-tRNAs|) (1 SER) (1 ATP)) ((1 |Charged-SER-tRNAs|) (1 PPI) (1 AMP)) (MG+2) NIL)
(SERINE-O-ACETTRAN-RXN ((1 SER) (1 ACETYL-COA)) ((1 ACETYLSERINE) (1 CO-A)) NIL NIL)
(SERINE-O-ACETTRAN-RXN ((1 ACETYLSERINE) (1 CO-A)) ((1 SER) (1 ACETYL-COA)) NIL NIL)
(SHIKIMATE-5-DEHYDROGENASE-RXN ((1 PROTON) (1 NADPH) (1 3-DEHYDRO-SHIKIMATE)) ((1 NADP) (1 SHIKIMATE)) NIL NIL)
(SHIKIMATE-KINASE-RXN ((1 SHIKIMATE) (1 ATP)) ((1 PROTON) (1 SHIKIMATE-5P) (1 ADP)) (MG+2) NIL)
(SIROHEME-FERROCHELAT-RXN ((1 SIROHYDROCHLORIN) (1 FE+2)) ((2 PROTON) (1 SIROHEME)) NIL NIL)
(SIROHEME-FERROCHELAT-RXN ((2 PROTON) (1 SIROHEME)) ((1 SIROHYDROCHLORIN) (1 FE+2)) NIL NIL)
(SORB6PDEHYDROG-RXN ((1 D-SORBITOL-6-P) (1 NAD)) ((1 PROTON) (1 FRUCTOSE-6P) (1 NADH)) NIL NIL)
(SORB6PDEHYDROG-RXN ((1 PROTON) (1 FRUCTOSE-6P) (1 NADH)) ((1 D-SORBITOL-6-P) (1 NAD)) NIL NIL)
(SPERMACTRAN-RXN ((1 ACETYL-COA) (1 SPERMIDINE)) ((1 CPD-568) (1 PROTON) (1 CO-A)) NIL NIL)
(SPERMACTRAN-RXN ((1 CPD-568) (1 PROTON) (1 CO-A)) ((1 ACETYL-COA) (1 SPERMIDINE)) NIL NIL)
(SPERMIDINESYN-RXN ((1 PUTRESCINE) (1 S-ADENOSYLMETHIONINAMINE)) ((1 PROTON) (1 SPERMIDINE) (1 5-METHYLTHIOADENOSINE)) NIL NIL)
(SPONTPRO-RXN ((1 L-GLUTAMATE_GAMMA-SEMIALDEHYDE)) ((1 PROTON) (1 WATER) (1 L-DELTA1-PYRROLINE_5-CARBOXYLATE)) NIL NIL)
(SPONTPRO-RXN ((1 PROTON) (1 WATER) (1 L-DELTA1-PYRROLINE_5-CARBOXYLATE)) ((1 L-GLUTAMATE_GAMMA-SEMIALDEHYDE)) NIL NIL)
(SUCCARGDIHYDRO-RXN ((1 CPD-421) (2 WATER)) ((1 N2-SUCCINYLORNITHINE) (2 AMMONIA) (1 CARBON-DIOXIDE)) NIL NIL)
(SUCCCOASYN-RXN ((1 SUC) (1 CO-A) (1 ATP)) ((1 SUC-COA) (1 ADP) (1 |Pi|)) NIL NIL)
(SUCCCOASYN-RXN ((1 SUC-COA) (1 ADP) (1 |Pi|)) ((1 SUC) (1 CO-A) (1 ATP)) NIL NIL)
(SUCCDIAMINOPIMDESUCC-RXN ((1 WATER) (1 N-SUCCINYLLL-2-6-DIAMINOPIMELATE)) ((1 LL-DIAMINOPIMELATE) (1 SUC)) (ZN+2 CO+2) NIL)
(SUCCDIAMINOPIMDESUCC-RXN ((1 LL-DIAMINOPIMELATE) (1 SUC)) ((1 WATER) (1 N-SUCCINYLLL-2-6-DIAMINOPIMELATE)) (ZN+2 CO+2) NIL)
(SUCCGLUALDDEHYD-RXN ((1 CPD-822) (1 NAD) (1 WATER)) ((1 N2-SUCCINYLGLUTAMATE) (1 NADH) (2 PROTON)) NIL NIL)
(SUCCGLUDESUCC-RXN ((1 N2-SUCCINYLGLUTAMATE) (1 WATER)) ((1 SUC) (1 GLT)) NIL NIL)
(SUCCINATE-DEHYDROGENASE-UBIQUINONE-RXN-UBIQUINONE-8/SUC//CPD-9956/FUM.31. ((1 UBIQUINONE-8) (1 SUC)) ((1 CPD-9956) (1 FUM)) NIL NIL)
(SUCCINATE-DEHYDROGENASE-UBIQUINONE-RXN-UBIQUINONE-8/SUC//CPD-9956/FUM.31. ((1 CPD-9956) (1 FUM)) ((1 UBIQUINONE-8) (1 SUC)) NIL NIL)
(SUCCINATE-SEMIALDEHYDE-DEHYDROGENASE-RXN ((1 WATER) (1 NAD) (1 SUCC-S-ALD)) ((2 PROTON) (1 NADH) (1 SUC)) NIL NIL)
(SUCCINYLDIAMINOPIMTRANS-RXN ((1 2-KETOGLUTARATE) (1 N-SUCCINYLLL-2-6-DIAMINOPIMELATE)) ((1 GLT) (1 N-SUCCINYL-2-AMINO-6-KETOPIMELATE)) (PYRIDOXAL_PHOSPHATE) NIL)
(SUCCINYLDIAMINOPIMTRANS-RXN ((1 GLT) (1 N-SUCCINYL-2-AMINO-6-KETOPIMELATE)) ((1 2-KETOGLUTARATE) (1 N-SUCCINYLLL-2-6-DIAMINOPIMELATE)) (PYRIDOXAL_PHOSPHATE) NIL)
(SUCCORNTRANSAM-RXN ((1 N2-SUCCINYLORNITHINE) (1 2-KETOGLUTARATE)) ((1 CPD-822) (1 GLT)) (PYRIDOXAL_PHOSPHATE) NIL)
(SUCCSEMIALDDEHYDROG-RXN ((1 SUCC-S-ALD) (1 NADP) (1 WATER)) ((1 SUC) (1 NADPH) (2 PROTON)) NIL NIL)
(|SUGAR-PHOSPHATASE-RXN-CPD0-1286/WATER//CPD0-1114/Pi.30.| ((1 CPD0-1286) (1 WATER)) ((1 CPD0-1114) (1 |Pi|)) NIL NIL)
(|SUGAR-PHOSPHATASE-RXN-ERYTHROSE-4P/WATER//ERYTHROSE/Pi.33.| ((1 ERYTHROSE-4P) (1 WATER)) ((1 ERYTHROSE) (1 |Pi|)) NIL NIL)
(SULFATE-ADENYLYLTRANS-RXN ((1 PROTON) (1 SULFATE) (1 ATP)) ((1 APS) (1 PPI)) NIL NIL)
(SULFITE-REDUCT-RXN ((5 PROTON) (3 NADPH) (1 SO3)) ((3 WATER) (3 NADP) (1 HS)) (FAD FMN SIROHEME CPD-7) NIL)
(SUPEROX-DISMUT-RXN[CCO-CYTOSOL]-SUPER-OXIDE/PROTON//HYDROGEN-PEROXIDE/OXYGEN-MOLECULE.67. ((2 SUPER-OXIDE) (2 PROTON)) ((1 HYDROGEN-PEROXIDE) (1 OXYGEN-MOLECULE)) NIL NIL)
(SUPEROX-DISMUT-RXN[CCO-PERI-BAC]-SUPER-OXIDE/PROTON//HYDROGEN-PEROXIDE/OXYGEN-MOLECULE.68. ((2 CCO-PERI-BAC@SUPER-OXIDE) (2 CCO-PERI-BAC@PROTON)) ((1 CCO-PERI-BAC@HYDROGEN-PEROXIDE) (1 CCO-PERI-BAC@OXYGEN-MOLECULE)) NIL NIL)
(TAGAALDOL-RXN ((1 TAGATOSE-1-6-DIPHOSPHATE)) ((1 DIHYDROXY-ACETONE-PHOSPHATE) (1 GAP)) NIL NIL)
(TAGAALDOL-RXN ((1 DIHYDROXY-ACETONE-PHOSPHATE) (1 GAP)) ((1 TAGATOSE-1-6-DIPHOSPHATE)) NIL NIL)
(TAGAKIN-RXN ((1 TAGATOSE-6-PHOSPHATE) (1 ATP)) ((1 PROTON) (1 TAGATOSE-1-6-DIPHOSPHATE) (1 ADP)) NIL NIL)
(TDPFUCACTRANS-RXN ((1 TDP-D-FUCOSAMINE) (1 ACETYL-COA)) ((1 PROTON) (1 TDP-FUC4NAC) (1 CO-A)) NIL NIL)
(TETHYDPICSUCC-RXN ((1 WATER) (1 DELTA1-PIPERIDEINE-2-6-DICARBOXYLATE) (1 SUC-COA)) ((1 N-SUCCINYL-2-AMINO-6-KETOPIMELATE) (1 CO-A)) NIL NIL)
(TETHYDPICSUCC-RXN ((1 N-SUCCINYL-2-AMINO-6-KETOPIMELATE) (1 CO-A)) ((1 WATER) (1 DELTA1-PIPERIDEINE-2-6-DICARBOXYLATE) (1 SUC-COA)) NIL NIL)
(TETRAACYLDISACC4KIN-RXN ((1 BISOHMYR-GLC) (1 ATP)) ((1 PROTON) (1 LIPID-IV-A) (1 ADP)) (MG+2) NIL)
(TETRAACYLDISACC4KIN-RXN ((1 PROTON) (1 LIPID-IV-A) (1 ADP)) ((1 BISOHMYR-GLC) (1 ATP)) (MG+2) NIL)
(THI-P-KIN-RXN ((1 THIAMINE-P) (1 ATP)) ((1 THIAMINE-PYROPHOSPHATE) (1 ADP)) (MG+2) NIL)
(THI-P-SYN-RXN ((1 PROTON) (1 THZ-P) (1 AMINO-HYDROXYMETHYL-METHYLPYRIMIDINE-PP)) ((1 THIAMINE-P) (1 PPI)) (MG+2) NIL)
(THIAZOLSYN3-RXN ((1 ATP) (1 THZ)) ((1 PROTON) (1 ADP) (1 THZ-P)) NIL NIL)
(THIKIN-RXN ((1 THIAMINE) (1 ATP)) ((1 PROTON) (1 THIAMINE-P) (1 ADP)) (MG+2) NIL)
(THIOREDOXIN-REDUCT-NADPH-RXN ((1 |Ox-Thioredoxin|) (1 NADPH) (1 PROTON)) ((1 |Red-Thioredoxin|) (1 NADP)) (FAD) NIL)
(THIOSULFATE-SULFURTRANSFERASE-RXN[CCO-CYTOSOL]-HCN/S2O3//HSCN/SO3/PROTON.39. ((1 HCN) (1 S2O3)) ((1 HSCN) (1 SO3) (2 PROTON)) NIL NIL)
(THIOSULFATE-SULFURTRANSFERASE-RXN[CCO-PERI-BAC]-HCN/S2O3//HSCN/SO3/PROTON.40. ((1 CCO-PERI-BAC@HCN) (1 CCO-PERI-BAC@S2O3)) ((1 CCO-PERI-BAC@HSCN) (1 CCO-PERI-BAC@SO3) (2 CCO-PERI-BAC@PROTON)) NIL NIL)
(THREDEHYD-RXN ((1 THR)) ((1 PROTON) (1 2-OXOBUTANOATE) (1 AMMONIA)) (PYRIDOXAL_PHOSPHATE) NIL)
(THREODEHYD-RXN ((1 THR) (1 NAD)) ((2 PROTON) (1 AMINO-OXOBUT) (1 NADH)) (ZN+2) NIL)
(THREONINE--TRNA-LIGASE-RXN ((1 PROTON) (1 |THR-tRNAs|) (1 THR) (1 ATP)) ((1 |Charged-THR-tRNAs|) (1 PPI) (1 AMP)) (ZN+2) NIL)
(THREONINE-ALDOLASE-RXN ((1 THR)) ((1 ACETALD) (1 GLY)) (PYRIDOXAL_PHOSPHATE) NIL)
(THREOSPON-RXN[CCO-CYTOSOL]-AMINO-OXOBUT/PROTON//AMINO-ACETONE/CARBON-DIOXIDE.63. ((1 AMINO-OXOBUT) (2 PROTON)) ((1 AMINO-ACETONE) (1 CARBON-DIOXIDE)) NIL NIL)
(THREOSPON-RXN[CCO-PERI-BAC]-AMINO-OXOBUT/PROTON//AMINO-ACETONE/CARBON-DIOXIDE.64. ((1 CCO-PERI-BAC@AMINO-OXOBUT) (2 CCO-PERI-BAC@PROTON)) ((1 CCO-PERI-BAC@AMINO-ACETONE) (1 CCO-PERI-BAC@CARBON-DIOXIDE)) NIL NIL)
(THRESYN-RXN ((1 O-PHOSPHO-L-HOMOSERINE) (1 WATER)) ((1 |Pi|) (1 THR)) (PYRIDOXAL_PHOSPHATE) NIL)
(THTOREDUCT-RXN ((1 CCO-PERI-BAC@TETRAHYDROTHIOPHENE-1-OXIDE) (1 |CCO-PERI-BAC@Donor-H2|)) ((1 CCO-PERI-BAC@TETRAHYDROTHIOPHENE) (1 |CCO-PERI-BAC@Acceptor|) (1 CCO-PERI-BAC@WATER)) NIL NIL)
(THYKI-RXN ((1 THYMIDINE) (1 ATP)) ((1 PROTON) (1 TMP) (1 ADP)) (MG+2) NIL)
(THYM-PHOSPH-RXN ((1 THYMIDINE) (1 |Pi|)) ((1 DEOXY-RIBOSE-1P) (1 THYMINE)) NIL NIL)
(THYM-PHOSPH-RXN ((1 DEOXY-RIBOSE-1P) (1 THYMINE)) ((1 THYMIDINE) (1 |Pi|)) NIL NIL)
(|THYM-PHOSPH-RXN-THYMIDINE/Pi//DEOXY-D-RIBOSE-1-PHOSPHATE/THYMINE.49.| ((1 THYMIDINE) (1 |Pi|)) ((1 DEOXY-D-RIBOSE-1-PHOSPHATE) (1 THYMINE)) NIL NIL)
(|THYM-PHOSPH-RXN-THYMIDINE/Pi//DEOXY-D-RIBOSE-1-PHOSPHATE/THYMINE.49.| ((1 DEOXY-D-RIBOSE-1-PHOSPHATE) (1 THYMINE)) ((1 THYMIDINE) (1 |Pi|)) NIL NIL)
(THYMIDYLATESYN-RXN ((1 DUMP) (1 METHYLENE-THF)) ((1 TMP) (1 DIHYDROFOLATE)) (MG+2) NIL)
(TMAOREDUCT-RXN ((1 TRIMENTHLAMINE-N-O) (1 NADH) (2 PROTON)) ((1 TRIMETHYLAMINE) (1 NAD) (1 WATER)) (FAD FMN) NIL)
(TRANS-RXN-1 ((1 FORMATE)) ((1 CCO-PERI-BAC@FORMATE)) NIL NIL)
(TRANS-RXN-1 ((1 CCO-PERI-BAC@FORMATE)) ((1 FORMATE)) NIL NIL)
(TRANS-RXN-10 ((1 CCO-PERI-BAC@PROTON) (1 CCO-PERI-BAC@ARABINOSE)) ((1 PROTON) (1 ARABINOSE)) NIL NIL)
(TRANS-RXN-100 ((1 GAMMA-BUTYROBETAINE) (1 CCO-PERI-BAC@CARNITINE)) ((1 CCO-PERI-BAC@GAMMA-BUTYROBETAINE) (1 CARNITINE)) NIL NIL)
(TRANS-RXN-101 ((1 NA+) (1 CCO-PERI-BAC@PROTON)) ((1 PROTON) (1 CCO-PERI-BAC@NA+)) NIL NIL)
(TRANS-RXN-104 ((1 CCO-PERI-BAC@PROTON) (1 CCO-PERI-BAC@L-LACTATE)) ((1 PROTON) (1 L-LACTATE)) NIL NIL)
(TRANS-RXN-105 ((1 CCO-PERI-BAC@PROTON) (1 CCO-PERI-BAC@GLYCOLLATE)) ((1 PROTON) (1 GLYCOLLATE)) NIL NIL)
(TRANS-RXN-106 ((1 SUC) (1 CCO-PERI-BAC@FUM)) ((1 FUM) (1 CCO-PERI-BAC@SUC)) NIL NIL)
(TRANS-RXN-106A ((1 SUC) (1 CCO-PERI-BAC@L-ASPARTATE)) ((1 L-ASPARTATE) (1 CCO-PERI-BAC@SUC)) NIL NIL)
(TRANS-RXN-106B ((1 SUC) (1 CCO-PERI-BAC@MAL)) ((1 MAL) (1 CCO-PERI-BAC@SUC)) NIL NIL)
(TRANS-RXN-106D-CPD-13405/PROTON//CPD-13405/PROTON.35. ((1 CCO-PERI-BAC@CPD-13405) (3 CCO-PERI-BAC@PROTON)) ((1 CPD-13405) (3 PROTON)) NIL NIL)
(TRANS-RXN-106D-CPD-660/PROTON//CPD-660/PROTON.31. ((1 CCO-PERI-BAC@CPD-660) (3 CCO-PERI-BAC@PROTON)) ((1 CPD-660) (3 PROTON)) NIL NIL)
(TRANS-RXN-106D-FUM/PROTON//FUM/PROTON.23. ((1 CCO-PERI-BAC@FUM) (3 CCO-PERI-BAC@PROTON)) ((1 FUM) (3 PROTON)) NIL NIL)
(TRANS-RXN-106D-L-ASPARTATE/PROTON//L-ASPARTATE/PROTON.39. ((1 CCO-PERI-BAC@L-ASPARTATE) (3 CCO-PERI-BAC@PROTON)) ((1 L-ASPARTATE) (3 PROTON)) NIL NIL)
(TRANS-RXN-106D-MAL/PROTON//MAL/PROTON.23. ((1 CCO-PERI-BAC@MAL) (3 CCO-PERI-BAC@PROTON)) ((1 MAL) (3 PROTON)) NIL NIL)
(TRANS-RXN-106D-MALEATE/PROTON//MALEATE/PROTON.31. ((1 CCO-PERI-BAC@MALEATE) (3 CCO-PERI-BAC@PROTON)) ((1 MALEATE) (3 PROTON)) NIL NIL)
(TRANS-RXN-106D-SUC/PROTON//SUC/PROTON.23. ((1 CCO-PERI-BAC@SUC) (3 CCO-PERI-BAC@PROTON)) ((1 SUC) (3 PROTON)) NIL NIL)
(TRANS-RXN-108-5-METHYLAMINOMETHYL-2-SELENOURIDINE/PROTON//5-METHYLAMINOMETHYL-2-SELENOURIDINE/PROTON.87. ((1 CCO-PERI-BAC@5-METHYLAMINOMETHYL-2-SELENOURIDINE) (1 CCO-PERI-BAC@PROTON)) ((1 5-METHYLAMINOMETHYL-2-SELENOURIDINE) (1 PROTON)) NIL NIL)
(TRANS-RXN-108-5-METHYLAMINOMETHYL-2-THIOURIDINE/PROTON//5-METHYLAMINOMETHYL-2-THIOURIDINE/PROTON.83. ((1 CCO-PERI-BAC@5-METHYLAMINOMETHYL-2-THIOURIDINE) (1 CCO-PERI-BAC@PROTON)) ((1 5-METHYLAMINOMETHYL-2-THIOURIDINE) (1 PROTON)) NIL NIL)
(TRANS-RXN-108-ADENOSINE/PROTON//ADENOSINE/PROTON.35. ((1 CCO-PERI-BAC@ADENOSINE) (1 CCO-PERI-BAC@PROTON)) ((1 ADENOSINE) (1 PROTON)) NIL NIL)
(TRANS-RXN-108-ADENOSINE5TRIPHOSPHO5ADENOSINE/PROTON//ADENOSINE5TRIPHOSPHO5ADENOSINE/PROTON.77. ((1 CCO-PERI-BAC@ADENOSINE5TRIPHOSPHO5ADENOSINE) (1 CCO-PERI-BAC@PROTON)) ((1 ADENOSINE5TRIPHOSPHO5ADENOSINE) (1 PROTON)) NIL NIL)
(TRANS-RXN-108-ADENOSYL-P4/PROTON//ADENOSYL-P4/PROTON.39. ((1 CCO-PERI-BAC@ADENOSYL-P4) (1 CCO-PERI-BAC@PROTON)) ((1 ADENOSYL-P4) (1 PROTON)) NIL NIL)
(TRANS-RXN-108-CMP-KDO/PROTON//CMP-KDO/PROTON.31. ((1 CCO-PERI-BAC@CMP-KDO) (1 CCO-PERI-BAC@PROTON)) ((1 CMP-KDO) (1 PROTON)) NIL NIL)
(TRANS-RXN-108-CPD0-1137/PROTON//CPD0-1137/PROTON.35. ((1 CCO-PERI-BAC@CPD0-1137) (1 CCO-PERI-BAC@PROTON)) ((1 CPD0-1137) (1 PROTON)) NIL NIL)
(TRANS-RXN-108-CPD0-1311/PROTON//CPD0-1311/PROTON.35. ((1 CCO-PERI-BAC@CPD0-1311) (1 CCO-PERI-BAC@PROTON)) ((1 CPD0-1311) (1 PROTON)) NIL NIL)
(TRANS-RXN-108-CPD0-1312/PROTON//CPD0-1312/PROTON.35. ((1 CCO-PERI-BAC@CPD0-1312) (1 CCO-PERI-BAC@PROTON)) ((1 CPD0-1312) (1 PROTON)) NIL NIL)
(TRANS-RXN-108-CPD0-1319/PROTON//CPD0-1319/PROTON.35. ((1 CCO-PERI-BAC@CPD0-1319) (1 CCO-PERI-BAC@PROTON)) ((1 CPD0-1319) (1 PROTON)) NIL NIL)
(TRANS-RXN-108-CPD0-1320/PROTON//CPD0-1320/PROTON.35. ((1 CCO-PERI-BAC@CPD0-1320) (1 CCO-PERI-BAC@PROTON)) ((1 CPD0-1320) (1 PROTON)) NIL NIL)
(TRANS-RXN-108-CPD0-1321/PROTON//CPD0-1321/PROTON.35. ((1 CCO-PERI-BAC@CPD0-1321) (1 CCO-PERI-BAC@PROTON)) ((1 CPD0-1321) (1 PROTON)) NIL NIL)
(TRANS-RXN-108-CPD0-1322/PROTON//CPD0-1322/PROTON.35. ((1 CCO-PERI-BAC@CPD0-1322) (1 CCO-PERI-BAC@PROTON)) ((1 CPD0-1322) (1 PROTON)) NIL NIL)
(TRANS-RXN-108-CYTIDINE/PROTON//CYTIDINE/PROTON.33. ((1 CCO-PERI-BAC@CYTIDINE) (1 CCO-PERI-BAC@PROTON)) ((1 CYTIDINE) (1 PROTON)) NIL NIL)
(TRANS-RXN-108-DEOXYADENOSINE/PROTON//DEOXYADENOSINE/PROTON.45. ((1 CCO-PERI-BAC@DEOXYADENOSINE) (1 CCO-PERI-BAC@PROTON)) ((1 DEOXYADENOSINE) (1 PROTON)) NIL NIL)
(TRANS-RXN-108-DEOXYCYTIDINE/PROTON//DEOXYCYTIDINE/PROTON.43. ((1 CCO-PERI-BAC@DEOXYCYTIDINE) (1 CCO-PERI-BAC@PROTON)) ((1 DEOXYCYTIDINE) (1 PROTON)) NIL NIL)
(TRANS-RXN-108-DEOXYGUANOSINE/PROTON//DEOXYGUANOSINE/PROTON.45. ((1 CCO-PERI-BAC@DEOXYGUANOSINE) (1 CCO-PERI-BAC@PROTON)) ((1 DEOXYGUANOSINE) (1 PROTON)) NIL NIL)
(TRANS-RXN-108-DEOXYINOSINE/PROTON//DEOXYINOSINE/PROTON.41. ((1 CCO-PERI-BAC@DEOXYINOSINE) (1 CCO-PERI-BAC@PROTON)) ((1 DEOXYINOSINE) (1 PROTON)) NIL NIL)
(TRANS-RXN-108-DEOXYURIDINE/PROTON//DEOXYURIDINE/PROTON.41. ((1 CCO-PERI-BAC@DEOXYURIDINE) (1 CCO-PERI-BAC@PROTON)) ((1 DEOXYURIDINE) (1 PROTON)) NIL NIL)
(TRANS-RXN-108-GUANOSINE/PROTON//GUANOSINE/PROTON.35. ((1 CCO-PERI-BAC@GUANOSINE) (1 CCO-PERI-BAC@PROTON)) ((1 GUANOSINE) (1 PROTON)) NIL NIL)
(TRANS-RXN-108-INOSINE/PROTON//INOSINE/PROTON.31. ((1 CCO-PERI-BAC@INOSINE) (1 CCO-PERI-BAC@PROTON)) ((1 INOSINE) (1 PROTON)) NIL NIL)
(TRANS-RXN-108-THYMIDINE/PROTON//THYMIDINE/PROTON.35. ((1 CCO-PERI-BAC@THYMIDINE) (1 CCO-PERI-BAC@PROTON)) ((1 THYMIDINE) (1 PROTON)) NIL NIL)
(TRANS-RXN-108-URIDINE/PROTON//URIDINE/PROTON.31. ((1 CCO-PERI-BAC@URIDINE) (1 CCO-PERI-BAC@PROTON)) ((1 URIDINE) (1 PROTON)) NIL NIL)
(TRANS-RXN-108-XANTHOSINE/PROTON//XANTHOSINE/PROTON.37. ((1 CCO-PERI-BAC@XANTHOSINE) (1 CCO-PERI-BAC@PROTON)) ((1 XANTHOSINE) (1 PROTON)) NIL NIL)
(TRANS-RXN-108A ((1 CCO-PERI-BAC@PROTON) (1 CCO-PERI-BAC@ADENOSINE)) ((1 PROTON) (1 ADENOSINE)) NIL NIL)
(TRANS-RXN-108B ((1 CCO-PERI-BAC@PROTON) (1 CCO-PERI-BAC@CYTIDINE)) ((1 PROTON) (1 CYTIDINE)) NIL NIL)
(TRANS-RXN-108C ((1 CCO-PERI-BAC@PROTON) (1 CCO-PERI-BAC@DEOXYADENOSINE)) ((1 PROTON) (1 DEOXYADENOSINE)) NIL NIL)
(TRANS-RXN-108D ((1 CCO-PERI-BAC@PROTON) (1 CCO-PERI-BAC@DEOXYCYTIDINE)) ((1 PROTON) (1 DEOXYCYTIDINE)) NIL NIL)
(TRANS-RXN-108E ((1 CCO-PERI-BAC@PROTON) (1 CCO-PERI-BAC@DEOXYINOSINE)) ((1 PROTON) (1 DEOXYINOSINE)) NIL NIL)
(TRANS-RXN-108F ((1 CCO-PERI-BAC@PROTON) (1 CCO-PERI-BAC@DEOXYURIDINE)) ((1 PROTON) (1 DEOXYURIDINE)) NIL NIL)
(TRANS-RXN-108G ((1 CCO-PERI-BAC@PROTON) (1 CCO-PERI-BAC@INOSINE)) ((1 PROTON) (1 INOSINE)) NIL NIL)
(TRANS-RXN-108H ((1 CCO-PERI-BAC@PROTON) (1 CCO-PERI-BAC@THYMIDINE)) ((1 PROTON) (1 THYMIDINE)) NIL NIL)
(TRANS-RXN-108I ((1 CCO-PERI-BAC@PROTON) (1 CCO-PERI-BAC@URIDINE)) ((1 PROTON) (1 URIDINE)) NIL NIL)
(TRANS-RXN-112 ((1 CCO-PERI-BAC@PROTON) (1 |CCO-PERI-BAC@L-rhamnose|)) ((1 PROTON) (1 |L-rhamnose|)) NIL NIL)
(TRANS-RXN-112-CPD0-1112/PROTON//CPD0-1112/PROTON.35. ((1 CCO-PERI-BAC@CPD0-1112) (1 CCO-PERI-BAC@PROTON)) ((1 CPD0-1112) (1 PROTON)) NIL NIL)
(TRANS-RXN-112-RHAMNOSE/PROTON//RHAMNOSE/PROTON.33. ((1 CCO-PERI-BAC@RHAMNOSE) (1 CCO-PERI-BAC@PROTON)) ((1 RHAMNOSE) (1 PROTON)) NIL NIL)
(TRANS-RXN-113 ((1 CCO-PERI-BAC@PROTON) (1 CCO-PERI-BAC@2-DEHYDRO-3-DEOXY-D-GLUCONATE)) ((1 PROTON) (1 2-DEHYDRO-3-DEOXY-D-GLUCONATE)) NIL NIL)
(TRANS-RXN-114 ((1 CCO-PERI-BAC@PROTON) (1 |CCO-PERI-BAC@Pi|)) ((1 PROTON) (1 |Pi|)) NIL NIL)
(TRANS-RXN-116 ((1 CCO-PERI-BAC@PROTON) (1 CCO-PERI-BAC@CYTOSINE)) ((1 PROTON) (1 CYTOSINE)) NIL NIL)
(TRANS-RXN-117 ((1 CCO-PERI-BAC@NA+) (1 CCO-PERI-BAC@PANTOTHENATE)) ((1 NA+) (1 PANTOTHENATE)) NIL NIL)
(TRANS-RXN-118 ((1 CCO-PERI-BAC@NA+) (1 CCO-PERI-BAC@PRO)) ((1 NA+) (1 PRO)) NIL NIL)
(TRANS-RXN-121 ((2 CCO-PERI-BAC@PROTON) (1 CCO-PERI-BAC@SUC)) ((2 PROTON) (1 SUC)) NIL NIL)
(TRANS-RXN-121A ((2 CCO-PERI-BAC@PROTON) (1 CCO-PERI-BAC@MAL)) ((2 PROTON) (1 MAL)) NIL NIL)
(TRANS-RXN-121B ((2 CCO-PERI-BAC@PROTON) (1 CCO-PERI-BAC@FUM)) ((2 PROTON) (1 FUM)) NIL NIL)
(TRANS-RXN-121C ((2 CCO-PERI-BAC@PROTON) (1 CCO-PERI-BAC@OROTATE)) ((2 PROTON) (1 OROTATE)) NIL NIL)
(TRANS-RXN-122 ((2 CCO-PERI-BAC@NA+) (1 CCO-PERI-BAC@GLT)) ((2 NA+) (1 GLT)) NIL NIL)
(TRANS-RXN-122A ((2 CCO-PERI-BAC@PROTON) (1 CCO-PERI-BAC@L-ASPARTATE)) ((2 PROTON) (1 L-ASPARTATE)) NIL NIL)
(TRANS-RXN-123 ((1 CCO-PERI-BAC@D-GALACTURONATE) (1 CCO-PERI-BAC@PROTON)) ((1 D-GALACTURONATE) (1 PROTON)) NIL NIL)
(TRANS-RXN-125 ((1 CCO-PERI-BAC@NA+) (1 CCO-PERI-BAC@L-ALPHA-ALANINE)) ((1 NA+) (1 L-ALPHA-ALANINE)) NIL NIL)
(TRANS-RXN-126 ((1 CCO-PERI-BAC@NA+) (1 CCO-PERI-BAC@ILE)) ((1 NA+) (1 ILE)) NIL NIL)
(TRANS-RXN-126A ((1 CCO-PERI-BAC@NA+) (1 CCO-PERI-BAC@VAL)) ((1 NA+) (1 VAL)) NIL NIL)
(TRANS-RXN-126B ((1 CCO-PERI-BAC@NA+) (1 CCO-PERI-BAC@LEU)) ((1 NA+) (1 LEU)) NIL NIL)
(TRANS-RXN-127 ((1 CCO-PERI-BAC@TARTRATE) (1 SUC)) ((1 TARTRATE) (1 CCO-PERI-BAC@SUC)) NIL NIL)
(TRANS-RXN-129 ((1 NA+) (2 CCO-PERI-BAC@PROTON)) ((1 CCO-PERI-BAC@NA+) (2 PROTON)) NIL NIL)
(TRANS-RXN-130 ((3 CCO-PERI-BAC@PROTON) (2 NA+)) ((2 CCO-PERI-BAC@NA+) (3 PROTON)) NIL NIL)
(TRANS-RXN-131 ((1 CCO-PERI-BAC@GLYCEROL)) ((1 GLYCEROL)) NIL NIL)
(TRANS-RXN-131 ((1 GLYCEROL)) ((1 CCO-PERI-BAC@GLYCEROL)) NIL NIL)
(TRANS-RXN-132 ((1 CCO-PERI-BAC@PROTON) (1 CCO-PERI-BAC@URACIL)) ((1 PROTON) (1 URACIL)) NIL NIL)
(TRANS-RXN-137 ((1 CCO-PERI-BAC@NITRITE)) ((1 NITRITE)) NIL NIL)
(TRANS-RXN-139 ((1 CCO-PERI-BAC@CL-)) ((1 CL-)) NIL NIL)
(TRANS-RXN-14 ((1 CCO-PERI-BAC@CPD-69)) ((1 CPD-69)) NIL NIL)
(TRANS-RXN-141 ((1 CCO-PERI-BAC@MG+2)) ((1 MG+2)) NIL NIL)
(TRANS-RXN-141A ((1 CCO-PERI-BAC@CO+2)) ((1 CO+2)) NIL NIL)
(TRANS-RXN-141B ((1 CCO-PERI-BAC@NI+2)) ((1 NI+2)) NIL NIL)
(TRANS-RXN-142 ((1 CCO-PERI-BAC@PROTON) (1 CCO-PERI-BAC@INDOLE)) ((1 PROTON) (1 INDOLE)) NIL NIL)
(TRANS-RXN-143 ((1 CCO-PERI-BAC@K+)) ((1 K+)) NIL NIL)
(TRANS-RXN-144 ((1 CA+2)) ((1 CCO-PERI-BAC@CA+2)) NIL NIL)
(TRANS-RXN-145 ((1 CCO-PERI-BAC@WATER)) ((1 WATER)) NIL NIL)
(TRANS-RXN-145 ((1 WATER)) ((1 CCO-PERI-BAC@WATER)) NIL NIL)
(TRANS-RXN-151 ((1 CCO-PERI-BAC@HCO3)) ((1 HCO3)) NIL NIL)
(TRANS-RXN-153 ((1 CCO-PERI-BAC@HYDROQUINONE-O-BETA-D-GLUCOPYRANOSIDE) (1 PHOSPHO-ENOL-PYRUVATE)) ((1 CPD-1162) (1 PYRUVATE)) NIL NIL)
(TRANS-RXN-153A ((1 PHOSPHO-ENOL-PYRUVATE) (1 CCO-PERI-BAC@CPD-1142)) ((1 CPD-1181) (1 PYRUVATE)) NIL NIL)
(TRANS-RXN-155 ((1 PHOSPHO-ENOL-PYRUVATE) (1 CCO-PERI-BAC@CELLOBIOSE)) ((1 CPD-507) (1 PYRUVATE)) NIL NIL)
(TRANS-RXN-155B ((1 PHOSPHO-ENOL-PYRUVATE) (1 CCO-PERI-BAC@CHITOBIOSE)) ((1 PYRUVATE) (1 DIACETYLCHITOBIOSE-6-PHOSPHATE)) NIL NIL)
(TRANS-RXN-156 ((1 PHOSPHO-ENOL-PYRUVATE) (1 CCO-PERI-BAC@MANNITOL)) ((1 MANNITOL-1P) (1 PYRUVATE)) NIL NIL)
(TRANS-RXN-157 ((1 PHOSPHO-ENOL-PYRUVATE) (1 CCO-PERI-BAC@GLC)) ((1 GLC-6-P) (1 PYRUVATE)) NIL NIL)
(TRANS-RXN-158 ((1 CCO-PERI-BAC@FRU) (1 PHOSPHO-ENOL-PYRUVATE)) ((1 FRU1P) (1 PYRUVATE)) NIL NIL)
(TRANS-RXN-158A ((1 CCO-PERI-BAC@FRU) (1 PHOSPHO-ENOL-PYRUVATE)) ((1 FRUCTOSE-6P) (1 PYRUVATE)) NIL NIL)
(TRANS-RXN-16 ((1 CCO-PERI-BAC@PROTON) (1 CCO-PERI-BAC@D-GALACTONATE)) ((1 PROTON) (1 D-GALACTONATE)) NIL NIL)
(TRANS-RXN-161 ((1 PHOSPHO-ENOL-PYRUVATE) (1 CCO-PERI-BAC@GALACTITOL)) ((1 GALACTITOL-1-PHOSPHATE) (1 PYRUVATE)) NIL NIL)
(TRANS-RXN-162 ((2 CCO-PERI-BAC@PROTON) (1 CCO-PERI-BAC@GLT)) ((2 PROTON) (1 GLT)) NIL NIL)
(TRANS-RXN-165 ((1 CCO-PERI-BAC@MANNOSE) (1 PHOSPHO-ENOL-PYRUVATE)) ((1 MANNOSE-6P) (1 PYRUVATE)) NIL NIL)
(TRANS-RXN-167 ((1 PHOSPHO-ENOL-PYRUVATE) (1 CCO-PERI-BAC@N-ACETYL-D-GLUCOSAMINE)) ((1 N-ACETYL-D-GLUCOSAMINE-6-P) (1 PYRUVATE)) NIL NIL)
(TRANS-RXN-167A ((1 CCO-PERI-BAC@GLUCOSAMINE) (1 PHOSPHO-ENOL-PYRUVATE)) ((1 D-GLUCOSAMINE-6-P) (1 PYRUVATE)) NIL NIL)
(TRANS-RXN-168 ((1 PHOSPHO-ENOL-PYRUVATE) (1 CCO-PERI-BAC@TREHALOSE)) ((1 TREHALOSE-6P) (1 PYRUVATE)) NIL NIL)
(TRANS-RXN-169 ((1 PHOSPHO-ENOL-PYRUVATE) (1 CCO-PERI-BAC@SORBITOL)) ((1 D-SORBITOL-6-P) (1 PYRUVATE)) NIL NIL)
(TRANS-RXN-181A ((1 CCO-PERI-BAC@PROTON) (1 CCO-PERI-BAC@L-IDONATE)) ((1 L-IDONATE) (1 PROTON)) NIL NIL)
(TRANS-RXN-2 ((1 CCO-PERI-BAC@K+) (1 WATER) (1 ATP)) ((1 K+) (1 |Pi|) (1 ADP) (1 PROTON)) NIL NIL)
(TRANS-RXN-20 ((1 CCO-PERI-BAC@L-FUCOSE) (1 CCO-PERI-BAC@PROTON)) ((1 L-FUCOSE) (1 PROTON)) NIL NIL)
(TRANS-RXN-20-CPD-10329/PROTON//CPD-10329/PROTON.35. ((1 CCO-PERI-BAC@CPD-10329) (1 CCO-PERI-BAC@PROTON)) ((1 CPD-10329) (1 PROTON)) NIL NIL)
(TRANS-RXN-20-CPD0-1107/PROTON//CPD0-1107/PROTON.35. ((1 CCO-PERI-BAC@CPD0-1107) (1 CCO-PERI-BAC@PROTON)) ((1 CPD0-1107) (1 PROTON)) NIL NIL)
(TRANS-RXN-205A-CPD-12301//CPD-12301.21. ((1 CCO-PERI-BAC@CPD-12301)) ((1 CPD-12301)) NIL NIL)
(TRANS-RXN-21 ((1 CCO-PERI-BAC@PROTON) (1 CCO-PERI-BAC@GALACTOSE)) ((1 PROTON) (1 GALACTOSE)) NIL NIL)
(TRANS-RXN-22 ((1 |Pi|) (1 CCO-PERI-BAC@GLYCEROL-3P)) ((1 |CCO-PERI-BAC@Pi|) (1 GLYCEROL-3P)) NIL NIL)
(TRANS-RXN-23 ((1 CCO-PERI-BAC@PROTON) (1 CCO-PERI-BAC@2-KETOGLUTARATE)) ((1 PROTON) (1 2-KETOGLUTARATE)) NIL NIL)
(TRANS-RXN-24 ((1 CCO-PERI-BAC@PROTON) (1 CCO-PERI-BAC@LACTOSE)) ((1 PROTON) (1 LACTOSE)) NIL NIL)
(TRANS-RXN-241 ((1 CCO-PERI-BAC@MN+2) (1 CCO-PERI-BAC@PROTON)) ((1 MN+2) (1 PROTON)) NIL NIL)
(TRANS-RXN-242 ((1 CCO-PERI-BAC@PROTON) (1 HOMO-SER)) ((1 PROTON) (1 CCO-PERI-BAC@HOMO-SER)) NIL NIL)
(TRANS-RXN-242A ((1 CCO-PERI-BAC@PROTON) (1 HOMOSERINE-LACTONE)) ((1 PROTON) (1 CCO-PERI-BAC@HOMOSERINE-LACTONE)) NIL NIL)
(TRANS-RXN-244 ((1 CCO-PERI-BAC@PROTON) (1 THR)) ((1 PROTON) (1 CCO-PERI-BAC@THR)) NIL NIL)
(TRANS-RXN-25 ((1 CCO-PERI-BAC@N-ACETYLNEURAMINATE) (1 CCO-PERI-BAC@PROTON)) ((1 N-ACETYLNEURAMINATE) (1 PROTON)) NIL NIL)
(TRANS-RXN-25-CPD0-1122/PROTON//CPD0-1122/PROTON.35. ((1 CCO-PERI-BAC@CPD0-1122) (1 CCO-PERI-BAC@PROTON)) ((1 CPD0-1122) (1 PROTON)) NIL NIL)
(TRANS-RXN-25-CPD0-1123/PROTON//CPD0-1123/PROTON.35. ((1 CCO-PERI-BAC@CPD0-1123) (1 CCO-PERI-BAC@PROTON)) ((1 CPD0-1123) (1 PROTON)) NIL NIL)
(TRANS-RXN-250 ((1 CCO-PERI-BAC@MG+2) (1 WATER) (1 ATP)) ((1 MG+2) (1 |Pi|) (1 ADP) (1 PROTON)) NIL NIL)
(TRANS-RXN-26 ((1 CCO-PERI-BAC@PROTON) (1 NITRITE)) ((1 PROTON) (1 CCO-PERI-BAC@NITRITE)) NIL NIL)
(TRANS-RXN-261 ((1 4-AMINO-BUTYRATE) (1 CCO-PERI-BAC@GLT)) ((1 GLT) (1 CCO-PERI-BAC@4-AMINO-BUTYRATE)) NIL NIL)
(TRANS-RXN-262 ((1 CCO-PERI-BAC@PROTON) (1 CCO-PERI-BAC@ASN)) ((1 PROTON) (1 ASN)) NIL NIL)
(TRANS-RXN-27 ((1 CCO-PERI-BAC@PROTON) (1 CCO-PERI-BAC@SHIKIMATE)) ((1 PROTON) (1 SHIKIMATE)) NIL NIL)
(TRANS-RXN-29 ((1 CCO-PERI-BAC@PROTON) (1 CCO-PERI-BAC@PRO)) ((1 PROTON) (1 PRO)) NIL NIL)
(TRANS-RXN-29A ((1 CCO-PERI-BAC@PROTON) (1 CCO-PERI-BAC@BETAINE)) ((1 PROTON) (1 BETAINE)) NIL NIL)
(TRANS-RXN-3 ((1 CCO-PERI-BAC@PROTON) (1 CCO-PERI-BAC@K+)) ((1 PROTON) (1 K+)) NIL NIL)
(TRANS-RXN-30 ((1 CCO-PERI-BAC@PROTON) (1 CCO-PERI-BAC@XYLOSE)) ((1 PROTON) (1 XYLOSE)) NIL NIL)
(TRANS-RXN-31 ((1 CCO-PERI-BAC@PROTON) (1 CCO-PERI-BAC@XANTHOSINE)) ((1 PROTON) (1 XANTHOSINE)) NIL NIL)
(TRANS-RXN-33 ((1 |Pi|) (1 CCO-PERI-BAC@GLC-6-P)) ((1 GLC-6-P) (1 |CCO-PERI-BAC@Pi|)) NIL NIL)
(TRANS-RXN-35 ((1 CCO-PERI-BAC@GLUCURONATE) (1 CCO-PERI-BAC@PROTON)) ((1 GLUCURONATE) (1 PROTON)) NIL NIL)
(TRANS-RXN-40 ((1 ARABINOSE) (1 CCO-PERI-BAC@PROTON)) ((1 CCO-PERI-BAC@ARABINOSE) (1 PROTON)) NIL NIL)
(TRANS-RXN-41 ((1 CPD0-441) (1 CCO-PERI-BAC@PROTON)) ((1 CCO-PERI-BAC@CPD0-441) (1 PROTON)) NIL NIL)
(TRANS-RXN-42 ((1 CCO-PERI-BAC@PROTON) (1 K+)) ((1 PROTON) (1 CCO-PERI-BAC@K+)) NIL NIL)
(TRANS-RXN-56 ((1 CCO-PERI-BAC@PROTON) (1 CCO-PERI-BAC@PHE)) ((1 PROTON) (1 PHE)) NIL NIL)
(TRANS-RXN-57 ((1 CCO-PERI-BAC@PROTON) (1 CCO-PERI-BAC@4-AMINO-BUTYRATE)) ((1 PROTON) (1 4-AMINO-BUTYRATE)) NIL NIL)
(TRANS-RXN-58 ((1 CCO-PERI-BAC@PROTON) (1 CCO-PERI-BAC@LYS)) ((1 PROTON) (1 LYS)) NIL NIL)
(TRANS-RXN-61 ((1 CCO-PERI-BAC@PROTON) (1 CCO-PERI-BAC@3-HYDROXYPHENYL-PROPIONATE)) ((1 PROTON) (1 3-HYDROXYPHENYL-PROPIONATE)) NIL NIL)
(TRANS-RXN-62A ((1 CCO-PERI-BAC@PROTON) (1 CCO-PERI-BAC@D-ALANINE)) ((1 PROTON) (1 D-ALANINE)) NIL NIL)
(TRANS-RXN-62B ((1 CCO-PERI-BAC@PROTON) (1 CCO-PERI-BAC@GLY)) ((1 PROTON) (1 GLY)) NIL NIL)
(TRANS-RXN-68 ((1 CADAVERINE) (1 CCO-PERI-BAC@LYS)) ((1 CCO-PERI-BAC@CADAVERINE) (1 LYS)) NIL NIL)
(TRANS-RXN-69 ((1 CCO-PERI-BAC@PROTON) (1 CCO-PERI-BAC@PUTRESCINE)) ((1 PROTON) (1 PUTRESCINE)) NIL NIL)
(TRANS-RXN-7 ((1 ATP) (1 ARSENATE) (1 WATER)) ((1 ADP) (1 CCO-PERI-BAC@ARSENATE) (1 |Pi|) (1 PROTON)) NIL NIL)
(TRANS-RXN-71 ((1 CCO-PERI-BAC@PROTON) (1 CCO-PERI-BAC@SER)) ((1 PROTON) (1 SER)) NIL NIL)
(TRANS-RXN-72 ((1 CCO-PERI-BAC@PROTON) (1 CCO-PERI-BAC@THR)) ((1 PROTON) (1 THR)) NIL NIL)
(TRANS-RXN-76 ((1 CCO-PERI-BAC@PROTON) (1 CCO-PERI-BAC@TRP)) ((1 PROTON) (1 TRP)) NIL NIL)
(TRANS-RXN-77 ((1 CCO-PERI-BAC@PROTON) (1 CCO-PERI-BAC@TYR)) ((1 PROTON) (1 TYR)) NIL NIL)
(TRANS-RXN-8 ((1 CCO-PERI-BAC@FE+2)) ((1 FE+2)) NIL NIL)
(TRANS-RXN-81 ((1 CCO-PERI-BAC@FRUCTURONATE) (1 CCO-PERI-BAC@PROTON)) ((1 FRUCTURONATE) (1 PROTON)) NIL NIL)
(TRANS-RXN-82 ((1 CCO-PERI-BAC@PROTON) (1 LACTOSE)) ((1 PROTON) (1 CCO-PERI-BAC@LACTOSE)) NIL NIL)
(TRANS-RXN-94 ((1 CCO-PERI-BAC@PROTON) (1 CCO-PERI-BAC@MELIBIOSE)) ((1 PROTON) (1 MELIBIOSE)) NIL NIL)
(TRANS-RXN-94A ((1 CCO-PERI-BAC@NA+) (1 CCO-PERI-BAC@MELIBIOSE)) ((1 NA+) (1 MELIBIOSE)) NIL NIL)
(TRANS-RXN-94B ((1 CCO-PERI-BAC@LI+) (1 CCO-PERI-BAC@MELIBIOSE)) ((1 LI+) (1 MELIBIOSE)) NIL NIL)
(TRANS-RXN-99 ((1 CCO-PERI-BAC@PROTON) (1 CCO-PERI-BAC@CHOLINE)) ((1 PROTON) (1 CHOLINE)) NIL NIL)
(TRANS-RXN0-162 ((1 PROTOHEME) (1 ATP) (1 WATER)) ((1 |Pi|) (1 ADP) (1 CCO-PERI-BAC@PROTOHEME) (1 PROTON)) NIL NIL)
(TRANS-RXN0-200 ((1 CCO-PERI-BAC@PROTON) (1 ZN+2)) ((1 PROTON) (1 CCO-PERI-BAC@ZN+2)) NIL NIL)
(TRANS-RXN0-201 ((1 SUC) (1 CCO-PERI-BAC@CIT)) ((1 CIT) (1 CCO-PERI-BAC@SUC)) NIL NIL)
(TRANS-RXN0-202 ((1 WATER) (1 ATP) (1 CCO-PERI-BAC@CPD-218)) ((1 |Pi|) (1 ADP) (1 CPD-218) (1 PROTON)) NIL NIL)
(TRANS-RXN0-203 ((1 CCO-PERI-BAC@D-GALACTARATE)) ((1 D-GALACTARATE)) NIL NIL)
(TRANS-RXN0-204 ((1 CCO-PERI-BAC@D-GLUCARATE)) ((1 D-GLUCARATE)) NIL NIL)
(TRANS-RXN0-205 ((1 CCO-PERI-BAC@PYRIDOXINE)) ((1 PYRIDOXINE)) NIL NIL)
(TRANS-RXN0-206 ((1 CCO-PERI-BAC@AMMONIUM)) ((1 AMMONIUM)) NIL NIL)
(TRANS-RXN0-206 ((1 AMMONIUM)) ((1 CCO-PERI-BAC@AMMONIUM)) NIL NIL)
(TRANS-RXN0-207 ((1 CU+) (1 WATER) (1 ATP)) ((1 CCO-PERI-BAC@CU+) (1 |Pi|) (1 ADP) (1 PROTON)) NIL NIL)
(TRANS-RXN0-209 ((1 CCO-PERI-BAC@PROTON) (1 CCO-PERI-BAC@GLUCONATE)) ((1 PROTON) (1 GLUCONATE)) NIL NIL)
(TRANS-RXN0-211 ((1 PUTRESCINE) (1 CCO-PERI-BAC@L-ORNITHINE)) ((1 CCO-PERI-BAC@PUTRESCINE) (1 L-ORNITHINE)) NIL NIL)
(TRANS-RXN0-212 ((1 CCO-PERI-BAC@PROTON) (1 CCO-PERI-BAC@CADAVERINE)) ((1 PROTON) (1 CADAVERINE)) NIL NIL)
(TRANS-RXN0-213 ((1 CCO-PERI-BAC@PYRIDOXAMINE)) ((1 PYRIDOXAMINE)) NIL NIL)
(TRANS-RXN0-214 ((1 CCO-PERI-BAC@PYRIDOXAL)) ((1 PYRIDOXAL)) NIL NIL)
(TRANS-RXN0-222 ((1 ATP) (1 CCO-PERI-BAC@L-ASPARTATE) (1 WATER)) ((1 L-ASPARTATE) (1 ADP) (1 |Pi|) (1 PROTON)) NIL NIL)
(TRANS-RXN0-226 ((1 CCO-PERI-BAC@PROTON) (1 CCO-PERI-BAC@CPD0-1080)) ((1 PROTON) (1 CPD0-1080)) NIL NIL)
(TRANS-RXN0-227 ((1 CCO-PERI-BAC@PROTON) (1 CCO-PERI-BAC@CPD0-1083)) ((1 CPD0-1083) (1 PROTON)) NIL NIL)
(TRANS-RXN0-228 ((1 CCO-PERI-BAC@PROTON) (1 CCO-PERI-BAC@5-DEHYDROGLUCONATE)) ((1 5-DEHYDROGLUCONATE) (1 PROTON)) NIL NIL)
(TRANS-RXN0-233 ((1 |4-hydroxybenzoate|) (1 CCO-PERI-BAC@PROTON)) ((1 |CCO-PERI-BAC@4-hydroxybenzoate|) (1 PROTON)) NIL NIL)
(TRANS-RXN0-235 ((1 CCO-PERI-BAC@NA+) (1 CCO-PERI-BAC@CPD-334)) ((1 NA+) (1 CPD-334)) NIL NIL)
(TRANS-RXN0-236 ((1 CCO-PERI-BAC@PROTON) (1 CCO-PERI-BAC@L-LYXOSE)) ((1 PROTON) (1 L-LYXOSE)) NIL NIL)
(TRANS-RXN0-239 ((1 CCO-PERI-BAC@NITRATE) (1 NITRITE)) ((1 NITRATE) (1 CCO-PERI-BAC@NITRITE)) NIL NIL)
(TRANS-RXN0-240 ((1 CCO-PERI-BAC@BIOTIN)) ((1 BIOTIN)) NIL NIL)
(TRANS-RXN0-244 ((1 CCO-PERI-BAC@PROTON) (1 CD+2)) ((1 PROTON) (1 CCO-PERI-BAC@CD+2)) NIL NIL)
(TRANS-RXN0-258 ((1 CCO-PERI-BAC@PROTON) (1 CCO-PERI-BAC@CPD0-1081)) ((1 PROTON) (1 CPD0-1081)) NIL NIL)
(TRANS-RXN0-264 ((1 CCO-PERI-BAC@PROTON) (1 CPD0-1119)) ((1 PROTON) (1 CCO-PERI-BAC@CPD0-1119)) NIL NIL)
(TRANS-RXN0-265 ((1 |Aromatic-Amino-Acids|)) ((1 |CCO-PERI-BAC@Aromatic-Amino-Acids|)) NIL NIL)
(TRANS-RXN0-265-CPD-216//CPD-216.17. ((1 CPD-216)) ((1 CCO-PERI-BAC@CPD-216)) NIL NIL)
(TRANS-RXN0-265-CPD-3729//CPD-3729.19. ((1 CPD-3729)) ((1 CCO-PERI-BAC@CPD-3729)) NIL NIL)
(TRANS-RXN0-265-CPD0-922//CPD0-922.19. ((1 CPD0-922)) ((1 CCO-PERI-BAC@CPD0-922)) NIL NIL)
(TRANS-RXN0-265-D-TRYPTOPHAN//D-TRYPTOPHAN.27. ((1 D-TRYPTOPHAN)) ((1 CCO-PERI-BAC@D-TRYPTOPHAN)) NIL NIL)
(TRANS-RXN0-265-D-TYROSINE//D-TYROSINE.23. ((1 D-TYROSINE)) ((1 CCO-PERI-BAC@D-TYROSINE)) NIL NIL)
(TRANS-RXN0-265-HIS//HIS.9. ((1 HIS)) ((1 CCO-PERI-BAC@HIS)) NIL NIL)
(TRANS-RXN0-265-PHE//PHE.9. ((1 PHE)) ((1 CCO-PERI-BAC@PHE)) NIL NIL)
(TRANS-RXN0-265-TRP//TRP.9. ((1 TRP)) ((1 CCO-PERI-BAC@TRP)) NIL NIL)
(TRANS-RXN0-265-TYR//TYR.9. ((1 TYR)) ((1 CCO-PERI-BAC@TYR)) NIL NIL)
(TRANS-RXN0-266 ((1 CCO-PERI-BAC@PROTON) (1 SPERMIDINE)) ((1 PROTON) (1 CCO-PERI-BAC@SPERMIDINE)) NIL NIL)
(TRANS-RXN0-267-L-ALA-D-GLU-MESOA2PM/PROTON//L-ALA-D-GLU-MESOA2PM/PROTON.57. ((1 CCO-PERI-BAC@L-ALA-D-GLU-MESOA2PM) (1 CCO-PERI-BAC@PROTON)) ((1 L-ALA-D-GLU-MESOA2PM) (1 PROTON)) NIL NIL)
(TRANS-RXN0-268 ((1 ATP) (1 CCO-PERI-BAC@L-ALA-D-GLU-MESOA2PM) (1 WATER)) ((1 L-ALA-D-GLU-MESOA2PM) (1 ADP) (1 |Pi|) (1 PROTON)) NIL NIL)
(TRANS-RXN0-269 ((1 VAL)) ((1 CCO-PERI-BAC@VAL)) NIL NIL)
(TRANS-RXN0-270 ((1 CCO-PERI-BAC@PROTON) (1 LEU)) ((1 PROTON) (1 CCO-PERI-BAC@LEU)) NIL NIL)
(TRANS-RXN0-272 ((1 CCO-PERI-BAC@CPD-195)) ((1 CPD-195)) NIL NIL)
(TRANS-RXN0-273 ((1 CCO-PERI-BAC@DMSO)) ((1 DMSO)) NIL NIL)
(TRANS-RXN0-274 ((1 4-HYDROXY-BENZYL-ALCOHOL)) ((1 CCO-PERI-BAC@4-HYDROXY-BENZYL-ALCOHOL)) NIL NIL)
(TRANS-RXN0-276 ((1 CPD0-1189)) ((1 CCO-PERI-BAC@CPD0-1189)) NIL NIL)
(TRANS-RXN0-277 ((1 NADP) (1 NADH) (1 CCO-PERI-BAC@PROTON)) ((1 NADPH) (1 NAD) (1 PROTON)) NIL NIL)
(TRANS-RXN0-278 ((1 CCO-PERI-BAC@LIPOIC-ACID)) ((1 LIPOIC-ACID)) NIL NIL)
(TRANS-RXN0-279 ((1 C55-PP-GLCNAC-MANNACA-FUC4NAC)) ((1 CCO-PERI-BAC@C55-PP-GLCNAC-MANNACA-FUC4NAC)) NIL NIL)
(TRANS-RXN0-281 ((1 CCO-PERI-BAC@3-KETOBUTYRATE)) ((1 3-KETOBUTYRATE)) NIL NIL)
(TRANS-RXN0-282 ((1 CCO-PERI-BAC@3-PHENYLPROPIONATE)) ((1 3-PHENYLPROPIONATE)) NIL NIL)
(TRANS-RXN0-284 ((1 CCO-PERI-BAC@PHENYLETHYLAMINE)) ((1 PHENYLETHYLAMINE)) NIL NIL)
(TRANS-RXN0-286 ((1 C6)) ((1 CCO-PERI-BAC@C6)) NIL NIL)
(TRANS-RXN0-288-ALA-GLY/PROTON//ALA-GLY/PROTON.31. ((1 CCO-PERI-BAC@ALA-GLY) (1 CCO-PERI-BAC@PROTON)) ((1 ALA-GLY) (1 PROTON)) NIL NIL)
(TRANS-RXN0-288-CPD-10814/PROTON//CPD-10814/PROTON.35. ((1 CCO-PERI-BAC@CPD-10814) (1 CCO-PERI-BAC@PROTON)) ((1 CPD-10814) (1 PROTON)) NIL NIL)
(TRANS-RXN0-288-CPD-13390/PROTON//CPD-13390/PROTON.35. ((1 CCO-PERI-BAC@CPD-13390) (1 CCO-PERI-BAC@PROTON)) ((1 CPD-13390) (1 PROTON)) NIL NIL)
(TRANS-RXN0-288-CPD-13393/PROTON//CPD-13393/PROTON.35. ((1 CCO-PERI-BAC@CPD-13393) (1 CCO-PERI-BAC@PROTON)) ((1 CPD-13393) (1 PROTON)) NIL NIL)
(TRANS-RXN0-288-CPD-13394/PROTON//CPD-13394/PROTON.35. ((1 CCO-PERI-BAC@CPD-13394) (1 CCO-PERI-BAC@PROTON)) ((1 CPD-13394) (1 PROTON)) NIL NIL)
(TRANS-RXN0-288-CPD-13395/PROTON//CPD-13395/PROTON.35. ((1 CCO-PERI-BAC@CPD-13395) (1 CCO-PERI-BAC@PROTON)) ((1 CPD-13395) (1 PROTON)) NIL NIL)
(TRANS-RXN0-288-CPD-13397/PROTON//CPD-13397/PROTON.35. ((1 CCO-PERI-BAC@CPD-13397) (1 CCO-PERI-BAC@PROTON)) ((1 CPD-13397) (1 PROTON)) NIL NIL)
(TRANS-RXN0-288-CPD-13398/PROTON//CPD-13398/PROTON.35. ((1 CCO-PERI-BAC@CPD-13398) (1 CCO-PERI-BAC@PROTON)) ((1 CPD-13398) (1 PROTON)) NIL NIL)
(TRANS-RXN0-288-CPD-13401/PROTON//CPD-13401/PROTON.35. ((1 CCO-PERI-BAC@CPD-13401) (1 CCO-PERI-BAC@PROTON)) ((1 CPD-13401) (1 PROTON)) NIL NIL)
(TRANS-RXN0-288-CPD-13403/PROTON//CPD-13403/PROTON.35. ((1 CCO-PERI-BAC@CPD-13403) (1 CCO-PERI-BAC@PROTON)) ((1 CPD-13403) (1 PROTON)) NIL NIL)
(TRANS-RXN0-288-CPD-13404/PROTON//CPD-13404/PROTON.35. ((1 CCO-PERI-BAC@CPD-13404) (1 CCO-PERI-BAC@PROTON)) ((1 CPD-13404) (1 PROTON)) NIL NIL)
(TRANS-RXN0-288-CPD-13406/PROTON//CPD-13406/PROTON.35. ((1 CCO-PERI-BAC@CPD-13406) (1 CCO-PERI-BAC@PROTON)) ((1 CPD-13406) (1 PROTON)) NIL NIL)
(TRANS-RXN0-288-CPD-3569/PROTON//CPD-3569/PROTON.33. ((1 CCO-PERI-BAC@CPD-3569) (1 CCO-PERI-BAC@PROTON)) ((1 CPD-3569) (1 PROTON)) NIL NIL)
(TRANS-RXN0-288-CPD0-1445/PROTON//CPD0-1445/PROTON.35. ((1 CCO-PERI-BAC@CPD0-1445) (1 CCO-PERI-BAC@PROTON)) ((1 CPD0-1445) (1 PROTON)) NIL NIL)
(TRANS-RXN0-288-CPD0-2190/PROTON//CPD0-2190/PROTON.35. ((1 CCO-PERI-BAC@CPD0-2190) (1 CCO-PERI-BAC@PROTON)) ((1 CPD0-2190) (1 PROTON)) NIL NIL)
(TRANS-RXN0-288-CYS-GLY/PROTON//CYS-GLY/PROTON.31. ((1 CCO-PERI-BAC@CYS-GLY) (1 CCO-PERI-BAC@PROTON)) ((1 CYS-GLY) (1 PROTON)) NIL NIL)
(TRANS-RXN0-417 ((1 CCO-PERI-BAC@FRUCTOSELYSINE)) ((1 FRUCTOSELYSINE)) NIL NIL)
(TRANS-RXN0-418 ((1 CCO-PERI-BAC@PSICOSELYSINE)) ((1 PSICOSELYSINE)) NIL NIL)
(TRANS-RXN0-443-CPD-7836//CPD-7836.19. ((1 CCO-PERI-BAC@CPD-7836)) ((1 CPD-7836)) NIL NIL)
(TRANS-RXN0-443-OLEATE-CPD//OLEATE-CPD.23. ((1 CCO-PERI-BAC@OLEATE-CPD)) ((1 OLEATE-CPD)) NIL NIL)
(TRANS-RXN0-443-PALMITATE//PALMITATE.21. ((1 CCO-PERI-BAC@PALMITATE)) ((1 PALMITATE)) NIL NIL)
(TRANS-RXN0-443-STEARIC_ACID//STEARIC_ACID.27. ((1 CCO-PERI-BAC@STEARIC_ACID)) ((1 STEARIC_ACID)) NIL NIL)
(TRANS-RXN0-444 ((1 CCO-PERI-BAC@S-ALLANTOIN)) ((1 S-ALLANTOIN)) NIL NIL)
(TRANS-RXN0-446 ((1 CCO-PERI-BAC@N-ACETYL-D-MANNOSAMINE) (1 PHOSPHO-ENOL-PYRUVATE)) ((1 N-ACETYL-D-MANNOSAMINE-6P) (1 PYRUVATE)) NIL NIL)
(TRANS-RXN0-447 ((1 CCO-PERI-BAC@ADENINE) (1 CCO-PERI-BAC@PROTON)) ((1 ADENINE) (1 PROTON)) NIL NIL)
(TRANS-RXN0-448 ((1 CCO-PERI-BAC@CPD-1093)) ((1 CPD-1093)) NIL NIL)
(TRANS-RXN0-451 ((1 CCO-PERI-BAC@CPD-660) (2 CCO-PERI-BAC@PROTON)) ((1 CPD-660) (2 PROTON)) NIL NIL)
(TRANS-RXN0-452 ((1 CCO-PERI-BAC@CPD0-889) (1 CCO-PERI-BAC@PROTON)) ((1 CPD0-889) (1 PROTON)) NIL NIL)
(TRANS-RXN0-453 ((1 CPD-10774)) ((1 CCO-PERI-BAC@CPD-10774)) NIL NIL)
(TRANS-RXN0-454 ((1 CCO-PERI-BAC@CPD-10774) (1 ATP) (1 WATER)) ((1 CPD-10774) (1 ADP) (1 |Pi|) (1 PROTON)) NIL NIL)
(TRANS-RXN0-457 ((1 CCO-PERI-BAC@CPD-10797) (1 CCO-PERI-BAC@PROTON)) ((1 CPD-10797) (1 PROTON)) NIL NIL)
(TRANS-RXN0-459 ((1 METOH)) ((1 CCO-PERI-BAC@METOH)) NIL NIL)
(TRANS-RXN0-460 ((1 UREA)) ((1 CCO-PERI-BAC@UREA)) NIL NIL)
(TRANS-RXN0-461 ((1 CPD-560)) ((1 CCO-PERI-BAC@CPD-560)) NIL NIL)
(TRANS-RXN0-462 ((1 CCO-PERI-BAC@HMP)) ((1 HMP)) NIL NIL)
(TRANS-RXN0-463 ((1 CCO-PERI-BAC@DIMETHYLBENZIMIDAZOLE)) ((1 DIMETHYLBENZIMIDAZOLE)) NIL NIL)
(TRANS-RXN0-464 ((1 CCO-PERI-BAC@THZ)) ((1 THZ)) NIL NIL)
(TRANS-RXN0-466 ((1 CCO-PERI-BAC@CPD-674)) ((1 CPD-674)) NIL NIL)
(TRANS-RXN0-467 ((1 CPD-8891)) ((1 CCO-PERI-BAC@CPD-8891)) NIL NIL)
(TRANS-RXN0-469 ((1 L-ALPHA-ALANINE)) ((1 CCO-PERI-BAC@L-ALPHA-ALANINE)) NIL NIL)
(TRANS-RXN0-470 ((1 |Pi|)) ((1 |CCO-PERI-BAC@Pi|)) NIL NIL)
(TRANS-RXN0-474 ((1 CCO-PERI-BAC@OXYGEN-MOLECULE)) ((1 OXYGEN-MOLECULE)) NIL NIL)
(TRANS-RXN0-474 ((1 OXYGEN-MOLECULE)) ((1 CCO-PERI-BAC@OXYGEN-MOLECULE)) NIL NIL)
(TRANS-RXN0-475 ((1 CCO-PERI-BAC@CPD-722)) ((1 CPD-722)) NIL NIL)
(TRANS-RXN0-476 ((1 CCO-PERI-BAC@ETHANOL-AMINE)) ((1 ETHANOL-AMINE)) NIL NIL)
(TRANS-RXN0-477 ((1 CCO-PERI-BAC@CPD-536) (1 WATER) (1 ATP)) ((1 CPD-536) (1 ADP) (1 PROTON) (1 |Pi|)) NIL NIL)
(TRANS-RXN0-478 ((1 CCO-PERI-BAC@SELENATE) (1 WATER) (1 ATP)) ((1 SELENATE) (1 ADP) (1 |Pi|) (1 PROTON)) NIL NIL)
(TRANS-RXN0-479 ((1 CCO-PERI-BAC@SELENITE) (1 WATER) (1 ATP)) ((1 SELENITE) (1 ADP) (1 |Pi|) (1 PROTON)) NIL NIL)
(TRANS-RXN0-480 ((1 CCO-PERI-BAC@L-SELENOCYSTEINE)) ((1 L-SELENOCYSTEINE)) NIL NIL)
(TRANS-RXN0-481 ((1 CCO-PERI-BAC@NICOTINAMIDE_RIBOSE)) ((1 NICOTINAMIDE_RIBOSE)) NIL NIL)
(TRANS-RXN0-486 ((1 CCO-PERI-BAC@CPD-397)) ((1 CPD-397)) NIL NIL)
(TRANS-RXN0-487 ((1 MN+2)) ((1 CCO-PERI-BAC@MN+2)) NIL NIL)
(TRANS-RXN0-491 ((1 CCO-PERI-BAC@CPD0-2486) (1 ATP) (1 WATER)) ((1 CPD0-2486) (1 |Pi|) (1 ADP) (1 PROTON)) NIL NIL)
(TRANS-RXN0-492 ((1 CCO-PERI-BAC@CPD0-2485) (1 ATP) (1 WATER)) ((1 CPD0-2485) (1 ADP) (1 |Pi|) (1 PROTON)) NIL NIL)
(TRANS-RXN0-495 ((1 CCO-PERI-BAC@D-SERINE)) ((1 D-SERINE)) NIL NIL)
(TRANS-RXN0-496 ((1 ENTEROBACTIN)) ((1 CCO-PERI-BAC@ENTEROBACTIN)) NIL NIL)
(TRANS-RXN0-497 ((1 CCO-PERI-BAC@CA+2)) ((1 CA+2)) NIL NIL)
(TRANS-RXN0-498 ((1 F-)) ((1 CCO-PERI-BAC@F-)) NIL NIL)
(TRANS-RXN0-499 ((1 CCO-PERI-BAC@D-TARTRATE) (1 SUC)) ((1 CCO-PERI-BAC@SUC) (1 D-TARTRATE)) NIL NIL)
(TRANS-RXN0-500 ((1 CPD-108)) ((1 CCO-PERI-BAC@CPD-108)) NIL NIL)
(TRANS-RXN0-501 ((1 CCO-PERI-BAC@FRUCTOSE-6P) (1 |Pi|)) ((1 |CCO-PERI-BAC@Pi|) (1 FRUCTOSE-6P)) NIL NIL)
(TRANS-RXN0-502 ((1 CCO-PERI-BAC@MANNOSE-6P) (1 |Pi|)) ((1 |CCO-PERI-BAC@Pi|) (1 MANNOSE-6P)) NIL NIL)
(TRANS-RXN0-503 ((1 CCO-PERI-BAC@MALTOTRIOSE) (1 ATP) (1 WATER)) ((1 ADP) (1 |Pi|) (1 MALTOTRIOSE) (1 PROTON)) NIL NIL)
(TRANS-RXN0-504 ((1 CCO-PERI-BAC@MALTOTETRAOSE) (1 ATP) (1 WATER)) ((1 ADP) (1 MALTOTETRAOSE) (1 |Pi|) (1 PROTON)) NIL NIL)
(TRANS-RXN0-505 ((1 CCO-PERI-BAC@PROPIONATE)) ((1 PROPIONATE)) NIL NIL)
(TRANS-RXN0-506 ((1 CCO-PERI-BAC@PYRUVATE)) ((1 PYRUVATE)) NIL NIL)
(TRANS-RXN0-507 ((1 CCO-PERI-BAC@CYSTINE)) ((1 CYSTINE)) NIL NIL)
(TRANS-RXN0-508 ((1 CCO-PERI-BAC@CPD-3740)) ((1 CPD-3740)) NIL NIL)
(TRANS-RXN0-509 ((1 CCO-PERI-BAC@HYPOTAURINE)) ((1 HYPOTAURINE)) NIL NIL)
(TRANS-RXN0-510 ((1 CCO-PERI-BAC@CPD-3738) (1 WATER) (1 ATP)) ((1 CPD-3738) (1 ADP) (1 |Pi|) (1 PROTON)) NIL NIL)
(TRANS-RXN0-511 ((1 |CCO-PERI-BAC@L-Methionine-sulfoxides|) (1 WATER) (1 ATP)) ((1 |L-Methionine-sulfoxides|) (1 |Pi|) (1 PROTON) (1 ADP)) NIL NIL)
(|TRANS-RXN0-511-CPD-8989/ATP/WATER//CPD-8989/Pi/ADP/PROTON.43.| ((1 CCO-PERI-BAC@CPD-8989) (1 ATP) (1 WATER)) ((1 CPD-8989) (1 |Pi|) (1 ADP) (1 PROTON)) NIL NIL)
(|TRANS-RXN0-511-CPD-8990/ATP/WATER//CPD-8990/Pi/ADP/PROTON.43.| ((1 CCO-PERI-BAC@CPD-8990) (1 ATP) (1 WATER)) ((1 CPD-8990) (1 |Pi|) (1 ADP) (1 PROTON)) NIL NIL)
(TRANS-RXN0-512 ((1 CCO-PERI-BAC@L-CYSTATHIONINE)) ((1 L-CYSTATHIONINE)) NIL NIL)
(TRANS-RXN0-513 ((1 CCO-PERI-BAC@CPD-3736)) ((1 CPD-3736)) NIL NIL)
(TRANS-RXN0-514 ((1 CCO-PERI-BAC@CPD0-1564)) ((1 CPD0-1564)) NIL NIL)
(TRANS-RXN0-515 ((1 CCO-PERI-BAC@D-LACTATE) (1 CCO-PERI-BAC@PROTON)) ((1 D-LACTATE) (1 PROTON)) NIL NIL)
(TRANS-RXN0-517-CPD-13405/PROTON//CPD-13405/PROTON.35. ((1 CCO-PERI-BAC@CPD-13405) (2 CCO-PERI-BAC@PROTON)) ((1 CPD-13405) (2 PROTON)) NIL NIL)
(TRANS-RXN0-517-CPD-660/PROTON//CPD-660/PROTON.31. ((1 CCO-PERI-BAC@CPD-660) (2 CCO-PERI-BAC@PROTON)) ((1 CPD-660) (2 PROTON)) NIL NIL)
(TRANS-RXN0-517-FUM/PROTON//FUM/PROTON.23. ((1 CCO-PERI-BAC@FUM) (2 CCO-PERI-BAC@PROTON)) ((1 FUM) (2 PROTON)) NIL NIL)
(TRANS-RXN0-517-L-ASPARTATE/PROTON//L-ASPARTATE/PROTON.39. ((1 CCO-PERI-BAC@L-ASPARTATE) (2 CCO-PERI-BAC@PROTON)) ((1 L-ASPARTATE) (2 PROTON)) NIL NIL)
(TRANS-RXN0-517-MAL/PROTON//MAL/PROTON.23. ((1 CCO-PERI-BAC@MAL) (2 CCO-PERI-BAC@PROTON)) ((1 MAL) (2 PROTON)) NIL NIL)
(TRANS-RXN0-517-MALEATE/PROTON//MALEATE/PROTON.31. ((1 CCO-PERI-BAC@MALEATE) (2 CCO-PERI-BAC@PROTON)) ((1 MALEATE) (2 PROTON)) NIL NIL)
(TRANS-RXN0-517-SUC/PROTON//SUC/PROTON.23. ((1 CCO-PERI-BAC@SUC) (2 CCO-PERI-BAC@PROTON)) ((1 SUC) (2 PROTON)) NIL NIL)
(TRANS-RXN0-519 ((1 CCO-PERI-BAC@CPD-3565) (1 CCO-PERI-BAC@PROTON)) ((1 CPD-3565) (1 PROTON)) NIL NIL)
(TRANS-RXN0-520 ((1 CCO-PERI-BAC@CPD-3565) (1 CCO-PERI-BAC@NA+)) ((1 CPD-3565) (1 NA+)) NIL NIL)
(TRANS-RXN0-522 ((1 CCO-PERI-BAC@D-GALACTONO-1-4-LACTONE)) ((1 D-GALACTONO-1-4-LACTONE)) NIL NIL)
(TRANSALDOL-RXN ((1 GAP) (1 D-SEDOHEPTULOSE-7-P)) ((1 FRUCTOSE-6P) (1 ERYTHROSE-4P)) NIL NIL)
(TRANSALDOL-RXN ((1 FRUCTOSE-6P) (1 ERYTHROSE-4P)) ((1 GAP) (1 D-SEDOHEPTULOSE-7-P)) NIL NIL)
(TRANSENOYLCOARED-RXN ((1 |Saturated-Fatty-Acyl-CoA|) (1 NADP)) ((1 TRANS-D2-ENOYL-COA) (1 NADPH) (1 PROTON)) NIL NIL)
(TRANSENOYLCOARED-RXN-BUTYRYL-COA/NADP//CROTONYL-COA/NADPH/PROTON.44. ((1 BUTYRYL-COA) (1 NADP)) ((1 CROTONYL-COA) (1 NADPH) (1 PROTON)) NIL NIL)
(TRANSENOYLCOARED-RXN-CPD-10267/NADP//T2-DECENOYL-COA/NADPH/PROTON.45. ((1 CPD-10267) (1 NADP)) ((1 T2-DECENOYL-COA) (1 NADPH) (1 PROTON)) NIL NIL)
(TRANSENOYLCOARED-RXN-CPD-196/NADP//CPD0-2108/NADPH/PROTON.37. ((1 CPD-196) (1 NADP)) ((1 CPD0-2108) (1 NADPH) (1 PROTON)) NIL NIL)
(TRANSENOYLCOARED-RXN-HEXANOYL-COA/NADP//CPD0-2121/NADPH/PROTON.42. ((1 HEXANOYL-COA) (1 NADP)) ((1 CPD0-2121) (1 NADPH) (1 PROTON)) NIL NIL)
(TRANSENOYLCOARED-RXN-LAUROYLCOA-CPD/NADP//CPD-7222/NADPH/PROTON.43. ((1 LAUROYLCOA-CPD) (1 NADP)) ((1 CPD-7222) (1 NADPH) (1 PROTON)) NIL NIL)
(TRANSENOYLCOARED-RXN-PALMITYL-COA/NADP//CPD0-2117/NADPH/PROTON.42. ((1 PALMITYL-COA) (1 NADP)) ((1 CPD0-2117) (1 NADPH) (1 PROTON)) NIL NIL)
(TRANSENOYLCOARED-RXN-STEAROYL-COA/NADP//CPD-10262/NADPH/PROTON.42. ((1 STEAROYL-COA) (1 NADP)) ((1 CPD-10262) (1 NADPH) (1 PROTON)) NIL NIL)
(TRANSENOYLCOARED-RXN-TETRADECANOYL-COA/NADP//CPD0-2120/NADPH/PROTON.47. ((1 TETRADECANOYL-COA) (1 NADP)) ((1 CPD0-2120) (1 NADPH) (1 PROTON)) NIL NIL)
(TRE6PHYDRO-RXN ((1 TREHALOSE-6P) (1 WATER)) ((1 GLC-6-P) (1 GLC)) NIL NIL)
(TREHALA-RXN[CCO-CYTOSOL]-TREHALOSE/WATER//GLC/ALPHA-GLUCOSE.48. ((1 TREHALOSE) (1 WATER)) ((1 GLC) (1 ALPHA-GLUCOSE)) NIL NIL)
(TREHALA-RXN[CCO-PERI-BAC]-TREHALOSE/WATER//GLC/ALPHA-GLUCOSE.49. ((1 CCO-PERI-BAC@TREHALOSE) (1 CCO-PERI-BAC@WATER)) ((1 CCO-PERI-BAC@GLC) (1 CCO-PERI-BAC@ALPHA-GLUCOSE)) NIL NIL)
(TREHALOSE6PSYN-RXN ((1 UDP-GLUCOSE) (1 ALPHA-GLC-6-P)) ((1 PROTON) (1 UDP) (1 TREHALOSE-6P)) NIL NIL)
(TREHALOSEPHOSPHA-RXN ((1 TREHALOSE-6P) (1 WATER)) ((1 TREHALOSE) (1 |Pi|)) (MG+2) NIL)
(TRIOSEPISOMERIZATION-RXN ((1 GAP)) ((1 DIHYDROXY-ACETONE-PHOSPHATE)) NIL NIL)
(TRIOSEPISOMERIZATION-RXN ((1 DIHYDROXY-ACETONE-PHOSPHATE)) ((1 GAP)) NIL NIL)
(TRNA-GUANINE-N7--METHYLTRANSFERASE-RXN ((1 |Guanine46-in-tRNA|) (1 S-ADENOSYLMETHIONINE)) ((1 |tRNA-Containing-N7-Methylguanine-46|) (1 ADENOSYL-HOMO-CYS)) NIL REV-UNKNOWN)
(TRNA-GUANINE-N7--METHYLTRANSFERASE-RXN ((1 |tRNA-Containing-N7-Methylguanine-46|) (1 ADENOSYL-HOMO-CYS)) ((1 |Guanine46-in-tRNA|) (1 S-ADENOSYLMETHIONINE)) NIL REV-UNKNOWN)
(TRNA-PSEUDOURIDINE-SYNTHASE-I-RXN ((1 |tRNA-uridine-38-40|)) ((1 |tRNA-pseudouridine-38-40|)) NIL NIL)
(TRNA-URACIL-5--METHYLTRANSFERASE-RXN ((1 |tRNA-with-uridine-54|) (1 S-ADENOSYLMETHIONINE)) ((1 |tRNA-containing-5Me-uridine54|) (1 ADENOSYL-HOMO-CYS) (1 PROTON)) NIL NIL)
(TRYPSYN-RXN ((1 INDOLE-3-GLYCEROL-P) (1 SER)) ((1 TRP) (1 WATER) (1 GAP)) (PYRIDOXAL_PHOSPHATE) NIL)
(TRYPTOPHAN--TRNA-LIGASE-RXN ((1 PROTON) (1 TRP) (1 |TRP-tRNAs|) (1 ATP)) ((1 |Charged-TRP-tRNAs|) (1 PPI) (1 AMP)) (MG+2) NIL)
(TRYPTOPHAN-RXN ((1 TRP) (1 WATER)) ((1 PROTON) (1 INDOLE) (1 PYRUVATE) (1 AMMONIA)) (PYRIDOXAL_PHOSPHATE) NIL)
(TRYPTOPHAN-RXN ((1 PROTON) (1 INDOLE) (1 PYRUVATE) (1 AMMONIA)) ((1 TRP) (1 WATER)) (PYRIDOXAL_PHOSPHATE) NIL)
(TSA-REDUCT-RXN ((1 NADH-P-OR-NOP) (1 TARTRONATE-S-ALD) (1 PROTON)) ((1 NAD-P-OR-NOP) (1 GLYCERATE)) NIL NIL)
(TSA-REDUCT-RXN-NADP/GLYCERATE//NADPH/TARTRONATE-S-ALD/PROTON.46. ((1 NADPH) (1 TARTRONATE-S-ALD) (1 PROTON)) ((1 NADP) (1 GLYCERATE)) NIL NIL)
(TYRAMINOTRANS-RXN ((1 TYR) (1 2-KETOGLUTARATE)) ((1 P-HYDROXY-PHENYLPYRUVATE) (1 GLT)) (PYRIDOXAL_PHOSPHATE) NIL)
(TYRAMINOTRANS-RXN ((1 P-HYDROXY-PHENYLPYRUVATE) (1 GLT)) ((1 TYR) (1 2-KETOGLUTARATE)) (PYRIDOXAL_PHOSPHATE) NIL)
(TYROSINE--TRNA-LIGASE-RXN ((1 PROTON) (1 |TYR-tRNAs|) (1 TYR) (1 ATP)) ((1 |Charged-TYR-tRNAs|) (1 PPI) (1 AMP)) NIL NIL)
(UDP-NACMUR-ALA-LIG-RXN ((1 L-ALPHA-ALANINE) (1 UDP-N-ACETYLMURAMATE) (1 ATP)) ((1 PROTON) (1 CPD0-1456) (1 |Pi|) (1 ADP)) (MG+2) NIL)
(UDP-NACMUR-ALA-LIG-RXN ((1 PROTON) (1 CPD0-1456) (1 |Pi|) (1 ADP)) ((1 L-ALPHA-ALANINE) (1 UDP-N-ACETYLMURAMATE) (1 ATP)) (MG+2) NIL)
(UDP-NACMURALA-GLU-LIG-RXN ((1 D-GLT) (1 CPD0-1456) (1 ATP)) ((1 PROTON) (1 UDP-AA-GLUTAMATE) (1 |Pi|) (1 ADP)) (K+ MG+2) NIL)
(UDP-NACMURALGLDAPAALIG-RXN ((1 D-ALA-D-ALA) (1 UDP-AAGM-DIAMINOHEPTANEDIOATE) (1 ATP)) ((1 PROTON) (1 C1) (1 |Pi|) (1 ADP)) NIL NIL)
(UDP-NACMURALGLDAPLIG-RXN ((1 MESO-DIAMINOPIMELATE) (1 UDP-AA-GLUTAMATE) (1 ATP)) ((1 PROTON) (1 UDP-AAGM-DIAMINOHEPTANEDIOATE) (1 |Pi|) (1 ADP)) NIL NIL)
(UDPACYLGLCNACDEACETYL-RXN ((1 UDP-OHMYR-ACETYLGLUCOSAMINE) (1 WATER)) ((1 UDP-OHMYR-GLUCOSAMINE) (1 ACET)) NIL NIL)
(UDPGLCNACEPIM-RXN ((1 UDP-N-ACETYL-D-GLUCOSAMINE)) ((1 UDP-MANNAC)) (NAD) NIL)
(UDPGLCNACEPIM-RXN ((1 UDP-MANNAC)) ((1 UDP-N-ACETYL-D-GLUCOSAMINE)) (NAD) NIL)
(UDPGLUCEPIM-RXN ((1 UDP-GLUCOSE)) ((1 UDP-GALACTOSE)) (NAD) NIL)
(UDPGLUCEPIM-RXN ((1 UDP-GALACTOSE)) ((1 UDP-GLUCOSE)) (NAD) NIL)
(UDPHYDROXYMYRGLUCOSAMNACETYLTRANS-RXN ((1 |R-3-hydroxymyristoyl-ACPs|) (1 UDP-OHMYR-GLUCOSAMINE)) ((1 OH-MYRISTOYL) (1 ACP) (1 PROTON)) NIL NIL)
(UDPHYDROXYMYRGLUCOSAMNACETYLTRANS-RXN ((1 OH-MYRISTOYL) (1 ACP) (1 PROTON)) ((1 |R-3-hydroxymyristoyl-ACPs|) (1 UDP-OHMYR-GLUCOSAMINE)) NIL NIL)
(UDPKIN-RXN ((1 UDP) (1 ATP)) ((1 UTP) (1 ADP)) NIL NIL)
(UDPMANACATRANS-RXN ((1 ACETYL-D-GLUCOSAMINYLDIPHOSPHO-UNDECAPRE) (1 UDP-MANNACA)) ((1 PROTON) (1 C55-PP-GLCNAC-MANNACA) (1 UDP)) NIL NIL)
(UDPMANACATRANS-RXN ((1 PROTON) (1 C55-PP-GLCNAC-MANNACA) (1 UDP)) ((1 ACETYL-D-GLUCOSAMINYLDIPHOSPHO-UNDECAPRE) (1 UDP-MANNACA)) NIL NIL)
(UDPMANNACADEHYDROG-RXN ((1 UDP-MANNAC) (2 NAD) (1 WATER)) ((1 UDP-MANNACA) (2 NADH) (3 PROTON)) NIL NIL)
(UDPMANNACADEHYDROG-RXN ((1 UDP-MANNACA) (2 NADH) (3 PROTON)) ((1 UDP-MANNAC) (2 NAD) (1 WATER)) NIL NIL)
(UDPNACETYLGLUCOSAMACYLTRANS-RXN ((1 |R-3-hydroxymyristoyl-ACPs|) (1 UDP-N-ACETYL-D-GLUCOSAMINE)) ((1 UDP-OHMYR-ACETYLGLUCOSAMINE) (1 ACP)) NIL NIL)
(UDPNACETYLGLUCOSAMACYLTRANS-RXN ((1 UDP-OHMYR-ACETYLGLUCOSAMINE) (1 ACP)) ((1 |R-3-hydroxymyristoyl-ACPs|) (1 UDP-N-ACETYL-D-GLUCOSAMINE)) NIL NIL)
(UDPNACETYLGLUCOSAMENOLPYRTRANS-RXN ((1 UDP-N-ACETYL-D-GLUCOSAMINE) (1 PHOSPHO-ENOL-PYRUVATE)) ((1 UDP-ACETYL-CARBOXYVINYL-GLUCOSAMINE) (1 |Pi|)) NIL NIL)
(UDPNACETYLMURAMATEDEHYDROG-RXN ((1 PROTON) (1 NADPH) (1 UDP-ACETYL-CARBOXYVINYL-GLUCOSAMINE)) ((1 NADP) (1 UDP-N-ACETYLMURAMATE)) (FAD) NIL)
(UDPREDUCT-RXN ((1 UDP) (1 |Red-Thioredoxin|)) ((1 DUDP) (1 |Ox-Thioredoxin|) (1 WATER)) NIL NIL)
(UGD-RXN ((1 UDP-GLUCOSE) (1 WATER) (2 NAD)) ((3 PROTON) (2 NADH) (1 UDP-GLUCURONATE)) NIL NIL)
(UNDECAPRENYL-DIPHOSPHATASE-RXN ((1 UNDECAPRENYL-DIPHOSPHATE) (1 WATER)) ((1 PROTON) (1 CPD-9646) (1 |Pi|)) NIL NIL)
(URA-PHOSPH-RXN ((1 DEOXYURIDINE) (1 |Pi|)) ((1 DEOXY-RIBOSE-1P) (1 URACIL)) NIL NIL)
(URA-PHOSPH-RXN ((1 DEOXY-RIBOSE-1P) (1 URACIL)) ((1 DEOXYURIDINE) (1 |Pi|)) NIL NIL)
(|URA-PHOSPH-RXN-DEOXYURIDINE/Pi//DEOXY-D-RIBOSE-1-PHOSPHATE/URACIL.51.| ((1 DEOXYURIDINE) (1 |Pi|)) ((1 DEOXY-D-RIBOSE-1-PHOSPHATE) (1 URACIL)) NIL NIL)
(|URA-PHOSPH-RXN-DEOXYURIDINE/Pi//DEOXY-D-RIBOSE-1-PHOSPHATE/URACIL.51.| ((1 DEOXY-D-RIBOSE-1-PHOSPHATE) (1 URACIL)) ((1 DEOXYURIDINE) (1 |Pi|)) NIL NIL)
(URACIL-PRIBOSYLTRANS-RXN ((1 PRPP) (1 URACIL)) ((1 PPI) (1 UMP)) NIL NIL)
(UREIDOGLYCOLATE-LYASE-RXN ((1 CPD-1091)) ((1 UREA) (1 GLYOX)) NIL NIL)
(URIDINE-NUCLEOSIDASE-RXN ((1 URIDINE) (1 WATER)) ((1 RIBOSE) (1 URACIL)) (CA+2) NIL)
(URKI-RXN ((1 URIDINE) (1 GTP)) ((1 PROTON) (1 UMP) (1 GDP)) (MG+2) NIL)
(UROGENDECARBOX-RXN ((4 PROTON) (1 UROPORPHYRINOGEN-III)) ((4 CARBON-DIOXIDE) (1 COPROPORPHYRINOGEN_III)) NIL NIL)
(UROGENIIISYN-RXN ((1 HYDROXYMETHYLBILANE)) ((1 WATER) (1 UROPORPHYRINOGEN-III)) NIL NIL)
(UROGENIIISYN-RXN ((1 WATER) (1 UROPORPHYRINOGEN-III)) ((1 HYDROXYMETHYLBILANE)) NIL NIL)
(UROPORIIIMETHYLTRANSA-RXN ((1 S-ADENOSYLMETHIONINE) (1 UROPORPHYRINOGEN-III)) ((1 ADENOSYL-HOMO-CYS) (1 CPD-9038) (1 PROTON)) NIL NIL)
(UROPORIIIMETHYLTRANSA-RXN ((1 ADENOSYL-HOMO-CYS) (1 CPD-9038) (1 PROTON)) ((1 S-ADENOSYLMETHIONINE) (1 UROPORPHYRINOGEN-III)) NIL NIL)
(URPHOS-RXN ((1 |Pi|) (1 URIDINE)) ((1 RIBOSE-1P) (1 URACIL)) NIL NIL)
(URPHOS-RXN ((1 RIBOSE-1P) (1 URACIL)) ((1 |Pi|) (1 URIDINE)) NIL NIL)
(URUR-RXN ((1 CPD0-2298) (1 WATER)) ((1 PROTON) (1 AMMONIA) (1 CPD-1091)) (MN+2) NIL)
(VALINE--TRNA-LIGASE-RXN ((1 PROTON) (1 |VAL-tRNAs|) (1 VAL) (1 ATP)) ((1 |Charged-VAL-tRNAs|) (1 PPI) (1 AMP)) (MG+2) NIL)
(VALINE-PYRUVATE-AMINOTRANSFER-RXN ((1 PYRUVATE) (1 VAL)) ((1 L-ALPHA-ALANINE) (1 2-KETO-ISOVALERATE)) (PYRIDOXAL_PHOSPHATE) NIL)
(VALINE-PYRUVATE-AMINOTRANSFER-RXN ((1 L-ALPHA-ALANINE) (1 2-KETO-ISOVALERATE)) ((1 PYRUVATE) (1 VAL)) (PYRIDOXAL_PHOSPHATE) NIL)
(XANPRIBOSYLTRAN-RXN ((1 XANTHINE) (1 PRPP)) ((1 XANTHOSINE-5-PHOSPHATE) (1 PPI)) NIL NIL)
(XANTHOSINEPHOSPHORY-RXN ((1 XANTHOSINE) (1 |Pi|)) ((1 RIBOSE-1P) (1 XANTHINE)) NIL NIL)
(XYLISOM-RXN ((1 |D-Xylose|)) ((1 D-XYLULOSE)) (MN+2) NIL)
(XYLISOM-RXN ((1 D-XYLULOSE)) ((1 |D-Xylose|)) (MN+2) NIL)
(XYLULOKIN-RXN ((1 D-XYLULOSE) (1 ATP)) ((1 PROTON) (1 XYLULOSE-5-PHOSPHATE) (1 ADP)) NIL NIL)
(YIAE1-RXN ((1 PROTON) (1 25-DIDEHYDRO-D-GLUCONATE) (1 NADPH)) ((1 5-DEHYDROGLUCONATE) (1 NADP)) NIL NIL)
(YIAE1-RXN ((1 5-DEHYDROGLUCONATE) (1 NADP)) ((1 PROTON) (1 25-DIDEHYDRO-D-GLUCONATE) (1 NADPH)) NIL NIL)
(YIAE2-RXN ((1 PROTON) (1 CPD-377) (1 NADPH)) ((1 L-IDONATE) (1 NADP)) NIL NIL)
(YIAE2-RXN ((1 L-IDONATE) (1 NADP)) ((1 PROTON) (1 CPD-377) (1 NADPH)) NIL NIL)
)
