# Supplementary material for: Computing minimal nutrient sets from metabolic networks via linear constraint solving
Source: BMC Bioinformatics. 2013 Mar 27;14:114. doi: 10.1186/1471-2105-14-114 (PMC3644277; doi:10.1186/1471-2105-14-114)
Supplement: Additional file 3 — The set of biomass metabolites, B. [file 1471-2105-14-114-S3.txt]

# Biomass compounds
(
(GLN "L-glutamine" "C5H10N2O3 ")
(GLT "L-glutamate" "C5H8NO4 ")
(HIS "L-histidine" "C6H9N3O2 ")
(ILE "L-isoleucine" "C6H12NO2 ")
(PRO "L-proline" "C5H9NO2 ")
(LYS "L-lysine" "C6H15N2O2 ")
(LEU "L-leucine" "C6H13NO2 ")
(VAL "L-valine" "C5H11NO2 ")
(ARG "L-arginine" "C6H15N4O2 ")
(L-ASPARTATE "L-aspartate" "C4H6NO4 ")
(L-ALPHA-ALANINE "L-alanine" "C3H7NO2 ")
(ASN "L-asparagine" "C4H8N2O3 ")
(PHE "L-phenylalanine" "C9H11NO2 ")
(THR "L-threonine" "C4H9NO3 ")
(TRP "L-tryptophan" "C11H12N2O2 ")
(TYR "L-tyrosine" "C9H11NO3 ")
(CYS "L-cysteine" "C3H7NO2S ")
(GLY "glycine" "C2H5NO2 ")
(MET "L-methionine" "C5H11NO2S ")
(SER "L-serine" "C3H7NO3 ")
(UDP-N-ACETYL-D-GLUCOSAMINE "UDP-N-acetyl-D-glucosamine" "C17H25N3O17P2 ")
(GDP-MANNOSE "GDP-D-mannose" "C16H23N5O16P2 ")
(DTDP-RHAMNOSE "dTDP-alpha-L-rhamnose" "C16H24N2O15P2 ")
(UDP-GALACTOSE "UDP-galactose" "C15H22N2O17P2 ")
(UDP-GLUCOSE "UDP-D-glucose" "C15H22N2O17P2 ")
(KDO "3-deoxy-D-manno-octulosonate" "C8H13O8 ")
(BISOHMYR-GLC "lipid A disaccharide" "C68H127N2O20P ")
(C6 "N-acetylmuramoyl-L-alanyl-D-glutamyl-meso-2,6-diaminoheptane-D-alanyl-D-alanine-diphosphoundecaprenyl-N-acetylglucosamine" "C95H152N8O28P2 ")
(DCTP "dCTP" "C9H12N3O13P3 ")
(DGTP "dGTP" "C10H12N5O13P3 ")
(TTP "dTTP" "C10H13N2O14P3 ")
(DATP "dATP" "C10H13N5O12P3 ")
(CTP "CTP" "C9H12N3O14P3 ")
(GTP "GTP" "C10H12N5O14P3 ")
(UTP "UTP" "C9H11N2O15P3 ")
(ATP "ATP" "C10H13N5O13P3 ")
)
