# Supplementary material for: Computing minimal nutrient sets from metabolic networks via linear constraint solving
Source: BMC Bioinformatics. 2013 Mar 27;14:114. doi: 10.1186/1471-2105-14-114 (PMC3644277; doi:10.1186/1471-2105-14-114)
Supplement: Additional file 4 — The set of auxilliary compounds that must be present for the model to run. [file 1471-2105-14-114-S4.txt]

# Auxiliary compounds
(
(ACP "an acyl carrier protein" " A protein needed for fatty acid metabolism")
(COB-I-ALAMIN "cob(I)alamin" "C62H88N13O14PCo kr:Mar-20-2008 This is transportable into the cell, and also needed as a cofactor.  The beginning steps of vitamin B12 synthesis seem to be missing.")
(CPD-7 "Fe4S4 iron-sulfur center" "S4Fe4 for H2S and thus CYS")
(CPD0-1096 "glucosamine-1,6-diphosphate" "C6H12NO11P2 kr:Mar-20-2008 Needed for phosphoglucosamine mutase, needed for cell wall building blocks.")
(DIPYRROMETHANE "dipyrromethane" "C20H20N2O8 needed by OHMETHYLBILANESYN-RXN for SIROHEME , and thus for H2S and thus CYS")
(|Donor-H2| "a reduced electron acceptor" "  kr:Dec-15-2011 Without this, ubiquinol-8 can not be produced.")
(|GLT-tRNAs| "tRNAGlu" " kr:Mar-24-2008 Replaced |Charged-GLT-tRNAs| with this, because it probably ended up supplying a lot of free glutamate into the model !!  Needed for SIROHEME , and thus for H2S and thus CYS")
(|Red-Thioredoxin| "a reduced thioredoxin" " kr:Mar-16-2008 To reduce sulfate to H2S (for synthesis of CYS), this protein is needed in 1.8.4.8-RXN")
(|Reduced-ferredoxins| "a reduced ferredoxin" " kr:May-18-2009 For RXN0-882 for prenyl MBB synthesis, needed to make UNDECAPRENYL-DIPHOSPHATE")
)
