# Supplementary material for: Computing minimal nutrient sets from metabolic networks via linear constraint solving
Source: BMC Bioinformatics. 2013 Mar 27;14:114. doi: 10.1186/1471-2105-14-114 (PMC3644277; doi:10.1186/1471-2105-14-114)
Supplement: Additional file 5 — All minimal nutrient sets computed by our program. [file 1471-2105-14-114-S5.txt]

# Minimal nutrient sets

# produced by command:
#   /homedir/brg/projects/minimal-nutrients/dietplan-parallel-111129/dietPlan -ignore-cofactors -simplify-model -base-model eker2012-06-21_09-44-44 -carbon-counts cpd-c-counts -carbon-balance ./CarbBal -witness-flux ./WitFlux -minimal-nutrient-sets ./SolSets -equivalence-classes ./EqvClass -factored-nutrient-sets ./FacNut
# started: Thu Jun 21 10:26:03 2012

# solution 1
(
  (CCO-PERI-BAC@AMMONIUM "ammonium" "H4N")
  (CCO-PERI-BAC@GLC-1-P "alpha-D-glucose 1-phosphate" "C6H11O9P")
  (CCO-PERI-BAC@SULFATE "sulfate" "O4S")
)

# solution 2
(
  (CCO-PERI-BAC@ASN "L-asparagine" "C4H8N2O3")
  (|CCO-PERI-BAC@Pi| "phosphate" "HO4P")
  (CCO-PERI-BAC@SULFATE "sulfate" "O4S")
)

# solution 3
(
  (CCO-PERI-BAC@ASN "L-asparagine" "C4H8N2O3")
  (CCO-PERI-BAC@GLYCEROL-3P "sn-glycerol-3-phosphate" "C3H7O6P")
  (CCO-PERI-BAC@SULFATE "sulfate" "O4S")
)

# solution 4
(
  (CCO-PERI-BAC@L-ASPARTATE "L-aspartate" "C4H6NO4")
  (|CCO-PERI-BAC@Pi| "phosphate" "HO4P")
  (CCO-PERI-BAC@SULFATE "sulfate" "O4S")
)

# solution 5
(
  (CCO-PERI-BAC@L-ASPARTATE "L-aspartate" "C4H6NO4")
  (CCO-PERI-BAC@GLYCEROL-3P "sn-glycerol-3-phosphate" "C3H7O6P")
  (CCO-PERI-BAC@SULFATE "sulfate" "O4S")
)

# solution 6
(
  (CCO-PERI-BAC@SER "L-serine" "C3H7NO3")
  (|CCO-PERI-BAC@Pi| "phosphate" "HO4P")
  (CCO-PERI-BAC@SULFATE "sulfate" "O4S")
)

# solution 7
(
  (CCO-PERI-BAC@SER "L-serine" "C3H7NO3")
  (CCO-PERI-BAC@GLYCEROL-3P "sn-glycerol-3-phosphate" "C3H7O6P")
  (CCO-PERI-BAC@SULFATE "sulfate" "O4S")
)

# solution 8
(
  (CCO-PERI-BAC@THR "L-threonine" "C4H9NO3")
  (|CCO-PERI-BAC@Pi| "phosphate" "HO4P")
  (CCO-PERI-BAC@SULFATE "sulfate" "O4S")
)

# solution 9
(
  (CCO-PERI-BAC@THR "L-threonine" "C4H9NO3")
  (CCO-PERI-BAC@GLYCEROL-3P "sn-glycerol-3-phosphate" "C3H7O6P")
  (CCO-PERI-BAC@SULFATE "sulfate" "O4S")
)

# solution 10
(
  (CCO-PERI-BAC@D-SERINE "D-serine" "C3H7NO3")
  (|CCO-PERI-BAC@Pi| "phosphate" "HO4P")
  (CCO-PERI-BAC@SULFATE "sulfate" "O4S")
)

# solution 11
(
  (CCO-PERI-BAC@D-SERINE "D-serine" "C3H7NO3")
  (CCO-PERI-BAC@GLYCEROL-3P "sn-glycerol-3-phosphate" "C3H7O6P")
  (CCO-PERI-BAC@SULFATE "sulfate" "O4S")
)

# solution 12
(
  (CCO-PERI-BAC@ETHANOL-AMINE "ethanolamine" "C2H8NO")
  (CCO-PERI-BAC@GLYCEROL-3P "sn-glycerol-3-phosphate" "C3H7O6P")
  (CCO-PERI-BAC@SULFATE "sulfate" "O4S")
)

# solution 13
(
  (CCO-PERI-BAC@N-ACETYL-D-MANNOSAMINE "N-acetyl-beta-D-mannosamine" "C8H15NO6")
  (|CCO-PERI-BAC@Pi| "phosphate" "HO4P")
  (CCO-PERI-BAC@SULFATE "sulfate" "O4S")
)

# solution 14
(
  (CCO-PERI-BAC@N-ACETYL-D-MANNOSAMINE "N-acetyl-beta-D-mannosamine" "C8H15NO6")
  (CCO-PERI-BAC@GLYCEROL-3P "sn-glycerol-3-phosphate" "C3H7O6P")
  (CCO-PERI-BAC@SULFATE "sulfate" "O4S")
)

# solution 15
(
  (CCO-PERI-BAC@ADENOSINE "adenosine" "C10H13N5O4")
  (|CCO-PERI-BAC@Pi| "phosphate" "HO4P")
  (CCO-PERI-BAC@SULFATE "sulfate" "O4S")
)

# solution 16
(
  (CCO-PERI-BAC@ADENOSINE "adenosine" "C10H13N5O4")
  (CCO-PERI-BAC@GLYCEROL-3P "sn-glycerol-3-phosphate" "C3H7O6P")
  (CCO-PERI-BAC@SULFATE "sulfate" "O4S")
)

# solution 17
(
  (CCO-PERI-BAC@THYMIDINE "thymidine" "C10H14N2O5")
  (CCO-PERI-BAC@GLN "L-glutamine" "C5H10N2O3")
  (|CCO-PERI-BAC@Pi| "phosphate" "HO4P")
  (CCO-PERI-BAC@SULFATE "sulfate" "O4S")
)

# solution 18
(
  (CCO-PERI-BAC@THYMIDINE "thymidine" "C10H14N2O5")
  (CCO-PERI-BAC@GLN "L-glutamine" "C5H10N2O3")
  (CCO-PERI-BAC@GLYCEROL-3P "sn-glycerol-3-phosphate" "C3H7O6P")
  (CCO-PERI-BAC@SULFATE "sulfate" "O4S")
)

# solution 19
(
  (CCO-PERI-BAC@THYMIDINE "thymidine" "C10H14N2O5")
  (CCO-PERI-BAC@PRO "L-proline" "C5H9NO2")
  (|CCO-PERI-BAC@Pi| "phosphate" "HO4P")
  (CCO-PERI-BAC@SULFATE "sulfate" "O4S")
)

# solution 20
(
  (CCO-PERI-BAC@THYMIDINE "thymidine" "C10H14N2O5")
  (CCO-PERI-BAC@PRO "L-proline" "C5H9NO2")
  (CCO-PERI-BAC@GLYCEROL-3P "sn-glycerol-3-phosphate" "C3H7O6P")
  (CCO-PERI-BAC@SULFATE "sulfate" "O4S")
)

# solution 21
(
  (CCO-PERI-BAC@URIDINE "uridine" "C9H12N2O6")
  (CCO-PERI-BAC@GLN "L-glutamine" "C5H10N2O3")
  (|CCO-PERI-BAC@Pi| "phosphate" "HO4P")
  (CCO-PERI-BAC@SULFATE "sulfate" "O4S")
)

# solution 22
(
  (CCO-PERI-BAC@INOSINE "inosine" "C10H12N4O5")
  (CCO-PERI-BAC@GLN "L-glutamine" "C5H10N2O3")
  (|CCO-PERI-BAC@Pi| "phosphate" "HO4P")
  (CCO-PERI-BAC@SULFATE "sulfate" "O4S")
)

# solution 23
(
  (CCO-PERI-BAC@D-GLUCARATE "D-glucarate" "C6H8O8")
  (CCO-PERI-BAC@GLN "L-glutamine" "C5H10N2O3")
  (|CCO-PERI-BAC@Pi| "phosphate" "HO4P")
  (CCO-PERI-BAC@SULFATE "sulfate" "O4S")
)

# solution 24
(
  (CCO-PERI-BAC@TREHALOSE "trehalose" "C12H22O11")
  (CCO-PERI-BAC@GLN "L-glutamine" "C5H10N2O3")
  (|CCO-PERI-BAC@Pi| "phosphate" "HO4P")
  (CCO-PERI-BAC@SULFATE "sulfate" "O4S")
)

# solution 25
(
  (CCO-PERI-BAC@MANNOSE "D-mannose" "C6H12O6")
  (CCO-PERI-BAC@GLN "L-glutamine" "C5H10N2O3")
  (|CCO-PERI-BAC@Pi| "phosphate" "HO4P")
  (CCO-PERI-BAC@SULFATE "sulfate" "O4S")
)

# solution 26
(
  (CCO-PERI-BAC@GALACTITOL "D-galactitol" "C6H14O6")
  (CCO-PERI-BAC@GLN "L-glutamine" "C5H10N2O3")
  (|CCO-PERI-BAC@Pi| "phosphate" "HO4P")
  (CCO-PERI-BAC@SULFATE "sulfate" "O4S")
)

# solution 27
(
  (CCO-PERI-BAC@SORBITOL "D-sorbitol" "C6H14O6")
  (CCO-PERI-BAC@GLN "L-glutamine" "C5H10N2O3")
  (|CCO-PERI-BAC@Pi| "phosphate" "HO4P")
  (CCO-PERI-BAC@SULFATE "sulfate" "O4S")
)

# solution 28
(
  (CCO-PERI-BAC@GLYCEROL "glycerol" "C3H8O3")
  (CCO-PERI-BAC@GLN "L-glutamine" "C5H10N2O3")
  (|CCO-PERI-BAC@Pi| "phosphate" "HO4P")
  (CCO-PERI-BAC@SULFATE "sulfate" "O4S")
)

# solution 29
(
  (CCO-PERI-BAC@L-FUCOSE "L-fucose" "C6H12O5")
  (CCO-PERI-BAC@GLN "L-glutamine" "C5H10N2O3")
  (|CCO-PERI-BAC@Pi| "phosphate" "HO4P")
  (CCO-PERI-BAC@SULFATE "sulfate" "O4S")
)

# solution 30
(
  (CCO-PERI-BAC@GLUCURONATE "D-glucuronate" "C6H9O7")
  (CCO-PERI-BAC@GLN "L-glutamine" "C5H10N2O3")
  (|CCO-PERI-BAC@Pi| "phosphate" "HO4P")
  (CCO-PERI-BAC@SULFATE "sulfate" "O4S")
)

# solution 31
(
  (CCO-PERI-BAC@GLUCONATE "D-gluconate" "C6H11O7")
  (CCO-PERI-BAC@GLN "L-glutamine" "C5H10N2O3")
  (|CCO-PERI-BAC@Pi| "phosphate" "HO4P")
  (CCO-PERI-BAC@SULFATE "sulfate" "O4S")
)

# solution 32
(
  (CCO-PERI-BAC@MANNITOL "D-mannitol" "C6H14O6")
  (CCO-PERI-BAC@GLN "L-glutamine" "C5H10N2O3")
  (|CCO-PERI-BAC@Pi| "phosphate" "HO4P")
  (CCO-PERI-BAC@SULFATE "sulfate" "O4S")
)

# solution 33
(
  (CCO-PERI-BAC@MANNITOL "D-mannitol" "C6H14O6")
  (CCO-PERI-BAC@GLN "L-glutamine" "C5H10N2O3")
  (CCO-PERI-BAC@GLYCEROL-3P "sn-glycerol-3-phosphate" "C3H7O6P")
  (CCO-PERI-BAC@SULFATE "sulfate" "O4S")
)

# solution 34
(
  (CCO-PERI-BAC@DEOXYADENOSINE "deoxyadenosine" "C10H13N5O3")
  (|CCO-PERI-BAC@Pi| "phosphate" "HO4P")
  (CCO-PERI-BAC@SULFATE "sulfate" "O4S")
)

# solution 35
(
  (CCO-PERI-BAC@DEOXYADENOSINE "deoxyadenosine" "C10H13N5O3")
  (CCO-PERI-BAC@GLYCEROL-3P "sn-glycerol-3-phosphate" "C3H7O6P")
  (CCO-PERI-BAC@SULFATE "sulfate" "O4S")
)

# solution 36
(
  (CCO-PERI-BAC@CPD-10814 "glycylproline" "C7H12N2O3")
  (|CCO-PERI-BAC@L-rhamnose| "L-rhamnose" "C6H12O5")
  (|CCO-PERI-BAC@Pi| "phosphate" "HO4P")
  (CCO-PERI-BAC@SULFATE "sulfate" "O4S")
)

# solution 37
(
  (CCO-PERI-BAC@CPD-13406 "gly-asp" "C6H9N2O5")
  (|CCO-PERI-BAC@Pi| "phosphate" "HO4P")
  (CCO-PERI-BAC@SULFATE "sulfate" "O4S")
)

# solution 38
(
  (CCO-PERI-BAC@N-ACETYL-D-GLUCOSAMINE "N-acetyl-beta-D-glucosamine" "C8H15NO6")
  (|CCO-PERI-BAC@Pi| "phosphate" "HO4P")
  (CCO-PERI-BAC@SULFATE "sulfate" "O4S")
)

# solution 39
(
  (CCO-PERI-BAC@N-ACETYL-D-GLUCOSAMINE "N-acetyl-beta-D-glucosamine" "C8H15NO6")
  (CCO-PERI-BAC@GLYCEROL-3P "sn-glycerol-3-phosphate" "C3H7O6P")
  (CCO-PERI-BAC@SULFATE "sulfate" "O4S")
)

# solution 40
(
  (CCO-PERI-BAC@CPD-13406 "gly-asp" "C6H9N2O5")
  (CCO-PERI-BAC@GLYCEROL-3P "sn-glycerol-3-phosphate" "C3H7O6P")
  (CCO-PERI-BAC@SULFATE "sulfate" "O4S")
)

# solution 41
(
  (CCO-PERI-BAC@CPD-10814 "glycylproline" "C7H12N2O3")
  (|CCO-PERI-BAC@L-rhamnose| "L-rhamnose" "C6H12O5")
  (CCO-PERI-BAC@GLYCEROL-3P "sn-glycerol-3-phosphate" "C3H7O6P")
  (CCO-PERI-BAC@SULFATE "sulfate" "O4S")
)

# solution 42
(
  (CCO-PERI-BAC@CPD-10814 "glycylproline" "C7H12N2O3")
  (CCO-PERI-BAC@FRU "D-fructose" "C6H12O6")
  (|CCO-PERI-BAC@Pi| "phosphate" "HO4P")
  (CCO-PERI-BAC@SULFATE "sulfate" "O4S")
)

# solution 43
(
  (CCO-PERI-BAC@CPD-10814 "glycylproline" "C7H12N2O3")
  (CCO-PERI-BAC@FRU "D-fructose" "C6H12O6")
  (CCO-PERI-BAC@GLYCEROL-3P "sn-glycerol-3-phosphate" "C3H7O6P")
  (CCO-PERI-BAC@SULFATE "sulfate" "O4S")
)

# solution 44
(
  (CCO-PERI-BAC@CPD-10814 "glycylproline" "C7H12N2O3")
  (CCO-PERI-BAC@ALPHA-GLUCOSE "alpha-D-glucose" "C6H12O6")
  (|CCO-PERI-BAC@Pi| "phosphate" "HO4P")
  (CCO-PERI-BAC@SULFATE "sulfate" "O4S")
)

# solution 45
(
  (CCO-PERI-BAC@CPD-10814 "glycylproline" "C7H12N2O3")
  (CCO-PERI-BAC@ALPHA-GLUCOSE "alpha-D-glucose" "C6H12O6")
  (CCO-PERI-BAC@GLYCEROL-3P "sn-glycerol-3-phosphate" "C3H7O6P")
  (CCO-PERI-BAC@SULFATE "sulfate" "O4S")
)

# solution 46
(
  (CCO-PERI-BAC@CPD-10814 "glycylproline" "C7H12N2O3")
  (CCO-PERI-BAC@MELIBIOSE "melibiose" "C12H22O11")
  (|CCO-PERI-BAC@Pi| "phosphate" "HO4P")
  (CCO-PERI-BAC@SULFATE "sulfate" "O4S")
)

# solution 47
(
  (CCO-PERI-BAC@CPD-10814 "glycylproline" "C7H12N2O3")
  (CCO-PERI-BAC@MELIBIOSE "melibiose" "C12H22O11")
  (CCO-PERI-BAC@GLYCEROL-3P "sn-glycerol-3-phosphate" "C3H7O6P")
  (CCO-PERI-BAC@SULFATE "sulfate" "O4S")
)

# solution 48
(
  (CCO-PERI-BAC@D-GALACTONO-1-4-LACTONE "D-galactono-1,4-lactone" "C6H10O6")
  (CCO-PERI-BAC@GLN "L-glutamine" "C5H10N2O3")
  (|CCO-PERI-BAC@Pi| "phosphate" "HO4P")
  (CCO-PERI-BAC@SULFATE "sulfate" "O4S")
)

# solution 49
(
  (CCO-PERI-BAC@D-GALACTONO-1-4-LACTONE "D-galactono-1,4-lactone" "C6H10O6")
  (CCO-PERI-BAC@GLN "L-glutamine" "C5H10N2O3")
  (CCO-PERI-BAC@GLYCEROL-3P "sn-glycerol-3-phosphate" "C3H7O6P")
  (CCO-PERI-BAC@SULFATE "sulfate" "O4S")
)

# solution 50
(
  (CCO-PERI-BAC@FRUCTOSE-6P "D-fructose 6-phosphate" "C6H11O9P")
  (CCO-PERI-BAC@AMMONIUM "ammonium" "H4N")
  (CCO-PERI-BAC@SULFATE "sulfate" "O4S")
)

# solution 51
(
  (CCO-PERI-BAC@FRUCTOSE-6P "D-fructose 6-phosphate" "C6H11O9P")
  (CCO-PERI-BAC@L-ALPHA-ALANINE "L-alanine" "C3H7NO2")
  (CCO-PERI-BAC@SULFATE "sulfate" "O4S")
)

# solution 52
(
  (CCO-PERI-BAC@FRUCTOSE-6P "D-fructose 6-phosphate" "C6H11O9P")
  (CCO-PERI-BAC@ASN "L-asparagine" "C4H8N2O3")
  (CCO-PERI-BAC@SULFATE "sulfate" "O4S")
)

# solution 53
(
  (CCO-PERI-BAC@FRUCTOSE-6P "D-fructose 6-phosphate" "C6H11O9P")
  (CCO-PERI-BAC@L-ASPARTATE "L-aspartate" "C4H6NO4")
  (CCO-PERI-BAC@SULFATE "sulfate" "O4S")
)

# solution 54
(
  (CCO-PERI-BAC@FRUCTOSE-6P "D-fructose 6-phosphate" "C6H11O9P")
  (CCO-PERI-BAC@GLT "L-glutamate" "C5H8NO4")
  (CCO-PERI-BAC@SULFATE "sulfate" "O4S")
)

# solution 55
(
  (CCO-PERI-BAC@FRUCTOSE-6P "D-fructose 6-phosphate" "C6H11O9P")
  (CCO-PERI-BAC@GLN "L-glutamine" "C5H10N2O3")
  (CCO-PERI-BAC@SULFATE "sulfate" "O4S")
)

# solution 56
(
  (CCO-PERI-BAC@FRUCTOSE-6P "D-fructose 6-phosphate" "C6H11O9P")
  (CCO-PERI-BAC@PRO "L-proline" "C5H9NO2")
  (CCO-PERI-BAC@SULFATE "sulfate" "O4S")
)

# solution 57
(
  (CCO-PERI-BAC@FRUCTOSE-6P "D-fructose 6-phosphate" "C6H11O9P")
  (CCO-PERI-BAC@SER "L-serine" "C3H7NO3")
  (CCO-PERI-BAC@SULFATE "sulfate" "O4S")
)

# solution 58
(
  (CCO-PERI-BAC@FRUCTOSE-6P "D-fructose 6-phosphate" "C6H11O9P")
  (CCO-PERI-BAC@THR "L-threonine" "C4H9NO3")
  (CCO-PERI-BAC@SULFATE "sulfate" "O4S")
)

# solution 59
(
  (CCO-PERI-BAC@FRUCTOSE-6P "D-fructose 6-phosphate" "C6H11O9P")
  (CCO-PERI-BAC@D-ALANINE "D-alanine" "C3H7NO2")
  (CCO-PERI-BAC@SULFATE "sulfate" "O4S")
)

# solution 60
(
  (CCO-PERI-BAC@FRUCTOSE-6P "D-fructose 6-phosphate" "C6H11O9P")
  (CCO-PERI-BAC@D-SERINE "D-serine" "C3H7NO3")
  (CCO-PERI-BAC@SULFATE "sulfate" "O4S")
)

# solution 61
(
  (CCO-PERI-BAC@FRUCTOSE-6P "D-fructose 6-phosphate" "C6H11O9P")
  (CCO-PERI-BAC@ETHANOL-AMINE "ethanolamine" "C2H8NO")
  (CCO-PERI-BAC@SULFATE "sulfate" "O4S")
)

# solution 62
(
  (CCO-PERI-BAC@FRUCTOSE-6P "D-fructose 6-phosphate" "C6H11O9P")
  (CCO-PERI-BAC@N-ACETYL-D-MANNOSAMINE "N-acetyl-beta-D-mannosamine" "C8H15NO6")
  (CCO-PERI-BAC@SULFATE "sulfate" "O4S")
)

# solution 63
(
  (CCO-PERI-BAC@FRUCTOSE-6P "D-fructose 6-phosphate" "C6H11O9P")
  (CCO-PERI-BAC@ADENOSINE "adenosine" "C10H13N5O4")
  (CCO-PERI-BAC@SULFATE "sulfate" "O4S")
)

# solution 64
(
  (CCO-PERI-BAC@FRUCTOSE-6P "D-fructose 6-phosphate" "C6H11O9P")
  (CCO-PERI-BAC@ALA-GLY "ala-gly" "C5H10N2O3")
  (CCO-PERI-BAC@SULFATE "sulfate" "O4S")
)

# solution 65
(
  (CCO-PERI-BAC@FRUCTOSE-6P "D-fructose 6-phosphate" "C6H11O9P")
  (CCO-PERI-BAC@CPD-3569 "glycyl-L-glutamate" "C7H11N2O5")
  (CCO-PERI-BAC@SULFATE "sulfate" "O4S")
)

# solution 66
(
  (CCO-PERI-BAC@ALPHA-GLC-6-P "alpha-D-glucose 6-phosphate" "C6H11O9P")
  (CCO-PERI-BAC@AMMONIUM "ammonium" "H4N")
  (CCO-PERI-BAC@SULFATE "sulfate" "O4S")
)

# solution 67
(
  (CCO-PERI-BAC@ALPHA-GLC-6-P "alpha-D-glucose 6-phosphate" "C6H11O9P")
  (CCO-PERI-BAC@L-ALPHA-ALANINE "L-alanine" "C3H7NO2")
  (CCO-PERI-BAC@SULFATE "sulfate" "O4S")
)

# solution 68
(
  (CCO-PERI-BAC@ALPHA-GLC-6-P "alpha-D-glucose 6-phosphate" "C6H11O9P")
  (CCO-PERI-BAC@ASN "L-asparagine" "C4H8N2O3")
  (CCO-PERI-BAC@SULFATE "sulfate" "O4S")
)

# solution 69
(
  (CCO-PERI-BAC@ALPHA-GLC-6-P "alpha-D-glucose 6-phosphate" "C6H11O9P")
  (CCO-PERI-BAC@L-ASPARTATE "L-aspartate" "C4H6NO4")
  (CCO-PERI-BAC@SULFATE "sulfate" "O4S")
)

# solution 70
(
  (CCO-PERI-BAC@ALPHA-GLC-6-P "alpha-D-glucose 6-phosphate" "C6H11O9P")
  (CCO-PERI-BAC@GLT "L-glutamate" "C5H8NO4")
  (CCO-PERI-BAC@SULFATE "sulfate" "O4S")
)

# solution 71
(
  (CCO-PERI-BAC@ALPHA-GLC-6-P "alpha-D-glucose 6-phosphate" "C6H11O9P")
  (CCO-PERI-BAC@GLN "L-glutamine" "C5H10N2O3")
  (CCO-PERI-BAC@SULFATE "sulfate" "O4S")
)

# solution 72
(
  (CCO-PERI-BAC@ALPHA-GLC-6-P "alpha-D-glucose 6-phosphate" "C6H11O9P")
  (CCO-PERI-BAC@PRO "L-proline" "C5H9NO2")
  (CCO-PERI-BAC@SULFATE "sulfate" "O4S")
)

# solution 73
(
  (CCO-PERI-BAC@ALPHA-GLC-6-P "alpha-D-glucose 6-phosphate" "C6H11O9P")
  (CCO-PERI-BAC@SER "L-serine" "C3H7NO3")
  (CCO-PERI-BAC@SULFATE "sulfate" "O4S")
)

# solution 74
(
  (CCO-PERI-BAC@ALPHA-GLC-6-P "alpha-D-glucose 6-phosphate" "C6H11O9P")
  (CCO-PERI-BAC@THR "L-threonine" "C4H9NO3")
  (CCO-PERI-BAC@SULFATE "sulfate" "O4S")
)

# solution 75
(
  (CCO-PERI-BAC@ALPHA-GLC-6-P "alpha-D-glucose 6-phosphate" "C6H11O9P")
  (CCO-PERI-BAC@D-ALANINE "D-alanine" "C3H7NO2")
  (CCO-PERI-BAC@SULFATE "sulfate" "O4S")
)

# solution 76
(
  (CCO-PERI-BAC@ALPHA-GLC-6-P "alpha-D-glucose 6-phosphate" "C6H11O9P")
  (CCO-PERI-BAC@D-SERINE "D-serine" "C3H7NO3")
  (CCO-PERI-BAC@SULFATE "sulfate" "O4S")
)

# solution 77
(
  (CCO-PERI-BAC@ALPHA-GLC-6-P "alpha-D-glucose 6-phosphate" "C6H11O9P")
  (CCO-PERI-BAC@ETHANOL-AMINE "ethanolamine" "C2H8NO")
  (CCO-PERI-BAC@SULFATE "sulfate" "O4S")
)

# solution 78
(
  (CCO-PERI-BAC@ALPHA-GLC-6-P "alpha-D-glucose 6-phosphate" "C6H11O9P")
  (CCO-PERI-BAC@N-ACETYL-D-MANNOSAMINE "N-acetyl-beta-D-mannosamine" "C8H15NO6")
  (CCO-PERI-BAC@SULFATE "sulfate" "O4S")
)

# solution 79
(
  (CCO-PERI-BAC@ALPHA-GLC-6-P "alpha-D-glucose 6-phosphate" "C6H11O9P")
  (CCO-PERI-BAC@ADENOSINE "adenosine" "C10H13N5O4")
  (CCO-PERI-BAC@SULFATE "sulfate" "O4S")
)

# solution 80
(
  (CCO-PERI-BAC@ALPHA-GLC-6-P "alpha-D-glucose 6-phosphate" "C6H11O9P")
  (CCO-PERI-BAC@ALA-GLY "ala-gly" "C5H10N2O3")
  (CCO-PERI-BAC@SULFATE "sulfate" "O4S")
)

# solution 81
(
  (CCO-PERI-BAC@ALPHA-GLC-6-P "alpha-D-glucose 6-phosphate" "C6H11O9P")
  (CCO-PERI-BAC@CPD-3569 "glycyl-L-glutamate" "C7H11N2O5")
  (CCO-PERI-BAC@SULFATE "sulfate" "O4S")
)

# solution 82
(
  (CCO-PERI-BAC@GLC-6-P "beta-D-glucose 6-phosphate" "C6H11O9P")
  (CCO-PERI-BAC@AMMONIUM "ammonium" "H4N")
  (CCO-PERI-BAC@SULFATE "sulfate" "O4S")
)

# solution 83
(
  (CCO-PERI-BAC@GLC-6-P "beta-D-glucose 6-phosphate" "C6H11O9P")
  (CCO-PERI-BAC@L-ALPHA-ALANINE "L-alanine" "C3H7NO2")
  (CCO-PERI-BAC@SULFATE "sulfate" "O4S")
)

# solution 84
(
  (CCO-PERI-BAC@GLC-6-P "beta-D-glucose 6-phosphate" "C6H11O9P")
  (CCO-PERI-BAC@ASN "L-asparagine" "C4H8N2O3")
  (CCO-PERI-BAC@SULFATE "sulfate" "O4S")
)

# solution 85
(
  (CCO-PERI-BAC@GLC-6-P "beta-D-glucose 6-phosphate" "C6H11O9P")
  (CCO-PERI-BAC@L-ASPARTATE "L-aspartate" "C4H6NO4")
  (CCO-PERI-BAC@SULFATE "sulfate" "O4S")
)

# solution 86
(
  (CCO-PERI-BAC@GLC-6-P "beta-D-glucose 6-phosphate" "C6H11O9P")
  (CCO-PERI-BAC@GLT "L-glutamate" "C5H8NO4")
  (CCO-PERI-BAC@SULFATE "sulfate" "O4S")
)

# solution 87
(
  (CCO-PERI-BAC@GLC-6-P "beta-D-glucose 6-phosphate" "C6H11O9P")
  (CCO-PERI-BAC@GLN "L-glutamine" "C5H10N2O3")
  (CCO-PERI-BAC@SULFATE "sulfate" "O4S")
)

# solution 88
(
  (CCO-PERI-BAC@GLC-6-P "beta-D-glucose 6-phosphate" "C6H11O9P")
  (CCO-PERI-BAC@PRO "L-proline" "C5H9NO2")
  (CCO-PERI-BAC@SULFATE "sulfate" "O4S")
)

# solution 89
(
  (CCO-PERI-BAC@GLC-6-P "beta-D-glucose 6-phosphate" "C6H11O9P")
  (CCO-PERI-BAC@SER "L-serine" "C3H7NO3")
  (CCO-PERI-BAC@SULFATE "sulfate" "O4S")
)

# solution 90
(
  (CCO-PERI-BAC@GLC-6-P "beta-D-glucose 6-phosphate" "C6H11O9P")
  (CCO-PERI-BAC@THR "L-threonine" "C4H9NO3")
  (CCO-PERI-BAC@SULFATE "sulfate" "O4S")
)

# solution 91
(
  (CCO-PERI-BAC@GLC-6-P "beta-D-glucose 6-phosphate" "C6H11O9P")
  (CCO-PERI-BAC@D-ALANINE "D-alanine" "C3H7NO2")
  (CCO-PERI-BAC@SULFATE "sulfate" "O4S")
)

# solution 92
(
  (CCO-PERI-BAC@GLC-6-P "beta-D-glucose 6-phosphate" "C6H11O9P")
  (CCO-PERI-BAC@D-SERINE "D-serine" "C3H7NO3")
  (CCO-PERI-BAC@SULFATE "sulfate" "O4S")
)

# solution 93
(
  (CCO-PERI-BAC@GLC-6-P "beta-D-glucose 6-phosphate" "C6H11O9P")
  (CCO-PERI-BAC@ETHANOL-AMINE "ethanolamine" "C2H8NO")
  (CCO-PERI-BAC@SULFATE "sulfate" "O4S")
)

# solution 94
(
  (CCO-PERI-BAC@GLC-6-P "beta-D-glucose 6-phosphate" "C6H11O9P")
  (CCO-PERI-BAC@N-ACETYL-D-MANNOSAMINE "N-acetyl-beta-D-mannosamine" "C8H15NO6")
  (CCO-PERI-BAC@SULFATE "sulfate" "O4S")
)

# solution 95
(
  (CCO-PERI-BAC@GLC-6-P "beta-D-glucose 6-phosphate" "C6H11O9P")
  (CCO-PERI-BAC@ADENOSINE "adenosine" "C10H13N5O4")
  (CCO-PERI-BAC@SULFATE "sulfate" "O4S")
)

# solution 96
(
  (CCO-PERI-BAC@GLC-6-P "beta-D-glucose 6-phosphate" "C6H11O9P")
  (CCO-PERI-BAC@ALA-GLY "ala-gly" "C5H10N2O3")
  (CCO-PERI-BAC@SULFATE "sulfate" "O4S")
)

# solution 97
(
  (CCO-PERI-BAC@GLC-6-P "beta-D-glucose 6-phosphate" "C6H11O9P")
  (CCO-PERI-BAC@CPD-3569 "glycyl-L-glutamate" "C7H11N2O5")
  (CCO-PERI-BAC@SULFATE "sulfate" "O4S")
)

# solution 98
(
  (CCO-PERI-BAC@DEOXYADENOSINE "deoxyadenosine" "C10H13N5O3")
  (CCO-PERI-BAC@GLC-1-P "alpha-D-glucose 1-phosphate" "C6H11O9P")
  (CCO-PERI-BAC@SULFATE "sulfate" "O4S")
)

# solution 99
(
  (CCO-PERI-BAC@CPD-10814 "glycylproline" "C7H12N2O3")
  (CCO-PERI-BAC@GLC-1-P "alpha-D-glucose 1-phosphate" "C6H11O9P")
  (CCO-PERI-BAC@SULFATE "sulfate" "O4S")
)

# solution 100
(
  (CCO-PERI-BAC@CPD-13406 "gly-asp" "C6H9N2O5")
  (CCO-PERI-BAC@GLC-1-P "alpha-D-glucose 1-phosphate" "C6H11O9P")
  (CCO-PERI-BAC@SULFATE "sulfate" "O4S")
)

# solution 101
(
  (CCO-PERI-BAC@N-ACETYL-D-GLUCOSAMINE "N-acetyl-beta-D-glucosamine" "C8H15NO6")
  (CCO-PERI-BAC@GLC-1-P "alpha-D-glucose 1-phosphate" "C6H11O9P")
  (CCO-PERI-BAC@SULFATE "sulfate" "O4S")
)

# solution 102
(
  (CCO-PERI-BAC@DEOXYADENOSINE "deoxyadenosine" "C10H13N5O3")
  (CCO-PERI-BAC@FRUCTOSE-6P "D-fructose 6-phosphate" "C6H11O9P")
  (CCO-PERI-BAC@SULFATE "sulfate" "O4S")
)

# solution 103
(
  (CCO-PERI-BAC@ALPHA-GLC-6-P "alpha-D-glucose 6-phosphate" "C6H11O9P")
  (CCO-PERI-BAC@CPD-10814 "glycylproline" "C7H12N2O3")
  (CCO-PERI-BAC@SULFATE "sulfate" "O4S")
)

# solution 104
(
  (CCO-PERI-BAC@GLC-6-P "beta-D-glucose 6-phosphate" "C6H11O9P")
  (CCO-PERI-BAC@CPD-10814 "glycylproline" "C7H12N2O3")
  (CCO-PERI-BAC@SULFATE "sulfate" "O4S")
)

# solution 105
(
  (CCO-PERI-BAC@ALPHA-GLC-6-P "alpha-D-glucose 6-phosphate" "C6H11O9P")
  (CCO-PERI-BAC@DEOXYADENOSINE "deoxyadenosine" "C10H13N5O3")
  (CCO-PERI-BAC@SULFATE "sulfate" "O4S")
)

# solution 106
(
  (CCO-PERI-BAC@GLC-6-P "beta-D-glucose 6-phosphate" "C6H11O9P")
  (CCO-PERI-BAC@DEOXYADENOSINE "deoxyadenosine" "C10H13N5O3")
  (CCO-PERI-BAC@SULFATE "sulfate" "O4S")
)

# solution 107
(
  (CCO-PERI-BAC@CPD-13406 "gly-asp" "C6H9N2O5")
  (CCO-PERI-BAC@FRUCTOSE-6P "D-fructose 6-phosphate" "C6H11O9P")
  (CCO-PERI-BAC@SULFATE "sulfate" "O4S")
)

# solution 108
(
  (CCO-PERI-BAC@N-ACETYL-D-GLUCOSAMINE "N-acetyl-beta-D-glucosamine" "C8H15NO6")
  (CCO-PERI-BAC@FRUCTOSE-6P "D-fructose 6-phosphate" "C6H11O9P")
  (CCO-PERI-BAC@SULFATE "sulfate" "O4S")
)

# solution 109
(
  (CCO-PERI-BAC@ALPHA-GLC-6-P "alpha-D-glucose 6-phosphate" "C6H11O9P")
  (CCO-PERI-BAC@CPD-13406 "gly-asp" "C6H9N2O5")
  (CCO-PERI-BAC@SULFATE "sulfate" "O4S")
)

# solution 110
(
  (CCO-PERI-BAC@GLC-6-P "beta-D-glucose 6-phosphate" "C6H11O9P")
  (CCO-PERI-BAC@CPD-13406 "gly-asp" "C6H9N2O5")
  (CCO-PERI-BAC@SULFATE "sulfate" "O4S")
)

# solution 111
(
  (CCO-PERI-BAC@N-ACETYL-D-GLUCOSAMINE "N-acetyl-beta-D-glucosamine" "C8H15NO6")
  (CCO-PERI-BAC@ALPHA-GLC-6-P "alpha-D-glucose 6-phosphate" "C6H11O9P")
  (CCO-PERI-BAC@SULFATE "sulfate" "O4S")
)

# solution 112
(
  (CCO-PERI-BAC@GLC-6-P "beta-D-glucose 6-phosphate" "C6H11O9P")
  (CCO-PERI-BAC@N-ACETYL-D-GLUCOSAMINE "N-acetyl-beta-D-glucosamine" "C8H15NO6")
  (CCO-PERI-BAC@SULFATE "sulfate" "O4S")
)

# solution 113
(
  (CCO-PERI-BAC@CPD-10814 "glycylproline" "C7H12N2O3")
  (CCO-PERI-BAC@FRUCTOSE-6P "D-fructose 6-phosphate" "C6H11O9P")
  (CCO-PERI-BAC@SULFATE "sulfate" "O4S")
)

# solution 114
(
  (CCO-PERI-BAC@L-ALPHA-ALANINE "L-alanine" "C3H7NO2")
  (CCO-PERI-BAC@AMMONIUM "ammonium" "H4N")
  (|CCO-PERI-BAC@Pi| "phosphate" "HO4P")
  (CCO-PERI-BAC@SULFATE "sulfate" "O4S")
)

# solution 115
(
  (CCO-PERI-BAC@ETHANOL-AMINE "ethanolamine" "C2H8NO")
  (CCO-PERI-BAC@D-ALANINE "D-alanine" "C3H7NO2")
  (|CCO-PERI-BAC@Pi| "phosphate" "HO4P")
  (CCO-PERI-BAC@SULFATE "sulfate" "O4S")
)

# solution 116
(
  (CCO-PERI-BAC@THYMIDINE "thymidine" "C10H14N2O5")
  (CCO-PERI-BAC@GLT "L-glutamate" "C5H8NO4")
  (|CCO-PERI-BAC@Pi| "phosphate" "HO4P")
  (CCO-PERI-BAC@SULFATE "sulfate" "O4S")
)

# solution 117
(
  (CCO-PERI-BAC@THYMIDINE "thymidine" "C10H14N2O5")
  (CCO-PERI-BAC@D-ALANINE "D-alanine" "C3H7NO2")
  (|CCO-PERI-BAC@Pi| "phosphate" "HO4P")
  (CCO-PERI-BAC@SULFATE "sulfate" "O4S")
)

# solution 118
(
  (CCO-PERI-BAC@URIDINE "uridine" "C9H12N2O6")
  (CCO-PERI-BAC@GLT "L-glutamate" "C5H8NO4")
  (|CCO-PERI-BAC@Pi| "phosphate" "HO4P")
  (CCO-PERI-BAC@SULFATE "sulfate" "O4S")
)

# solution 119
(
  (CCO-PERI-BAC@URIDINE "uridine" "C9H12N2O6")
  (CCO-PERI-BAC@D-ALANINE "D-alanine" "C3H7NO2")
  (|CCO-PERI-BAC@Pi| "phosphate" "HO4P")
  (CCO-PERI-BAC@SULFATE "sulfate" "O4S")
)

# solution 120
(
  (CCO-PERI-BAC@INOSINE "inosine" "C10H12N4O5")
  (CCO-PERI-BAC@GLT "L-glutamate" "C5H8NO4")
  (|CCO-PERI-BAC@Pi| "phosphate" "HO4P")
  (CCO-PERI-BAC@SULFATE "sulfate" "O4S")
)

# solution 121
(
  (CCO-PERI-BAC@INOSINE "inosine" "C10H12N4O5")
  (CCO-PERI-BAC@D-ALANINE "D-alanine" "C3H7NO2")
  (|CCO-PERI-BAC@Pi| "phosphate" "HO4P")
  (CCO-PERI-BAC@SULFATE "sulfate" "O4S")
)

# solution 122
(
  (CCO-PERI-BAC@D-GLUCARATE "D-glucarate" "C6H8O8")
  (CCO-PERI-BAC@GLT "L-glutamate" "C5H8NO4")
  (|CCO-PERI-BAC@Pi| "phosphate" "HO4P")
  (CCO-PERI-BAC@SULFATE "sulfate" "O4S")
)

# solution 123
(
  (CCO-PERI-BAC@D-GLUCARATE "D-glucarate" "C6H8O8")
  (CCO-PERI-BAC@D-ALANINE "D-alanine" "C3H7NO2")
  (|CCO-PERI-BAC@Pi| "phosphate" "HO4P")
  (CCO-PERI-BAC@SULFATE "sulfate" "O4S")
)

# solution 124
(
  (CCO-PERI-BAC@TREHALOSE "trehalose" "C12H22O11")
  (CCO-PERI-BAC@GLT "L-glutamate" "C5H8NO4")
  (|CCO-PERI-BAC@Pi| "phosphate" "HO4P")
  (CCO-PERI-BAC@SULFATE "sulfate" "O4S")
)

# solution 125
(
  (CCO-PERI-BAC@MANNOSE "D-mannose" "C6H12O6")
  (CCO-PERI-BAC@GLT "L-glutamate" "C5H8NO4")
  (|CCO-PERI-BAC@Pi| "phosphate" "HO4P")
  (CCO-PERI-BAC@SULFATE "sulfate" "O4S")
)

# solution 126
(
  (CCO-PERI-BAC@GALACTITOL "D-galactitol" "C6H14O6")
  (CCO-PERI-BAC@GLT "L-glutamate" "C5H8NO4")
  (|CCO-PERI-BAC@Pi| "phosphate" "HO4P")
  (CCO-PERI-BAC@SULFATE "sulfate" "O4S")
)

# solution 127
(
  (CCO-PERI-BAC@SORBITOL "D-sorbitol" "C6H14O6")
  (CCO-PERI-BAC@GLT "L-glutamate" "C5H8NO4")
  (|CCO-PERI-BAC@Pi| "phosphate" "HO4P")
  (CCO-PERI-BAC@SULFATE "sulfate" "O4S")
)

# solution 128
(
  (CCO-PERI-BAC@GLYCEROL "glycerol" "C3H8O3")
  (CCO-PERI-BAC@GLT "L-glutamate" "C5H8NO4")
  (|CCO-PERI-BAC@Pi| "phosphate" "HO4P")
  (CCO-PERI-BAC@SULFATE "sulfate" "O4S")
)

# solution 129
(
  (CCO-PERI-BAC@L-FUCOSE "L-fucose" "C6H12O5")
  (CCO-PERI-BAC@GLT "L-glutamate" "C5H8NO4")
  (|CCO-PERI-BAC@Pi| "phosphate" "HO4P")
  (CCO-PERI-BAC@SULFATE "sulfate" "O4S")
)

# solution 130
(
  (CCO-PERI-BAC@GLUCURONATE "D-glucuronate" "C6H9O7")
  (CCO-PERI-BAC@GLT "L-glutamate" "C5H8NO4")
  (|CCO-PERI-BAC@Pi| "phosphate" "HO4P")
  (CCO-PERI-BAC@SULFATE "sulfate" "O4S")
)

# solution 131
(
  (CCO-PERI-BAC@GLUCONATE "D-gluconate" "C6H11O7")
  (CCO-PERI-BAC@GLT "L-glutamate" "C5H8NO4")
  (|CCO-PERI-BAC@Pi| "phosphate" "HO4P")
  (CCO-PERI-BAC@SULFATE "sulfate" "O4S")
)

# solution 132
(
  (CCO-PERI-BAC@MANNITOL "D-mannitol" "C6H14O6")
  (CCO-PERI-BAC@GLT "L-glutamate" "C5H8NO4")
  (|CCO-PERI-BAC@Pi| "phosphate" "HO4P")
  (CCO-PERI-BAC@SULFATE "sulfate" "O4S")
)

# solution 133
(
  (CCO-PERI-BAC@D-GALACTONO-1-4-LACTONE "D-galactono-1,4-lactone" "C6H10O6")
  (CCO-PERI-BAC@GLT "L-glutamate" "C5H8NO4")
  (|CCO-PERI-BAC@Pi| "phosphate" "HO4P")
  (CCO-PERI-BAC@SULFATE "sulfate" "O4S")
)

# solution 134
(
  (CCO-PERI-BAC@LACTOSE "lactose" "C12H22O11")
  (CCO-PERI-BAC@GLT "L-glutamate" "C5H8NO4")
  (|CCO-PERI-BAC@Pi| "phosphate" "HO4P")
  (CCO-PERI-BAC@SULFATE "sulfate" "O4S")
)

# solution 135
(
  (CCO-PERI-BAC@MALTOTRIOSE "maltotriose" "C18H32O16")
  (CCO-PERI-BAC@GLT "L-glutamate" "C5H8NO4")
  (|CCO-PERI-BAC@Pi| "phosphate" "HO4P")
  (CCO-PERI-BAC@SULFATE "sulfate" "O4S")
)

# solution 136
(
  (CCO-PERI-BAC@CIT "citrate" "C6H5O7")
  (CCO-PERI-BAC@GLT "L-glutamate" "C5H8NO4")
  (|CCO-PERI-BAC@Pi| "phosphate" "HO4P")
  (CCO-PERI-BAC@SULFATE "sulfate" "O4S")
)

# solution 137
(
  (CCO-PERI-BAC@FUM "fumarate" "C4H2O4")
  (CCO-PERI-BAC@GLT "L-glutamate" "C5H8NO4")
  (|CCO-PERI-BAC@Pi| "phosphate" "HO4P")
  (CCO-PERI-BAC@SULFATE "sulfate" "O4S")
)

# solution 138
(
  (CCO-PERI-BAC@D-GALACTARATE "D-galactarate" "C6H8O8")
  (CCO-PERI-BAC@GLT "L-glutamate" "C5H8NO4")
  (|CCO-PERI-BAC@Pi| "phosphate" "HO4P")
  (CCO-PERI-BAC@SULFATE "sulfate" "O4S")
)

# solution 139
(
  (CCO-PERI-BAC@GLYOX "glyoxylate" "C2HO3")
  (CCO-PERI-BAC@GLT "L-glutamate" "C5H8NO4")
  (|CCO-PERI-BAC@Pi| "phosphate" "HO4P")
  (CCO-PERI-BAC@SULFATE "sulfate" "O4S")
)

# solution 140
(
  (CCO-PERI-BAC@CELLOBIOSE "cellobiose" "C12H22O11")
  (CCO-PERI-BAC@GLT "L-glutamate" "C5H8NO4")
  (|CCO-PERI-BAC@Pi| "phosphate" "HO4P")
  (CCO-PERI-BAC@SULFATE "sulfate" "O4S")
)

# solution 141
(
  (CCO-PERI-BAC@MAL "(S)-malate" "C4H4O5")
  (CCO-PERI-BAC@GLT "L-glutamate" "C5H8NO4")
  (|CCO-PERI-BAC@Pi| "phosphate" "HO4P")
  (CCO-PERI-BAC@SULFATE "sulfate" "O4S")
)

# solution 142
(
  (CCO-PERI-BAC@L-LYXOSE "beta-L-lyxopyranose" "C5H10O5")
  (CCO-PERI-BAC@GLT "L-glutamate" "C5H8NO4")
  (|CCO-PERI-BAC@Pi| "phosphate" "HO4P")
  (CCO-PERI-BAC@SULFATE "sulfate" "O4S")
)

# solution 143
(
  (CCO-PERI-BAC@PYRUVATE "pyruvate" "C3H3O3")
  (CCO-PERI-BAC@GLT "L-glutamate" "C5H8NO4")
  (|CCO-PERI-BAC@Pi| "phosphate" "HO4P")
  (CCO-PERI-BAC@SULFATE "sulfate" "O4S")
)

# solution 144
(
  (CCO-PERI-BAC@D-GALACTURONATE "D-galacturonate" "C6H9O7")
  (CCO-PERI-BAC@GLT "L-glutamate" "C5H8NO4")
  (|CCO-PERI-BAC@Pi| "phosphate" "HO4P")
  (CCO-PERI-BAC@SULFATE "sulfate" "O4S")
)

# solution 145
(
  (CCO-PERI-BAC@CPD0-1110 "beta-D-ribopyranose" "C5H10O5")
  (CCO-PERI-BAC@GLT "L-glutamate" "C5H8NO4")
  (|CCO-PERI-BAC@Pi| "phosphate" "HO4P")
  (CCO-PERI-BAC@SULFATE "sulfate" "O4S")
)

# solution 146
(
  (CCO-PERI-BAC@GALACTOSE "beta-D-galactose" "C6H12O6")
  (CCO-PERI-BAC@GLT "L-glutamate" "C5H8NO4")
  (|CCO-PERI-BAC@Pi| "phosphate" "HO4P")
  (CCO-PERI-BAC@SULFATE "sulfate" "O4S")
)

# solution 147
(
  (CCO-PERI-BAC@ARABINOSE "alpha-L-arabinopyranose" "C5H10O5")
  (CCO-PERI-BAC@GLT "L-glutamate" "C5H8NO4")
  (|CCO-PERI-BAC@Pi| "phosphate" "HO4P")
  (CCO-PERI-BAC@SULFATE "sulfate" "O4S")
)

# solution 148
(
  (CCO-PERI-BAC@ETHANOL-AMINE "ethanolamine" "C2H8NO")
  (CCO-PERI-BAC@L-ALPHA-ALANINE "L-alanine" "C3H7NO2")
  (|CCO-PERI-BAC@Pi| "phosphate" "HO4P")
  (CCO-PERI-BAC@SULFATE "sulfate" "O4S")
)

# solution 149
(
  (CCO-PERI-BAC@ALA-GLY "ala-gly" "C5H10N2O3")
  (CCO-PERI-BAC@THYMIDINE "thymidine" "C10H14N2O5")
  (|CCO-PERI-BAC@Pi| "phosphate" "HO4P")
  (CCO-PERI-BAC@SULFATE "sulfate" "O4S")
)

# solution 150
(
  (CCO-PERI-BAC@CPD-3569 "glycyl-L-glutamate" "C7H11N2O5")
  (CCO-PERI-BAC@THYMIDINE "thymidine" "C10H14N2O5")
  (|CCO-PERI-BAC@Pi| "phosphate" "HO4P")
  (CCO-PERI-BAC@SULFATE "sulfate" "O4S")
)

# solution 151
(
  (CCO-PERI-BAC@CPD-10814 "glycylproline" "C7H12N2O3")
  (CCO-PERI-BAC@THYMIDINE "thymidine" "C10H14N2O5")
  (|CCO-PERI-BAC@Pi| "phosphate" "HO4P")
  (CCO-PERI-BAC@SULFATE "sulfate" "O4S")
)

# solution 152
(
  (CCO-PERI-BAC@CPD-10814 "glycylproline" "C7H12N2O3")
  (CCO-PERI-BAC@TREHALOSE "trehalose" "C12H22O11")
  (|CCO-PERI-BAC@Pi| "phosphate" "HO4P")
  (CCO-PERI-BAC@SULFATE "sulfate" "O4S")
)

# solution 153
(
  (CCO-PERI-BAC@CPD-10814 "glycylproline" "C7H12N2O3")
  (CCO-PERI-BAC@MANNOSE "D-mannose" "C6H12O6")
  (|CCO-PERI-BAC@Pi| "phosphate" "HO4P")
  (CCO-PERI-BAC@SULFATE "sulfate" "O4S")
)

# solution 154
(
  (CCO-PERI-BAC@CPD-10814 "glycylproline" "C7H12N2O3")
  (CCO-PERI-BAC@GALACTITOL "D-galactitol" "C6H14O6")
  (|CCO-PERI-BAC@Pi| "phosphate" "HO4P")
  (CCO-PERI-BAC@SULFATE "sulfate" "O4S")
)

# solution 155
(
  (CCO-PERI-BAC@CPD-10814 "glycylproline" "C7H12N2O3")
  (CCO-PERI-BAC@SORBITOL "D-sorbitol" "C6H14O6")
  (|CCO-PERI-BAC@Pi| "phosphate" "HO4P")
  (CCO-PERI-BAC@SULFATE "sulfate" "O4S")
)

# solution 156
(
  (CCO-PERI-BAC@CPD-10814 "glycylproline" "C7H12N2O3")
  (CCO-PERI-BAC@GLYCEROL "glycerol" "C3H8O3")
  (|CCO-PERI-BAC@Pi| "phosphate" "HO4P")
  (CCO-PERI-BAC@SULFATE "sulfate" "O4S")
)

# solution 157
(
  (CCO-PERI-BAC@CPD-10814 "glycylproline" "C7H12N2O3")
  (CCO-PERI-BAC@L-FUCOSE "L-fucose" "C6H12O5")
  (|CCO-PERI-BAC@Pi| "phosphate" "HO4P")
  (CCO-PERI-BAC@SULFATE "sulfate" "O4S")
)

# solution 158
(
  (CCO-PERI-BAC@CPD-10814 "glycylproline" "C7H12N2O3")
  (CCO-PERI-BAC@GLUCURONATE "D-glucuronate" "C6H9O7")
  (|CCO-PERI-BAC@Pi| "phosphate" "HO4P")
  (CCO-PERI-BAC@SULFATE "sulfate" "O4S")
)

# solution 159
(
  (CCO-PERI-BAC@CPD-10814 "glycylproline" "C7H12N2O3")
  (CCO-PERI-BAC@GLUCONATE "D-gluconate" "C6H11O7")
  (|CCO-PERI-BAC@Pi| "phosphate" "HO4P")
  (CCO-PERI-BAC@SULFATE "sulfate" "O4S")
)

# solution 160
(
  (CCO-PERI-BAC@CPD-10814 "glycylproline" "C7H12N2O3")
  (CCO-PERI-BAC@MANNITOL "D-mannitol" "C6H14O6")
  (|CCO-PERI-BAC@Pi| "phosphate" "HO4P")
  (CCO-PERI-BAC@SULFATE "sulfate" "O4S")
)

# solution 161
(
  (CCO-PERI-BAC@CPD-10814 "glycylproline" "C7H12N2O3")
  (CCO-PERI-BAC@D-GALACTONO-1-4-LACTONE "D-galactono-1,4-lactone" "C6H10O6")
  (|CCO-PERI-BAC@Pi| "phosphate" "HO4P")
  (CCO-PERI-BAC@SULFATE "sulfate" "O4S")
)

# solution 162
(
  (CCO-PERI-BAC@CPD-10814 "glycylproline" "C7H12N2O3")
  (CCO-PERI-BAC@2-KETOGLUTARATE "2-oxoglutarate" "C5H4O5")
  (CCO-PERI-BAC@L-LACTATE "(S)-lactate" "C3H5O3")
  (|CCO-PERI-BAC@Pi| "phosphate" "HO4P")
  (CCO-PERI-BAC@SULFATE "sulfate" "O4S")
)

# solution 163
(
  (CCO-PERI-BAC@CPD-10814 "glycylproline" "C7H12N2O3")
  (CCO-PERI-BAC@LACTOSE "lactose" "C12H22O11")
  (|CCO-PERI-BAC@Pi| "phosphate" "HO4P")
  (CCO-PERI-BAC@SULFATE "sulfate" "O4S")
)

# solution 164
(
  (CCO-PERI-BAC@CPD-10814 "glycylproline" "C7H12N2O3")
  (CCO-PERI-BAC@MALTOTRIOSE "maltotriose" "C18H32O16")
  (|CCO-PERI-BAC@Pi| "phosphate" "HO4P")
  (CCO-PERI-BAC@SULFATE "sulfate" "O4S")
)

# solution 165
(
  (CCO-PERI-BAC@CPD-10814 "glycylproline" "C7H12N2O3")
  (CCO-PERI-BAC@CIT "citrate" "C6H5O7")
  (|CCO-PERI-BAC@Pi| "phosphate" "HO4P")
  (CCO-PERI-BAC@SULFATE "sulfate" "O4S")
)

# solution 166
(
  (CCO-PERI-BAC@L-ALPHA-ALANINE "L-alanine" "C3H7NO2")
  (CCO-PERI-BAC@AMMONIUM "ammonium" "H4N")
  (CCO-PERI-BAC@GLYCEROL-3P "sn-glycerol-3-phosphate" "C3H7O6P")
  (CCO-PERI-BAC@SULFATE "sulfate" "O4S")
)

# solution 167
(
  (CCO-PERI-BAC@THYMIDINE "thymidine" "C10H14N2O5")
  (CCO-PERI-BAC@GLT "L-glutamate" "C5H8NO4")
  (CCO-PERI-BAC@GLYCEROL-3P "sn-glycerol-3-phosphate" "C3H7O6P")
  (CCO-PERI-BAC@SULFATE "sulfate" "O4S")
)

# solution 168
(
  (CCO-PERI-BAC@THYMIDINE "thymidine" "C10H14N2O5")
  (CCO-PERI-BAC@D-ALANINE "D-alanine" "C3H7NO2")
  (CCO-PERI-BAC@GLYCEROL-3P "sn-glycerol-3-phosphate" "C3H7O6P")
  (CCO-PERI-BAC@SULFATE "sulfate" "O4S")
)

# solution 169
(
  (CCO-PERI-BAC@URIDINE "uridine" "C9H12N2O6")
  (CCO-PERI-BAC@GLT "L-glutamate" "C5H8NO4")
  (CCO-PERI-BAC@GLYCEROL-3P "sn-glycerol-3-phosphate" "C3H7O6P")
  (CCO-PERI-BAC@SULFATE "sulfate" "O4S")
)

# solution 170
(
  (CCO-PERI-BAC@URIDINE "uridine" "C9H12N2O6")
  (CCO-PERI-BAC@D-ALANINE "D-alanine" "C3H7NO2")
  (CCO-PERI-BAC@GLYCEROL-3P "sn-glycerol-3-phosphate" "C3H7O6P")
  (CCO-PERI-BAC@SULFATE "sulfate" "O4S")
)

# solution 171
(
  (CCO-PERI-BAC@INOSINE "inosine" "C10H12N4O5")
  (CCO-PERI-BAC@GLT "L-glutamate" "C5H8NO4")
  (CCO-PERI-BAC@GLYCEROL-3P "sn-glycerol-3-phosphate" "C3H7O6P")
  (CCO-PERI-BAC@SULFATE "sulfate" "O4S")
)

# solution 172
(
  (CCO-PERI-BAC@INOSINE "inosine" "C10H12N4O5")
  (CCO-PERI-BAC@D-ALANINE "D-alanine" "C3H7NO2")
  (CCO-PERI-BAC@GLYCEROL-3P "sn-glycerol-3-phosphate" "C3H7O6P")
  (CCO-PERI-BAC@SULFATE "sulfate" "O4S")
)

# solution 173
(
  (CCO-PERI-BAC@D-GLUCARATE "D-glucarate" "C6H8O8")
  (CCO-PERI-BAC@GLT "L-glutamate" "C5H8NO4")
  (CCO-PERI-BAC@GLYCEROL-3P "sn-glycerol-3-phosphate" "C3H7O6P")
  (CCO-PERI-BAC@SULFATE "sulfate" "O4S")
)

# solution 174
(
  (CCO-PERI-BAC@D-GLUCARATE "D-glucarate" "C6H8O8")
  (CCO-PERI-BAC@D-ALANINE "D-alanine" "C3H7NO2")
  (CCO-PERI-BAC@GLYCEROL-3P "sn-glycerol-3-phosphate" "C3H7O6P")
  (CCO-PERI-BAC@SULFATE "sulfate" "O4S")
)

# solution 175
(
  (CCO-PERI-BAC@TREHALOSE "trehalose" "C12H22O11")
  (CCO-PERI-BAC@GLT "L-glutamate" "C5H8NO4")
  (CCO-PERI-BAC@GLYCEROL-3P "sn-glycerol-3-phosphate" "C3H7O6P")
  (CCO-PERI-BAC@SULFATE "sulfate" "O4S")
)

# solution 176
(
  (CCO-PERI-BAC@TREHALOSE "trehalose" "C12H22O11")
  (CCO-PERI-BAC@D-ALANINE "D-alanine" "C3H7NO2")
  (CCO-PERI-BAC@GLYCEROL-3P "sn-glycerol-3-phosphate" "C3H7O6P")
  (CCO-PERI-BAC@SULFATE "sulfate" "O4S")
)

# solution 177
(
  (CCO-PERI-BAC@MANNOSE "D-mannose" "C6H12O6")
  (CCO-PERI-BAC@GLT "L-glutamate" "C5H8NO4")
  (CCO-PERI-BAC@GLYCEROL-3P "sn-glycerol-3-phosphate" "C3H7O6P")
  (CCO-PERI-BAC@SULFATE "sulfate" "O4S")
)

# solution 178
(
  (CCO-PERI-BAC@GALACTITOL "D-galactitol" "C6H14O6")
  (CCO-PERI-BAC@GLT "L-glutamate" "C5H8NO4")
  (CCO-PERI-BAC@GLYCEROL-3P "sn-glycerol-3-phosphate" "C3H7O6P")
  (CCO-PERI-BAC@SULFATE "sulfate" "O4S")
)

# solution 179
(
  (CCO-PERI-BAC@SORBITOL "D-sorbitol" "C6H14O6")
  (CCO-PERI-BAC@GLT "L-glutamate" "C5H8NO4")
  (CCO-PERI-BAC@GLYCEROL-3P "sn-glycerol-3-phosphate" "C3H7O6P")
  (CCO-PERI-BAC@SULFATE "sulfate" "O4S")
)

# solution 180
(
  (CCO-PERI-BAC@GLYCEROL "glycerol" "C3H8O3")
  (CCO-PERI-BAC@GLT "L-glutamate" "C5H8NO4")
  (CCO-PERI-BAC@GLYCEROL-3P "sn-glycerol-3-phosphate" "C3H7O6P")
  (CCO-PERI-BAC@SULFATE "sulfate" "O4S")
)

# solution 181
(
  (CCO-PERI-BAC@L-FUCOSE "L-fucose" "C6H12O5")
  (CCO-PERI-BAC@GLT "L-glutamate" "C5H8NO4")
  (CCO-PERI-BAC@GLYCEROL-3P "sn-glycerol-3-phosphate" "C3H7O6P")
  (CCO-PERI-BAC@SULFATE "sulfate" "O4S")
)

# solution 182
(
  (CCO-PERI-BAC@GLUCURONATE "D-glucuronate" "C6H9O7")
  (CCO-PERI-BAC@GLT "L-glutamate" "C5H8NO4")
  (CCO-PERI-BAC@GLYCEROL-3P "sn-glycerol-3-phosphate" "C3H7O6P")
  (CCO-PERI-BAC@SULFATE "sulfate" "O4S")
)

# solution 183
(
  (CCO-PERI-BAC@GLUCONATE "D-gluconate" "C6H11O7")
  (CCO-PERI-BAC@GLT "L-glutamate" "C5H8NO4")
  (CCO-PERI-BAC@GLYCEROL-3P "sn-glycerol-3-phosphate" "C3H7O6P")
  (CCO-PERI-BAC@SULFATE "sulfate" "O4S")
)

# solution 184
(
  (CCO-PERI-BAC@MANNITOL "D-mannitol" "C6H14O6")
  (CCO-PERI-BAC@GLT "L-glutamate" "C5H8NO4")
  (CCO-PERI-BAC@GLYCEROL-3P "sn-glycerol-3-phosphate" "C3H7O6P")
  (CCO-PERI-BAC@SULFATE "sulfate" "O4S")
)

# solution 185
(
  (CCO-PERI-BAC@D-GALACTONO-1-4-LACTONE "D-galactono-1,4-lactone" "C6H10O6")
  (CCO-PERI-BAC@GLT "L-glutamate" "C5H8NO4")
  (CCO-PERI-BAC@GLYCEROL-3P "sn-glycerol-3-phosphate" "C3H7O6P")
  (CCO-PERI-BAC@SULFATE "sulfate" "O4S")
)

# solution 186
(
  (CCO-PERI-BAC@2-KETOGLUTARATE "2-oxoglutarate" "C5H4O5")
  (CCO-PERI-BAC@FORMATE "formate" "CHO2")
  (CCO-PERI-BAC@GLT "L-glutamate" "C5H8NO4")
  (CCO-PERI-BAC@GLYCEROL-3P "sn-glycerol-3-phosphate" "C3H7O6P")
  (CCO-PERI-BAC@SULFATE "sulfate" "O4S")
)

# solution 187
(
  (CCO-PERI-BAC@LACTOSE "lactose" "C12H22O11")
  (CCO-PERI-BAC@GLT "L-glutamate" "C5H8NO4")
  (CCO-PERI-BAC@GLYCEROL-3P "sn-glycerol-3-phosphate" "C3H7O6P")
  (CCO-PERI-BAC@SULFATE "sulfate" "O4S")
)

# solution 188
(
  (CCO-PERI-BAC@MALTOTRIOSE "maltotriose" "C18H32O16")
  (CCO-PERI-BAC@GLT "L-glutamate" "C5H8NO4")
  (CCO-PERI-BAC@GLYCEROL-3P "sn-glycerol-3-phosphate" "C3H7O6P")
  (CCO-PERI-BAC@SULFATE "sulfate" "O4S")
)

# solution 189
(
  (CCO-PERI-BAC@CIT "citrate" "C6H5O7")
  (CCO-PERI-BAC@GLT "L-glutamate" "C5H8NO4")
  (CCO-PERI-BAC@GLYCEROL-3P "sn-glycerol-3-phosphate" "C3H7O6P")
  (CCO-PERI-BAC@SULFATE "sulfate" "O4S")
)

# solution 190
(
  (CCO-PERI-BAC@FUM "fumarate" "C4H2O4")
  (CCO-PERI-BAC@GLT "L-glutamate" "C5H8NO4")
  (CCO-PERI-BAC@GLYCEROL-3P "sn-glycerol-3-phosphate" "C3H7O6P")
  (CCO-PERI-BAC@SULFATE "sulfate" "O4S")
)

# solution 191
(
  (CCO-PERI-BAC@D-GALACTARATE "D-galactarate" "C6H8O8")
  (CCO-PERI-BAC@GLT "L-glutamate" "C5H8NO4")
  (CCO-PERI-BAC@GLYCEROL-3P "sn-glycerol-3-phosphate" "C3H7O6P")
  (CCO-PERI-BAC@SULFATE "sulfate" "O4S")
)

# solution 192
(
  (CCO-PERI-BAC@GLYOX "glyoxylate" "C2HO3")
  (CCO-PERI-BAC@GLT "L-glutamate" "C5H8NO4")
  (CCO-PERI-BAC@GLYCEROL-3P "sn-glycerol-3-phosphate" "C3H7O6P")
  (CCO-PERI-BAC@SULFATE "sulfate" "O4S")
)

# solution 193
(
  (CCO-PERI-BAC@CELLOBIOSE "cellobiose" "C12H22O11")
  (CCO-PERI-BAC@GLT "L-glutamate" "C5H8NO4")
  (CCO-PERI-BAC@GLYCEROL-3P "sn-glycerol-3-phosphate" "C3H7O6P")
  (CCO-PERI-BAC@SULFATE "sulfate" "O4S")
)

# solution 194
(
  (CCO-PERI-BAC@3-KETOBUTYRATE "acetoacetate" "C4H5O3")
  (CCO-PERI-BAC@GLT "L-glutamate" "C5H8NO4")
  (CCO-PERI-BAC@GLYCEROL-3P "sn-glycerol-3-phosphate" "C3H7O6P")
  (CCO-PERI-BAC@SULFATE "sulfate" "O4S")
)

# solution 195
(
  (CCO-PERI-BAC@MAL "(S)-malate" "C4H4O5")
  (CCO-PERI-BAC@GLT "L-glutamate" "C5H8NO4")
  (CCO-PERI-BAC@GLYCEROL-3P "sn-glycerol-3-phosphate" "C3H7O6P")
  (CCO-PERI-BAC@SULFATE "sulfate" "O4S")
)

# solution 196
(
  (CCO-PERI-BAC@L-LYXOSE "beta-L-lyxopyranose" "C5H10O5")
  (CCO-PERI-BAC@GLT "L-glutamate" "C5H8NO4")
  (CCO-PERI-BAC@GLYCEROL-3P "sn-glycerol-3-phosphate" "C3H7O6P")
  (CCO-PERI-BAC@SULFATE "sulfate" "O4S")
)

# solution 197
(
  (CCO-PERI-BAC@PYRUVATE "pyruvate" "C3H3O3")
  (CCO-PERI-BAC@GLT "L-glutamate" "C5H8NO4")
  (CCO-PERI-BAC@GLYCEROL-3P "sn-glycerol-3-phosphate" "C3H7O6P")
  (CCO-PERI-BAC@SULFATE "sulfate" "O4S")
)

# solution 198
(
  (CCO-PERI-BAC@D-GALACTURONATE "D-galacturonate" "C6H9O7")
  (CCO-PERI-BAC@GLT "L-glutamate" "C5H8NO4")
  (CCO-PERI-BAC@GLYCEROL-3P "sn-glycerol-3-phosphate" "C3H7O6P")
  (CCO-PERI-BAC@SULFATE "sulfate" "O4S")
)

# solution 199
(
  (CCO-PERI-BAC@CPD0-1110 "beta-D-ribopyranose" "C5H10O5")
  (CCO-PERI-BAC@GLT "L-glutamate" "C5H8NO4")
  (CCO-PERI-BAC@GLYCEROL-3P "sn-glycerol-3-phosphate" "C3H7O6P")
  (CCO-PERI-BAC@SULFATE "sulfate" "O4S")
)

# solution 200
(
  (CCO-PERI-BAC@GALACTOSE "beta-D-galactose" "C6H12O6")
  (CCO-PERI-BAC@GLT "L-glutamate" "C5H8NO4")
  (CCO-PERI-BAC@GLYCEROL-3P "sn-glycerol-3-phosphate" "C3H7O6P")
  (CCO-PERI-BAC@SULFATE "sulfate" "O4S")
)

# solution 201
(
  (CCO-PERI-BAC@ARABINOSE "alpha-L-arabinopyranose" "C5H10O5")
  (CCO-PERI-BAC@GLT "L-glutamate" "C5H8NO4")
  (CCO-PERI-BAC@GLYCEROL-3P "sn-glycerol-3-phosphate" "C3H7O6P")
  (CCO-PERI-BAC@SULFATE "sulfate" "O4S")
)

# solution 202
(
  (CCO-PERI-BAC@THYMIDINE "thymidine" "C10H14N2O5")
  (CCO-PERI-BAC@L-ALPHA-ALANINE "L-alanine" "C3H7NO2")
  (CCO-PERI-BAC@GLYCEROL-3P "sn-glycerol-3-phosphate" "C3H7O6P")
  (CCO-PERI-BAC@SULFATE "sulfate" "O4S")
)

# solution 203
(
  (CCO-PERI-BAC@URIDINE "uridine" "C9H12N2O6")
  (CCO-PERI-BAC@L-ALPHA-ALANINE "L-alanine" "C3H7NO2")
  (CCO-PERI-BAC@GLYCEROL-3P "sn-glycerol-3-phosphate" "C3H7O6P")
  (CCO-PERI-BAC@SULFATE "sulfate" "O4S")
)

# solution 204
(
  (CCO-PERI-BAC@INOSINE "inosine" "C10H12N4O5")
  (CCO-PERI-BAC@L-ALPHA-ALANINE "L-alanine" "C3H7NO2")
  (CCO-PERI-BAC@GLYCEROL-3P "sn-glycerol-3-phosphate" "C3H7O6P")
  (CCO-PERI-BAC@SULFATE "sulfate" "O4S")
)

# solution 205
(
  (CCO-PERI-BAC@D-GLUCARATE "D-glucarate" "C6H8O8")
  (CCO-PERI-BAC@L-ALPHA-ALANINE "L-alanine" "C3H7NO2")
  (CCO-PERI-BAC@GLYCEROL-3P "sn-glycerol-3-phosphate" "C3H7O6P")
  (CCO-PERI-BAC@SULFATE "sulfate" "O4S")
)

# solution 206
(
  (CCO-PERI-BAC@TREHALOSE "trehalose" "C12H22O11")
  (CCO-PERI-BAC@L-ALPHA-ALANINE "L-alanine" "C3H7NO2")
  (CCO-PERI-BAC@GLYCEROL-3P "sn-glycerol-3-phosphate" "C3H7O6P")
  (CCO-PERI-BAC@SULFATE "sulfate" "O4S")
)

# solution 207
(
  (CCO-PERI-BAC@MANNOSE "D-mannose" "C6H12O6")
  (CCO-PERI-BAC@L-ALPHA-ALANINE "L-alanine" "C3H7NO2")
  (CCO-PERI-BAC@GLYCEROL-3P "sn-glycerol-3-phosphate" "C3H7O6P")
  (CCO-PERI-BAC@SULFATE "sulfate" "O4S")
)

# solution 208
(
  (CCO-PERI-BAC@GALACTITOL "D-galactitol" "C6H14O6")
  (CCO-PERI-BAC@L-ALPHA-ALANINE "L-alanine" "C3H7NO2")
  (CCO-PERI-BAC@GLYCEROL-3P "sn-glycerol-3-phosphate" "C3H7O6P")
  (CCO-PERI-BAC@SULFATE "sulfate" "O4S")
)

# solution 209
(
  (CCO-PERI-BAC@SORBITOL "D-sorbitol" "C6H14O6")
  (CCO-PERI-BAC@L-ALPHA-ALANINE "L-alanine" "C3H7NO2")
  (CCO-PERI-BAC@GLYCEROL-3P "sn-glycerol-3-phosphate" "C3H7O6P")
  (CCO-PERI-BAC@SULFATE "sulfate" "O4S")
)

# solution 210
(
  (CCO-PERI-BAC@GLYCEROL "glycerol" "C3H8O3")
  (CCO-PERI-BAC@L-ALPHA-ALANINE "L-alanine" "C3H7NO2")
  (CCO-PERI-BAC@GLYCEROL-3P "sn-glycerol-3-phosphate" "C3H7O6P")
  (CCO-PERI-BAC@SULFATE "sulfate" "O4S")
)

# solution 211
(
  (CCO-PERI-BAC@L-FUCOSE "L-fucose" "C6H12O5")
  (CCO-PERI-BAC@L-ALPHA-ALANINE "L-alanine" "C3H7NO2")
  (CCO-PERI-BAC@GLYCEROL-3P "sn-glycerol-3-phosphate" "C3H7O6P")
  (CCO-PERI-BAC@SULFATE "sulfate" "O4S")
)

# solution 212
(
  (CCO-PERI-BAC@GLUCURONATE "D-glucuronate" "C6H9O7")
  (CCO-PERI-BAC@L-ALPHA-ALANINE "L-alanine" "C3H7NO2")
  (CCO-PERI-BAC@GLYCEROL-3P "sn-glycerol-3-phosphate" "C3H7O6P")
  (CCO-PERI-BAC@SULFATE "sulfate" "O4S")
)

# solution 213
(
  (CCO-PERI-BAC@GLUCONATE "D-gluconate" "C6H11O7")
  (CCO-PERI-BAC@L-ALPHA-ALANINE "L-alanine" "C3H7NO2")
  (CCO-PERI-BAC@GLYCEROL-3P "sn-glycerol-3-phosphate" "C3H7O6P")
  (CCO-PERI-BAC@SULFATE "sulfate" "O4S")
)

# solution 214
(
  (CCO-PERI-BAC@MANNITOL "D-mannitol" "C6H14O6")
  (CCO-PERI-BAC@L-ALPHA-ALANINE "L-alanine" "C3H7NO2")
  (CCO-PERI-BAC@GLYCEROL-3P "sn-glycerol-3-phosphate" "C3H7O6P")
  (CCO-PERI-BAC@SULFATE "sulfate" "O4S")
)

# solution 215
(
  (CCO-PERI-BAC@D-GALACTONO-1-4-LACTONE "D-galactono-1,4-lactone" "C6H10O6")
  (CCO-PERI-BAC@L-ALPHA-ALANINE "L-alanine" "C3H7NO2")
  (CCO-PERI-BAC@GLYCEROL-3P "sn-glycerol-3-phosphate" "C3H7O6P")
  (CCO-PERI-BAC@SULFATE "sulfate" "O4S")
)

# solution 216
(
  (CCO-PERI-BAC@2-KETOGLUTARATE "2-oxoglutarate" "C5H4O5")
  (CCO-PERI-BAC@L-ALPHA-ALANINE "L-alanine" "C3H7NO2")
  (CCO-PERI-BAC@GLYCEROL-3P "sn-glycerol-3-phosphate" "C3H7O6P")
  (CCO-PERI-BAC@SULFATE "sulfate" "O4S")
)

# solution 217
(
  (CCO-PERI-BAC@LACTOSE "lactose" "C12H22O11")
  (CCO-PERI-BAC@L-ALPHA-ALANINE "L-alanine" "C3H7NO2")
  (CCO-PERI-BAC@GLYCEROL-3P "sn-glycerol-3-phosphate" "C3H7O6P")
  (CCO-PERI-BAC@SULFATE "sulfate" "O4S")
)

# solution 218
(
  (CCO-PERI-BAC@CPD-10814 "glycylproline" "C7H12N2O3")
  (CCO-PERI-BAC@MALTOTRIOSE "maltotriose" "C18H32O16")
  (CCO-PERI-BAC@GLYCEROL-3P "sn-glycerol-3-phosphate" "C3H7O6P")
  (CCO-PERI-BAC@SULFATE "sulfate" "O4S")
)

# solution 219
(
  (CCO-PERI-BAC@CPD-10814 "glycylproline" "C7H12N2O3")
  (CCO-PERI-BAC@CIT "citrate" "C6H5O7")
  (CCO-PERI-BAC@GLYCEROL-3P "sn-glycerol-3-phosphate" "C3H7O6P")
  (CCO-PERI-BAC@SULFATE "sulfate" "O4S")
)

# solution 220
(
  (CCO-PERI-BAC@CPD-10814 "glycylproline" "C7H12N2O3")
  (CCO-PERI-BAC@D-GALACTARATE "D-galactarate" "C6H8O8")
  (CCO-PERI-BAC@GLYCEROL-3P "sn-glycerol-3-phosphate" "C3H7O6P")
  (CCO-PERI-BAC@SULFATE "sulfate" "O4S")
)

# solution 221
(
  (CCO-PERI-BAC@URIDINE "uridine" "C9H12N2O6")
  (CCO-PERI-BAC@AMMONIUM "ammonium" "H4N")
  (|CCO-PERI-BAC@Pi| "phosphate" "HO4P")
  (CCO-PERI-BAC@SULFATE "sulfate" "O4S")
)

# solution 222
(
  (CCO-PERI-BAC@URIDINE "uridine" "C9H12N2O6")
  (CCO-PERI-BAC@PRO "L-proline" "C5H9NO2")
  (|CCO-PERI-BAC@Pi| "phosphate" "HO4P")
  (CCO-PERI-BAC@SULFATE "sulfate" "O4S")
)

# solution 223
(
  (CCO-PERI-BAC@URIDINE "uridine" "C9H12N2O6")
  (CCO-PERI-BAC@ETHANOL-AMINE "ethanolamine" "C2H8NO")
  (|CCO-PERI-BAC@Pi| "phosphate" "HO4P")
  (CCO-PERI-BAC@SULFATE "sulfate" "O4S")
)

# solution 224
(
  (CCO-PERI-BAC@FUM "fumarate" "C4H2O4")
  (CCO-PERI-BAC@AMMONIUM "ammonium" "H4N")
  (|CCO-PERI-BAC@Pi| "phosphate" "HO4P")
  (CCO-PERI-BAC@SULFATE "sulfate" "O4S")
)

# solution 225
(
  (CCO-PERI-BAC@D-GALACTARATE "D-galactarate" "C6H8O8")
  (CCO-PERI-BAC@AMMONIUM "ammonium" "H4N")
  (|CCO-PERI-BAC@Pi| "phosphate" "HO4P")
  (CCO-PERI-BAC@SULFATE "sulfate" "O4S")
)

# solution 226
(
  (CCO-PERI-BAC@D-GALACTARATE "D-galactarate" "C6H8O8")
  (CCO-PERI-BAC@PRO "L-proline" "C5H9NO2")
  (|CCO-PERI-BAC@Pi| "phosphate" "HO4P")
  (CCO-PERI-BAC@SULFATE "sulfate" "O4S")
)

# solution 227
(
  (CCO-PERI-BAC@D-GALACTARATE "D-galactarate" "C6H8O8")
  (CCO-PERI-BAC@ETHANOL-AMINE "ethanolamine" "C2H8NO")
  (|CCO-PERI-BAC@Pi| "phosphate" "HO4P")
  (CCO-PERI-BAC@SULFATE "sulfate" "O4S")
)

# solution 228
(
  (CCO-PERI-BAC@GLYOX "glyoxylate" "C2HO3")
  (CCO-PERI-BAC@AMMONIUM "ammonium" "H4N")
  (|CCO-PERI-BAC@Pi| "phosphate" "HO4P")
  (CCO-PERI-BAC@SULFATE "sulfate" "O4S")
)

# solution 229
(
  (CCO-PERI-BAC@GLYOX "glyoxylate" "C2HO3")
  (CCO-PERI-BAC@PRO "L-proline" "C5H9NO2")
  (|CCO-PERI-BAC@Pi| "phosphate" "HO4P")
  (CCO-PERI-BAC@SULFATE "sulfate" "O4S")
)

# solution 230
(
  (CCO-PERI-BAC@GLYOX "glyoxylate" "C2HO3")
  (CCO-PERI-BAC@ETHANOL-AMINE "ethanolamine" "C2H8NO")
  (|CCO-PERI-BAC@Pi| "phosphate" "HO4P")
  (CCO-PERI-BAC@SULFATE "sulfate" "O4S")
)

# solution 231
(
  (CCO-PERI-BAC@CELLOBIOSE "cellobiose" "C12H22O11")
  (CCO-PERI-BAC@AMMONIUM "ammonium" "H4N")
  (|CCO-PERI-BAC@Pi| "phosphate" "HO4P")
  (CCO-PERI-BAC@SULFATE "sulfate" "O4S")
)

# solution 232
(
  (CCO-PERI-BAC@CELLOBIOSE "cellobiose" "C12H22O11")
  (CCO-PERI-BAC@PRO "L-proline" "C5H9NO2")
  (|CCO-PERI-BAC@Pi| "phosphate" "HO4P")
  (CCO-PERI-BAC@SULFATE "sulfate" "O4S")
)

# solution 233
(
  (CCO-PERI-BAC@CELLOBIOSE "cellobiose" "C12H22O11")
  (CCO-PERI-BAC@ETHANOL-AMINE "ethanolamine" "C2H8NO")
  (|CCO-PERI-BAC@Pi| "phosphate" "HO4P")
  (CCO-PERI-BAC@SULFATE "sulfate" "O4S")
)

# solution 234
(
  (CCO-PERI-BAC@FUM "fumarate" "C4H2O4")
  (CCO-PERI-BAC@ETHANOL-AMINE "ethanolamine" "C2H8NO")
  (|CCO-PERI-BAC@Pi| "phosphate" "HO4P")
  (CCO-PERI-BAC@SULFATE "sulfate" "O4S")
)

# solution 235
(
  (CCO-PERI-BAC@CPD-660 "(R)-malate" "C4H4O5")
  (CCO-PERI-BAC@AMMONIUM "ammonium" "H4N")
  (|CCO-PERI-BAC@Pi| "phosphate" "HO4P")
  (CCO-PERI-BAC@SULFATE "sulfate" "O4S")
)

# solution 236
(
  (CCO-PERI-BAC@D-GALACTURONATE "D-galacturonate" "C6H9O7")
  (CCO-PERI-BAC@AMMONIUM "ammonium" "H4N")
  (|CCO-PERI-BAC@Pi| "phosphate" "HO4P")
  (CCO-PERI-BAC@SULFATE "sulfate" "O4S")
)

# solution 237
(
  (CCO-PERI-BAC@D-GALACTURONATE "D-galacturonate" "C6H9O7")
  (CCO-PERI-BAC@PRO "L-proline" "C5H9NO2")
  (|CCO-PERI-BAC@Pi| "phosphate" "HO4P")
  (CCO-PERI-BAC@SULFATE "sulfate" "O4S")
)

# solution 238
(
  (CCO-PERI-BAC@D-GALACTURONATE "D-galacturonate" "C6H9O7")
  (CCO-PERI-BAC@ETHANOL-AMINE "ethanolamine" "C2H8NO")
  (|CCO-PERI-BAC@Pi| "phosphate" "HO4P")
  (CCO-PERI-BAC@SULFATE "sulfate" "O4S")
)

# solution 239
(
  (CCO-PERI-BAC@CPD0-1110 "beta-D-ribopyranose" "C5H10O5")
  (CCO-PERI-BAC@AMMONIUM "ammonium" "H4N")
  (|CCO-PERI-BAC@Pi| "phosphate" "HO4P")
  (CCO-PERI-BAC@SULFATE "sulfate" "O4S")
)

# solution 240
(
  (CCO-PERI-BAC@CPD0-1110 "beta-D-ribopyranose" "C5H10O5")
  (CCO-PERI-BAC@PRO "L-proline" "C5H9NO2")
  (|CCO-PERI-BAC@Pi| "phosphate" "HO4P")
  (CCO-PERI-BAC@SULFATE "sulfate" "O4S")
)

# solution 241
(
  (CCO-PERI-BAC@GALACTOSE "beta-D-galactose" "C6H12O6")
  (CCO-PERI-BAC@AMMONIUM "ammonium" "H4N")
  (|CCO-PERI-BAC@Pi| "phosphate" "HO4P")
  (CCO-PERI-BAC@SULFATE "sulfate" "O4S")
)

# solution 242
(
  (CCO-PERI-BAC@ARABINOSE "alpha-L-arabinopyranose" "C5H10O5")
  (CCO-PERI-BAC@AMMONIUM "ammonium" "H4N")
  (|CCO-PERI-BAC@Pi| "phosphate" "HO4P")
  (CCO-PERI-BAC@SULFATE "sulfate" "O4S")
)

# solution 243
(
  (CCO-PERI-BAC@MAL "(S)-malate" "C4H4O5")
  (CCO-PERI-BAC@AMMONIUM "ammonium" "H4N")
  (|CCO-PERI-BAC@Pi| "phosphate" "HO4P")
  (CCO-PERI-BAC@SULFATE "sulfate" "O4S")
)

# solution 244
(
  (CCO-PERI-BAC@MAL "(S)-malate" "C4H4O5")
  (CCO-PERI-BAC@ETHANOL-AMINE "ethanolamine" "C2H8NO")
  (|CCO-PERI-BAC@Pi| "phosphate" "HO4P")
  (CCO-PERI-BAC@SULFATE "sulfate" "O4S")
)

# solution 245
(
  (CCO-PERI-BAC@MAL "(S)-malate" "C4H4O5")
  (CCO-PERI-BAC@PRO "L-proline" "C5H9NO2")
  (|CCO-PERI-BAC@Pi| "phosphate" "HO4P")
  (CCO-PERI-BAC@SULFATE "sulfate" "O4S")
)

# solution 246
(
  (CCO-PERI-BAC@CPD-10814 "glycylproline" "C7H12N2O3")
  (CCO-PERI-BAC@AMMONIUM "ammonium" "H4N")
  (|CCO-PERI-BAC@Pi| "phosphate" "HO4P")
  (CCO-PERI-BAC@SULFATE "sulfate" "O4S")
)

# solution 247
(
  (CCO-PERI-BAC@L-LYXOSE "beta-L-lyxopyranose" "C5H10O5")
  (CCO-PERI-BAC@AMMONIUM "ammonium" "H4N")
  (|CCO-PERI-BAC@Pi| "phosphate" "HO4P")
  (CCO-PERI-BAC@SULFATE "sulfate" "O4S")
)

# solution 248
(
  (CCO-PERI-BAC@L-LYXOSE "beta-L-lyxopyranose" "C5H10O5")
  (CCO-PERI-BAC@ETHANOL-AMINE "ethanolamine" "C2H8NO")
  (|CCO-PERI-BAC@Pi| "phosphate" "HO4P")
  (CCO-PERI-BAC@SULFATE "sulfate" "O4S")
)

# solution 249
(
  (CCO-PERI-BAC@PYRUVATE "pyruvate" "C3H3O3")
  (CCO-PERI-BAC@AMMONIUM "ammonium" "H4N")
  (|CCO-PERI-BAC@Pi| "phosphate" "HO4P")
  (CCO-PERI-BAC@SULFATE "sulfate" "O4S")
)

# solution 250
(
  (CCO-PERI-BAC@PYRUVATE "pyruvate" "C3H3O3")
  (CCO-PERI-BAC@PRO "L-proline" "C5H9NO2")
  (|CCO-PERI-BAC@Pi| "phosphate" "HO4P")
  (CCO-PERI-BAC@SULFATE "sulfate" "O4S")
)

# solution 251
(
  (CCO-PERI-BAC@PYRUVATE "pyruvate" "C3H3O3")
  (CCO-PERI-BAC@ETHANOL-AMINE "ethanolamine" "C2H8NO")
  (|CCO-PERI-BAC@Pi| "phosphate" "HO4P")
  (CCO-PERI-BAC@SULFATE "sulfate" "O4S")
)

# solution 252
(
  (CCO-PERI-BAC@L-LYXOSE "beta-L-lyxopyranose" "C5H10O5")
  (CCO-PERI-BAC@PRO "L-proline" "C5H9NO2")
  (|CCO-PERI-BAC@Pi| "phosphate" "HO4P")
  (CCO-PERI-BAC@SULFATE "sulfate" "O4S")
)

# solution 253
(
  (CCO-PERI-BAC@CPD-10814 "glycylproline" "C7H12N2O3")
  (CCO-PERI-BAC@ETHANOL-AMINE "ethanolamine" "C2H8NO")
  (|CCO-PERI-BAC@Pi| "phosphate" "HO4P")
  (CCO-PERI-BAC@SULFATE "sulfate" "O4S")
)

# solution 254
(
  (CCO-PERI-BAC@CPD-660 "(R)-malate" "C4H4O5")
  (CCO-PERI-BAC@ETHANOL-AMINE "ethanolamine" "C2H8NO")
  (|CCO-PERI-BAC@Pi| "phosphate" "HO4P")
  (CCO-PERI-BAC@SULFATE "sulfate" "O4S")
)

# solution 255
(
  (CCO-PERI-BAC@INOSINE "inosine" "C10H12N4O5")
  (CCO-PERI-BAC@AMMONIUM "ammonium" "H4N")
  (|CCO-PERI-BAC@Pi| "phosphate" "HO4P")
  (CCO-PERI-BAC@SULFATE "sulfate" "O4S")
)

# solution 256
(
  (CCO-PERI-BAC@INOSINE "inosine" "C10H12N4O5")
  (CCO-PERI-BAC@PRO "L-proline" "C5H9NO2")
  (|CCO-PERI-BAC@Pi| "phosphate" "HO4P")
  (CCO-PERI-BAC@SULFATE "sulfate" "O4S")
)

# solution 257
(
  (CCO-PERI-BAC@INOSINE "inosine" "C10H12N4O5")
  (CCO-PERI-BAC@ETHANOL-AMINE "ethanolamine" "C2H8NO")
  (|CCO-PERI-BAC@Pi| "phosphate" "HO4P")
  (CCO-PERI-BAC@SULFATE "sulfate" "O4S")
)

# solution 258
(
  (CCO-PERI-BAC@ALA-GLY "ala-gly" "C5H10N2O3")
  (CCO-PERI-BAC@AMMONIUM "ammonium" "H4N")
  (|CCO-PERI-BAC@Pi| "phosphate" "HO4P")
  (CCO-PERI-BAC@SULFATE "sulfate" "O4S")
)

# solution 259
(
  (CCO-PERI-BAC@CPD-3569 "glycyl-L-glutamate" "C7H11N2O5")
  (CCO-PERI-BAC@AMMONIUM "ammonium" "H4N")
  (|CCO-PERI-BAC@Pi| "phosphate" "HO4P")
  (CCO-PERI-BAC@SULFATE "sulfate" "O4S")
)

# solution 260
(
  (CCO-PERI-BAC@D-GLUCARATE "D-glucarate" "C6H8O8")
  (CCO-PERI-BAC@AMMONIUM "ammonium" "H4N")
  (|CCO-PERI-BAC@Pi| "phosphate" "HO4P")
  (CCO-PERI-BAC@SULFATE "sulfate" "O4S")
)

# solution 261
(
  (CCO-PERI-BAC@D-GLUCARATE "D-glucarate" "C6H8O8")
  (CCO-PERI-BAC@PRO "L-proline" "C5H9NO2")
  (|CCO-PERI-BAC@Pi| "phosphate" "HO4P")
  (CCO-PERI-BAC@SULFATE "sulfate" "O4S")
)

# solution 262
(
  (CCO-PERI-BAC@D-GLUCARATE "D-glucarate" "C6H8O8")
  (CCO-PERI-BAC@ETHANOL-AMINE "ethanolamine" "C2H8NO")
  (|CCO-PERI-BAC@Pi| "phosphate" "HO4P")
  (CCO-PERI-BAC@SULFATE "sulfate" "O4S")
)

# solution 263
(
  (CCO-PERI-BAC@CPD-3569 "glycyl-L-glutamate" "C7H11N2O5")
  (CCO-PERI-BAC@ETHANOL-AMINE "ethanolamine" "C2H8NO")
  (|CCO-PERI-BAC@Pi| "phosphate" "HO4P")
  (CCO-PERI-BAC@SULFATE "sulfate" "O4S")
)

# solution 264
(
  (CCO-PERI-BAC@ALA-GLY "ala-gly" "C5H10N2O3")
  (CCO-PERI-BAC@ETHANOL-AMINE "ethanolamine" "C2H8NO")
  (|CCO-PERI-BAC@Pi| "phosphate" "HO4P")
  (CCO-PERI-BAC@SULFATE "sulfate" "O4S")
)

# solution 265
(
  (CCO-PERI-BAC@URIDINE "uridine" "C9H12N2O6")
  (CCO-PERI-BAC@L-ALPHA-ALANINE "L-alanine" "C3H7NO2")
  (|CCO-PERI-BAC@Pi| "phosphate" "HO4P")
  (CCO-PERI-BAC@SULFATE "sulfate" "O4S")
)

# solution 266
(
  (CCO-PERI-BAC@INOSINE "inosine" "C10H12N4O5")
  (CCO-PERI-BAC@L-ALPHA-ALANINE "L-alanine" "C3H7NO2")
  (|CCO-PERI-BAC@Pi| "phosphate" "HO4P")
  (CCO-PERI-BAC@SULFATE "sulfate" "O4S")
)

# solution 267
(
  (CCO-PERI-BAC@D-GLUCARATE "D-glucarate" "C6H8O8")
  (CCO-PERI-BAC@L-ALPHA-ALANINE "L-alanine" "C3H7NO2")
  (|CCO-PERI-BAC@Pi| "phosphate" "HO4P")
  (CCO-PERI-BAC@SULFATE "sulfate" "O4S")
)

# solution 268
(
  (CCO-PERI-BAC@2-KETOGLUTARATE "2-oxoglutarate" "C5H4O5")
  (CCO-PERI-BAC@L-ALPHA-ALANINE "L-alanine" "C3H7NO2")
  (|CCO-PERI-BAC@Pi| "phosphate" "HO4P")
  (CCO-PERI-BAC@SULFATE "sulfate" "O4S")
)

# solution 269
(
  (CCO-PERI-BAC@D-GALACTARATE "D-galactarate" "C6H8O8")
  (CCO-PERI-BAC@L-ALPHA-ALANINE "L-alanine" "C3H7NO2")
  (|CCO-PERI-BAC@Pi| "phosphate" "HO4P")
  (CCO-PERI-BAC@SULFATE "sulfate" "O4S")
)

# solution 270
(
  (CCO-PERI-BAC@GLYOX "glyoxylate" "C2HO3")
  (CCO-PERI-BAC@L-ALPHA-ALANINE "L-alanine" "C3H7NO2")
  (|CCO-PERI-BAC@Pi| "phosphate" "HO4P")
  (CCO-PERI-BAC@SULFATE "sulfate" "O4S")
)

# solution 271
(
  (CCO-PERI-BAC@CELLOBIOSE "cellobiose" "C12H22O11")
  (CCO-PERI-BAC@L-ALPHA-ALANINE "L-alanine" "C3H7NO2")
  (|CCO-PERI-BAC@Pi| "phosphate" "HO4P")
  (CCO-PERI-BAC@SULFATE "sulfate" "O4S")
)

# solution 272
(
  (CCO-PERI-BAC@MAL "(S)-malate" "C4H4O5")
  (CCO-PERI-BAC@L-ALPHA-ALANINE "L-alanine" "C3H7NO2")
  (|CCO-PERI-BAC@Pi| "phosphate" "HO4P")
  (CCO-PERI-BAC@SULFATE "sulfate" "O4S")
)

# solution 273
(
  (CCO-PERI-BAC@L-LYXOSE "beta-L-lyxopyranose" "C5H10O5")
  (CCO-PERI-BAC@L-ALPHA-ALANINE "L-alanine" "C3H7NO2")
  (|CCO-PERI-BAC@Pi| "phosphate" "HO4P")
  (CCO-PERI-BAC@SULFATE "sulfate" "O4S")
)

# solution 274
(
  (CCO-PERI-BAC@PYRUVATE "pyruvate" "C3H3O3")
  (CCO-PERI-BAC@L-ALPHA-ALANINE "L-alanine" "C3H7NO2")
  (|CCO-PERI-BAC@Pi| "phosphate" "HO4P")
  (CCO-PERI-BAC@SULFATE "sulfate" "O4S")
)

# solution 275
(
  (CCO-PERI-BAC@D-GALACTURONATE "D-galacturonate" "C6H9O7")
  (CCO-PERI-BAC@L-ALPHA-ALANINE "L-alanine" "C3H7NO2")
  (|CCO-PERI-BAC@Pi| "phosphate" "HO4P")
  (CCO-PERI-BAC@SULFATE "sulfate" "O4S")
)

# solution 276
(
  (CCO-PERI-BAC@CPD0-1110 "beta-D-ribopyranose" "C5H10O5")
  (CCO-PERI-BAC@L-ALPHA-ALANINE "L-alanine" "C3H7NO2")
  (|CCO-PERI-BAC@Pi| "phosphate" "HO4P")
  (CCO-PERI-BAC@SULFATE "sulfate" "O4S")
)

# solution 277
(
  (CCO-PERI-BAC@GALACTOSE "beta-D-galactose" "C6H12O6")
  (CCO-PERI-BAC@L-ALPHA-ALANINE "L-alanine" "C3H7NO2")
  (|CCO-PERI-BAC@Pi| "phosphate" "HO4P")
  (CCO-PERI-BAC@SULFATE "sulfate" "O4S")
)

# solution 278
(
  (CCO-PERI-BAC@ARABINOSE "alpha-L-arabinopyranose" "C5H10O5")
  (CCO-PERI-BAC@L-ALPHA-ALANINE "L-alanine" "C3H7NO2")
  (|CCO-PERI-BAC@Pi| "phosphate" "HO4P")
  (CCO-PERI-BAC@SULFATE "sulfate" "O4S")
)

# solution 279
(
  (CCO-PERI-BAC@ALA-GLY "ala-gly" "C5H10N2O3")
  (CCO-PERI-BAC@URIDINE "uridine" "C9H12N2O6")
  (|CCO-PERI-BAC@Pi| "phosphate" "HO4P")
  (CCO-PERI-BAC@SULFATE "sulfate" "O4S")
)

# solution 280
(
  (CCO-PERI-BAC@ALA-GLY "ala-gly" "C5H10N2O3")
  (CCO-PERI-BAC@INOSINE "inosine" "C10H12N4O5")
  (|CCO-PERI-BAC@Pi| "phosphate" "HO4P")
  (CCO-PERI-BAC@SULFATE "sulfate" "O4S")
)

# solution 281
(
  (CCO-PERI-BAC@CPD-3569 "glycyl-L-glutamate" "C7H11N2O5")
  (CCO-PERI-BAC@URIDINE "uridine" "C9H12N2O6")
  (|CCO-PERI-BAC@Pi| "phosphate" "HO4P")
  (CCO-PERI-BAC@SULFATE "sulfate" "O4S")
)

# solution 282
(
  (CCO-PERI-BAC@CPD-3569 "glycyl-L-glutamate" "C7H11N2O5")
  (CCO-PERI-BAC@INOSINE "inosine" "C10H12N4O5")
  (|CCO-PERI-BAC@Pi| "phosphate" "HO4P")
  (CCO-PERI-BAC@SULFATE "sulfate" "O4S")
)

# solution 283
(
  (CCO-PERI-BAC@CPD-10814 "glycylproline" "C7H12N2O3")
  (CCO-PERI-BAC@URIDINE "uridine" "C9H12N2O6")
  (|CCO-PERI-BAC@Pi| "phosphate" "HO4P")
  (CCO-PERI-BAC@SULFATE "sulfate" "O4S")
)

# solution 284
(
  (CCO-PERI-BAC@CPD-10814 "glycylproline" "C7H12N2O3")
  (CCO-PERI-BAC@INOSINE "inosine" "C10H12N4O5")
  (|CCO-PERI-BAC@Pi| "phosphate" "HO4P")
  (CCO-PERI-BAC@SULFATE "sulfate" "O4S")
)

# solution 285
(
  (CCO-PERI-BAC@CPD-10814 "glycylproline" "C7H12N2O3")
  (CCO-PERI-BAC@D-GALACTARATE "D-galactarate" "C6H8O8")
  (|CCO-PERI-BAC@Pi| "phosphate" "HO4P")
  (CCO-PERI-BAC@SULFATE "sulfate" "O4S")
)

# solution 286
(
  (CCO-PERI-BAC@CPD-10814 "glycylproline" "C7H12N2O3")
  (CCO-PERI-BAC@GLYOX "glyoxylate" "C2HO3")
  (|CCO-PERI-BAC@Pi| "phosphate" "HO4P")
  (CCO-PERI-BAC@SULFATE "sulfate" "O4S")
)

# solution 287
(
  (CCO-PERI-BAC@CPD-10814 "glycylproline" "C7H12N2O3")
  (CCO-PERI-BAC@CELLOBIOSE "cellobiose" "C12H22O11")
  (|CCO-PERI-BAC@Pi| "phosphate" "HO4P")
  (CCO-PERI-BAC@SULFATE "sulfate" "O4S")
)

# solution 288
(
  (CCO-PERI-BAC@CPD-10814 "glycylproline" "C7H12N2O3")
  (CCO-PERI-BAC@3-KETOBUTYRATE "acetoacetate" "C4H5O3")
  (CCO-PERI-BAC@2-KETOGLUTARATE "2-oxoglutarate" "C5H4O5")
  (|CCO-PERI-BAC@Pi| "phosphate" "HO4P")
  (CCO-PERI-BAC@SULFATE "sulfate" "O4S")
)

# solution 289
(
  (CCO-PERI-BAC@CPD-10814 "glycylproline" "C7H12N2O3")
  (CCO-PERI-BAC@MAL "(S)-malate" "C4H4O5")
  (|CCO-PERI-BAC@Pi| "phosphate" "HO4P")
  (CCO-PERI-BAC@SULFATE "sulfate" "O4S")
)

# solution 290
(
  (CCO-PERI-BAC@THYMIDINE "thymidine" "C10H14N2O5")
  (CCO-PERI-BAC@AMMONIUM "ammonium" "H4N")
  (CCO-PERI-BAC@GLYCEROL-3P "sn-glycerol-3-phosphate" "C3H7O6P")
  (CCO-PERI-BAC@SULFATE "sulfate" "O4S")
)

# solution 291
(
  (CCO-PERI-BAC@URIDINE "uridine" "C9H12N2O6")
  (CCO-PERI-BAC@AMMONIUM "ammonium" "H4N")
  (CCO-PERI-BAC@GLYCEROL-3P "sn-glycerol-3-phosphate" "C3H7O6P")
  (CCO-PERI-BAC@SULFATE "sulfate" "O4S")
)

# solution 292
(
  (CCO-PERI-BAC@INOSINE "inosine" "C10H12N4O5")
  (CCO-PERI-BAC@AMMONIUM "ammonium" "H4N")
  (CCO-PERI-BAC@GLYCEROL-3P "sn-glycerol-3-phosphate" "C3H7O6P")
  (CCO-PERI-BAC@SULFATE "sulfate" "O4S")
)

# solution 293
(
  (CCO-PERI-BAC@ALA-GLY "ala-gly" "C5H10N2O3")
  (CCO-PERI-BAC@AMMONIUM "ammonium" "H4N")
  (CCO-PERI-BAC@GLYCEROL-3P "sn-glycerol-3-phosphate" "C3H7O6P")
  (CCO-PERI-BAC@SULFATE "sulfate" "O4S")
)

# solution 294
(
  (CCO-PERI-BAC@CPD-3569 "glycyl-L-glutamate" "C7H11N2O5")
  (CCO-PERI-BAC@AMMONIUM "ammonium" "H4N")
  (CCO-PERI-BAC@GLYCEROL-3P "sn-glycerol-3-phosphate" "C3H7O6P")
  (CCO-PERI-BAC@SULFATE "sulfate" "O4S")
)

# solution 295
(
  (CCO-PERI-BAC@D-GLUCARATE "D-glucarate" "C6H8O8")
  (CCO-PERI-BAC@AMMONIUM "ammonium" "H4N")
  (CCO-PERI-BAC@GLYCEROL-3P "sn-glycerol-3-phosphate" "C3H7O6P")
  (CCO-PERI-BAC@SULFATE "sulfate" "O4S")
)

# solution 296
(
  (CCO-PERI-BAC@TREHALOSE "trehalose" "C12H22O11")
  (CCO-PERI-BAC@AMMONIUM "ammonium" "H4N")
  (CCO-PERI-BAC@GLYCEROL-3P "sn-glycerol-3-phosphate" "C3H7O6P")
  (CCO-PERI-BAC@SULFATE "sulfate" "O4S")
)

# solution 297
(
  (CCO-PERI-BAC@MANNOSE "D-mannose" "C6H12O6")
  (CCO-PERI-BAC@AMMONIUM "ammonium" "H4N")
  (CCO-PERI-BAC@GLYCEROL-3P "sn-glycerol-3-phosphate" "C3H7O6P")
  (CCO-PERI-BAC@SULFATE "sulfate" "O4S")
)

# solution 298
(
  (CCO-PERI-BAC@GALACTITOL "D-galactitol" "C6H14O6")
  (CCO-PERI-BAC@AMMONIUM "ammonium" "H4N")
  (CCO-PERI-BAC@GLYCEROL-3P "sn-glycerol-3-phosphate" "C3H7O6P")
  (CCO-PERI-BAC@SULFATE "sulfate" "O4S")
)

# solution 299
(
  (CCO-PERI-BAC@SORBITOL "D-sorbitol" "C6H14O6")
  (CCO-PERI-BAC@AMMONIUM "ammonium" "H4N")
  (CCO-PERI-BAC@GLYCEROL-3P "sn-glycerol-3-phosphate" "C3H7O6P")
  (CCO-PERI-BAC@SULFATE "sulfate" "O4S")
)

# solution 300
(
  (CCO-PERI-BAC@GLYCEROL "glycerol" "C3H8O3")
  (CCO-PERI-BAC@AMMONIUM "ammonium" "H4N")
  (CCO-PERI-BAC@GLYCEROL-3P "sn-glycerol-3-phosphate" "C3H7O6P")
  (CCO-PERI-BAC@SULFATE "sulfate" "O4S")
)

# solution 301
(
  (CCO-PERI-BAC@L-FUCOSE "L-fucose" "C6H12O5")
  (CCO-PERI-BAC@AMMONIUM "ammonium" "H4N")
  (CCO-PERI-BAC@GLYCEROL-3P "sn-glycerol-3-phosphate" "C3H7O6P")
  (CCO-PERI-BAC@SULFATE "sulfate" "O4S")
)

# solution 302
(
  (CCO-PERI-BAC@GLUCURONATE "D-glucuronate" "C6H9O7")
  (CCO-PERI-BAC@AMMONIUM "ammonium" "H4N")
  (CCO-PERI-BAC@GLYCEROL-3P "sn-glycerol-3-phosphate" "C3H7O6P")
  (CCO-PERI-BAC@SULFATE "sulfate" "O4S")
)

# solution 303
(
  (CCO-PERI-BAC@GLUCONATE "D-gluconate" "C6H11O7")
  (CCO-PERI-BAC@AMMONIUM "ammonium" "H4N")
  (CCO-PERI-BAC@GLYCEROL-3P "sn-glycerol-3-phosphate" "C3H7O6P")
  (CCO-PERI-BAC@SULFATE "sulfate" "O4S")
)

# solution 304
(
  (CCO-PERI-BAC@MANNITOL "D-mannitol" "C6H14O6")
  (CCO-PERI-BAC@AMMONIUM "ammonium" "H4N")
  (CCO-PERI-BAC@GLYCEROL-3P "sn-glycerol-3-phosphate" "C3H7O6P")
  (CCO-PERI-BAC@SULFATE "sulfate" "O4S")
)

# solution 305
(
  (CCO-PERI-BAC@D-GALACTONO-1-4-LACTONE "D-galactono-1,4-lactone" "C6H10O6")
  (CCO-PERI-BAC@AMMONIUM "ammonium" "H4N")
  (CCO-PERI-BAC@GLYCEROL-3P "sn-glycerol-3-phosphate" "C3H7O6P")
  (CCO-PERI-BAC@SULFATE "sulfate" "O4S")
)

# solution 306
(
  (CCO-PERI-BAC@ACET "acetate" "C2H3O2")
  (CCO-PERI-BAC@AMMONIUM "ammonium" "H4N")
  (CCO-PERI-BAC@GLYCEROL-3P "sn-glycerol-3-phosphate" "C3H7O6P")
  (CCO-PERI-BAC@SULFATE "sulfate" "O4S")
)

# solution 307
(
  (CCO-PERI-BAC@2-KETOGLUTARATE "2-oxoglutarate" "C5H4O5")
  (CCO-PERI-BAC@FORMATE "formate" "CHO2")
  (CCO-PERI-BAC@AMMONIUM "ammonium" "H4N")
  (CCO-PERI-BAC@GLYCEROL-3P "sn-glycerol-3-phosphate" "C3H7O6P")
  (CCO-PERI-BAC@SULFATE "sulfate" "O4S")
)

# solution 308
(
  (CCO-PERI-BAC@GLYOX "glyoxylate" "C2HO3")
  (CCO-PERI-BAC@AMMONIUM "ammonium" "H4N")
  (CCO-PERI-BAC@GLYCEROL-3P "sn-glycerol-3-phosphate" "C3H7O6P")
  (CCO-PERI-BAC@SULFATE "sulfate" "O4S")
)

# solution 309
(
  (CCO-PERI-BAC@CELLOBIOSE "cellobiose" "C12H22O11")
  (CCO-PERI-BAC@AMMONIUM "ammonium" "H4N")
  (CCO-PERI-BAC@GLYCEROL-3P "sn-glycerol-3-phosphate" "C3H7O6P")
  (CCO-PERI-BAC@SULFATE "sulfate" "O4S")
)

# solution 310
(
  (CCO-PERI-BAC@3-KETOBUTYRATE "acetoacetate" "C4H5O3")
  (CCO-PERI-BAC@AMMONIUM "ammonium" "H4N")
  (CCO-PERI-BAC@GLYCEROL-3P "sn-glycerol-3-phosphate" "C3H7O6P")
  (CCO-PERI-BAC@SULFATE "sulfate" "O4S")
)

# solution 311
(
  (CCO-PERI-BAC@CPD-660 "(R)-malate" "C4H4O5")
  (CCO-PERI-BAC@AMMONIUM "ammonium" "H4N")
  (CCO-PERI-BAC@GLYCEROL-3P "sn-glycerol-3-phosphate" "C3H7O6P")
  (CCO-PERI-BAC@SULFATE "sulfate" "O4S")
)

# solution 312
(
  (CCO-PERI-BAC@L-LYXOSE "beta-L-lyxopyranose" "C5H10O5")
  (CCO-PERI-BAC@AMMONIUM "ammonium" "H4N")
  (CCO-PERI-BAC@GLYCEROL-3P "sn-glycerol-3-phosphate" "C3H7O6P")
  (CCO-PERI-BAC@SULFATE "sulfate" "O4S")
)

# solution 313
(
  (CCO-PERI-BAC@D-GALACTURONATE "D-galacturonate" "C6H9O7")
  (CCO-PERI-BAC@AMMONIUM "ammonium" "H4N")
  (CCO-PERI-BAC@GLYCEROL-3P "sn-glycerol-3-phosphate" "C3H7O6P")
  (CCO-PERI-BAC@SULFATE "sulfate" "O4S")
)

# solution 314
(
  (CCO-PERI-BAC@PYRUVATE "pyruvate" "C3H3O3")
  (CCO-PERI-BAC@AMMONIUM "ammonium" "H4N")
  (CCO-PERI-BAC@GLYCEROL-3P "sn-glycerol-3-phosphate" "C3H7O6P")
  (CCO-PERI-BAC@SULFATE "sulfate" "O4S")
)

# solution 315
(
  (CCO-PERI-BAC@MAL "(S)-malate" "C4H4O5")
  (CCO-PERI-BAC@AMMONIUM "ammonium" "H4N")
  (CCO-PERI-BAC@GLYCEROL-3P "sn-glycerol-3-phosphate" "C3H7O6P")
  (CCO-PERI-BAC@SULFATE "sulfate" "O4S")
)

# solution 316
(
  (CCO-PERI-BAC@CPD-10814 "glycylproline" "C7H12N2O3")
  (CCO-PERI-BAC@AMMONIUM "ammonium" "H4N")
  (CCO-PERI-BAC@GLYCEROL-3P "sn-glycerol-3-phosphate" "C3H7O6P")
  (CCO-PERI-BAC@SULFATE "sulfate" "O4S")
)

# solution 317
(
  (CCO-PERI-BAC@LACTOSE "lactose" "C12H22O11")
  (CCO-PERI-BAC@AMMONIUM "ammonium" "H4N")
  (CCO-PERI-BAC@GLYCEROL-3P "sn-glycerol-3-phosphate" "C3H7O6P")
  (CCO-PERI-BAC@SULFATE "sulfate" "O4S")
)

# solution 318
(
  (CCO-PERI-BAC@FUM "fumarate" "C4H2O4")
  (CCO-PERI-BAC@AMMONIUM "ammonium" "H4N")
  (CCO-PERI-BAC@GLYCEROL-3P "sn-glycerol-3-phosphate" "C3H7O6P")
  (CCO-PERI-BAC@SULFATE "sulfate" "O4S")
)

# solution 319
(
  (CCO-PERI-BAC@ALA-GLY "ala-gly" "C5H10N2O3")
  (CCO-PERI-BAC@THYMIDINE "thymidine" "C10H14N2O5")
  (CCO-PERI-BAC@GLYCEROL-3P "sn-glycerol-3-phosphate" "C3H7O6P")
  (CCO-PERI-BAC@SULFATE "sulfate" "O4S")
)

# solution 320
(
  (CCO-PERI-BAC@CPD-3569 "glycyl-L-glutamate" "C7H11N2O5")
  (CCO-PERI-BAC@THYMIDINE "thymidine" "C10H14N2O5")
  (CCO-PERI-BAC@GLYCEROL-3P "sn-glycerol-3-phosphate" "C3H7O6P")
  (CCO-PERI-BAC@SULFATE "sulfate" "O4S")
)

# solution 321
(
  (CCO-PERI-BAC@CPD-10814 "glycylproline" "C7H12N2O3")
  (CCO-PERI-BAC@TREHALOSE "trehalose" "C12H22O11")
  (CCO-PERI-BAC@GLYCEROL-3P "sn-glycerol-3-phosphate" "C3H7O6P")
  (CCO-PERI-BAC@SULFATE "sulfate" "O4S")
)

# solution 322
(
  (CCO-PERI-BAC@CPD-10814 "glycylproline" "C7H12N2O3")
  (CCO-PERI-BAC@MANNOSE "D-mannose" "C6H12O6")
  (CCO-PERI-BAC@GLYCEROL-3P "sn-glycerol-3-phosphate" "C3H7O6P")
  (CCO-PERI-BAC@SULFATE "sulfate" "O4S")
)

# solution 323
(
  (CCO-PERI-BAC@CPD-10814 "glycylproline" "C7H12N2O3")
  (CCO-PERI-BAC@GALACTITOL "D-galactitol" "C6H14O6")
  (CCO-PERI-BAC@GLYCEROL-3P "sn-glycerol-3-phosphate" "C3H7O6P")
  (CCO-PERI-BAC@SULFATE "sulfate" "O4S")
)

# solution 324
(
  (CCO-PERI-BAC@CPD-10814 "glycylproline" "C7H12N2O3")
  (CCO-PERI-BAC@SORBITOL "D-sorbitol" "C6H14O6")
  (CCO-PERI-BAC@GLYCEROL-3P "sn-glycerol-3-phosphate" "C3H7O6P")
  (CCO-PERI-BAC@SULFATE "sulfate" "O4S")
)

# solution 325
(
  (CCO-PERI-BAC@CPD-10814 "glycylproline" "C7H12N2O3")
  (CCO-PERI-BAC@GLYCEROL "glycerol" "C3H8O3")
  (CCO-PERI-BAC@GLYCEROL-3P "sn-glycerol-3-phosphate" "C3H7O6P")
  (CCO-PERI-BAC@SULFATE "sulfate" "O4S")
)

# solution 326
(
  (CCO-PERI-BAC@CPD-10814 "glycylproline" "C7H12N2O3")
  (CCO-PERI-BAC@L-FUCOSE "L-fucose" "C6H12O5")
  (CCO-PERI-BAC@GLYCEROL-3P "sn-glycerol-3-phosphate" "C3H7O6P")
  (CCO-PERI-BAC@SULFATE "sulfate" "O4S")
)

# solution 327
(
  (CCO-PERI-BAC@CPD-10814 "glycylproline" "C7H12N2O3")
  (CCO-PERI-BAC@GLUCURONATE "D-glucuronate" "C6H9O7")
  (CCO-PERI-BAC@GLYCEROL-3P "sn-glycerol-3-phosphate" "C3H7O6P")
  (CCO-PERI-BAC@SULFATE "sulfate" "O4S")
)

# solution 328
(
  (CCO-PERI-BAC@CPD-10814 "glycylproline" "C7H12N2O3")
  (CCO-PERI-BAC@GLUCONATE "D-gluconate" "C6H11O7")
  (CCO-PERI-BAC@GLYCEROL-3P "sn-glycerol-3-phosphate" "C3H7O6P")
  (CCO-PERI-BAC@SULFATE "sulfate" "O4S")
)

# solution 329
(
  (CCO-PERI-BAC@CPD-10814 "glycylproline" "C7H12N2O3")
  (CCO-PERI-BAC@MANNITOL "D-mannitol" "C6H14O6")
  (CCO-PERI-BAC@GLYCEROL-3P "sn-glycerol-3-phosphate" "C3H7O6P")
  (CCO-PERI-BAC@SULFATE "sulfate" "O4S")
)

# solution 330
(
  (CCO-PERI-BAC@CPD-10814 "glycylproline" "C7H12N2O3")
  (CCO-PERI-BAC@LACTOSE "lactose" "C12H22O11")
  (CCO-PERI-BAC@GLYCEROL-3P "sn-glycerol-3-phosphate" "C3H7O6P")
  (CCO-PERI-BAC@SULFATE "sulfate" "O4S")
)

# solution 331
(
  (CCO-PERI-BAC@CPD-10814 "glycylproline" "C7H12N2O3")
  (CCO-PERI-BAC@D-GALACTONO-1-4-LACTONE "D-galactono-1,4-lactone" "C6H10O6")
  (CCO-PERI-BAC@GLYCEROL-3P "sn-glycerol-3-phosphate" "C3H7O6P")
  (CCO-PERI-BAC@SULFATE "sulfate" "O4S")
)

# solution 332
(
  (CCO-PERI-BAC@URIDINE "uridine" "C9H12N2O6")
  (CCO-PERI-BAC@GLN "L-glutamine" "C5H10N2O3")
  (CCO-PERI-BAC@GLYCEROL-3P "sn-glycerol-3-phosphate" "C3H7O6P")
  (CCO-PERI-BAC@SULFATE "sulfate" "O4S")
)

# solution 333
(
  (CCO-PERI-BAC@URIDINE "uridine" "C9H12N2O6")
  (CCO-PERI-BAC@PRO "L-proline" "C5H9NO2")
  (CCO-PERI-BAC@GLYCEROL-3P "sn-glycerol-3-phosphate" "C3H7O6P")
  (CCO-PERI-BAC@SULFATE "sulfate" "O4S")
)

# solution 334
(
  (CCO-PERI-BAC@INOSINE "inosine" "C10H12N4O5")
  (CCO-PERI-BAC@GLN "L-glutamine" "C5H10N2O3")
  (CCO-PERI-BAC@GLYCEROL-3P "sn-glycerol-3-phosphate" "C3H7O6P")
  (CCO-PERI-BAC@SULFATE "sulfate" "O4S")
)

# solution 335
(
  (CCO-PERI-BAC@INOSINE "inosine" "C10H12N4O5")
  (CCO-PERI-BAC@PRO "L-proline" "C5H9NO2")
  (CCO-PERI-BAC@GLYCEROL-3P "sn-glycerol-3-phosphate" "C3H7O6P")
  (CCO-PERI-BAC@SULFATE "sulfate" "O4S")
)

# solution 336
(
  (CCO-PERI-BAC@D-GLUCARATE "D-glucarate" "C6H8O8")
  (CCO-PERI-BAC@GLN "L-glutamine" "C5H10N2O3")
  (CCO-PERI-BAC@GLYCEROL-3P "sn-glycerol-3-phosphate" "C3H7O6P")
  (CCO-PERI-BAC@SULFATE "sulfate" "O4S")
)

# solution 337
(
  (CCO-PERI-BAC@D-GLUCARATE "D-glucarate" "C6H8O8")
  (CCO-PERI-BAC@PRO "L-proline" "C5H9NO2")
  (CCO-PERI-BAC@GLYCEROL-3P "sn-glycerol-3-phosphate" "C3H7O6P")
  (CCO-PERI-BAC@SULFATE "sulfate" "O4S")
)

# solution 338
(
  (CCO-PERI-BAC@FUM "fumarate" "C4H2O4")
  (CCO-PERI-BAC@L-LACTATE "(S)-lactate" "C3H5O3")
  (CCO-PERI-BAC@GLN "L-glutamine" "C5H10N2O3")
  (CCO-PERI-BAC@GLYCEROL-3P "sn-glycerol-3-phosphate" "C3H7O6P")
  (CCO-PERI-BAC@SULFATE "sulfate" "O4S")
)

# solution 339
(
  (CCO-PERI-BAC@GLYOX "glyoxylate" "C2HO3")
  (CCO-PERI-BAC@GLN "L-glutamine" "C5H10N2O3")
  (CCO-PERI-BAC@GLYCEROL-3P "sn-glycerol-3-phosphate" "C3H7O6P")
  (CCO-PERI-BAC@SULFATE "sulfate" "O4S")
)

# solution 340
(
  (CCO-PERI-BAC@GLYOX "glyoxylate" "C2HO3")
  (CCO-PERI-BAC@PRO "L-proline" "C5H9NO2")
  (CCO-PERI-BAC@GLYCEROL-3P "sn-glycerol-3-phosphate" "C3H7O6P")
  (CCO-PERI-BAC@SULFATE "sulfate" "O4S")
)

# solution 341
(
  (CCO-PERI-BAC@CELLOBIOSE "cellobiose" "C12H22O11")
  (CCO-PERI-BAC@GLN "L-glutamine" "C5H10N2O3")
  (CCO-PERI-BAC@GLYCEROL-3P "sn-glycerol-3-phosphate" "C3H7O6P")
  (CCO-PERI-BAC@SULFATE "sulfate" "O4S")
)

# solution 342
(
  (CCO-PERI-BAC@CELLOBIOSE "cellobiose" "C12H22O11")
  (CCO-PERI-BAC@PRO "L-proline" "C5H9NO2")
  (CCO-PERI-BAC@GLYCEROL-3P "sn-glycerol-3-phosphate" "C3H7O6P")
  (CCO-PERI-BAC@SULFATE "sulfate" "O4S")
)

# solution 343
(
  (CCO-PERI-BAC@3-KETOBUTYRATE "acetoacetate" "C4H5O3")
  (CCO-PERI-BAC@2-KETOGLUTARATE "2-oxoglutarate" "C5H4O5")
  (CCO-PERI-BAC@GLN "L-glutamine" "C5H10N2O3")
  (CCO-PERI-BAC@GLYCEROL-3P "sn-glycerol-3-phosphate" "C3H7O6P")
  (CCO-PERI-BAC@SULFATE "sulfate" "O4S")
)

# solution 344
(
  (CCO-PERI-BAC@MAL "(S)-malate" "C4H4O5")
  (CCO-PERI-BAC@GLN "L-glutamine" "C5H10N2O3")
  (CCO-PERI-BAC@GLYCEROL-3P "sn-glycerol-3-phosphate" "C3H7O6P")
  (CCO-PERI-BAC@SULFATE "sulfate" "O4S")
)

# solution 345
(
  (CCO-PERI-BAC@MAL "(S)-malate" "C4H4O5")
  (CCO-PERI-BAC@PRO "L-proline" "C5H9NO2")
  (CCO-PERI-BAC@GLYCEROL-3P "sn-glycerol-3-phosphate" "C3H7O6P")
  (CCO-PERI-BAC@SULFATE "sulfate" "O4S")
)

# solution 346
(
  (CCO-PERI-BAC@L-LYXOSE "beta-L-lyxopyranose" "C5H10O5")
  (CCO-PERI-BAC@GLN "L-glutamine" "C5H10N2O3")
  (CCO-PERI-BAC@GLYCEROL-3P "sn-glycerol-3-phosphate" "C3H7O6P")
  (CCO-PERI-BAC@SULFATE "sulfate" "O4S")
)

# solution 347
(
  (CCO-PERI-BAC@L-LYXOSE "beta-L-lyxopyranose" "C5H10O5")
  (CCO-PERI-BAC@PRO "L-proline" "C5H9NO2")
  (CCO-PERI-BAC@GLYCEROL-3P "sn-glycerol-3-phosphate" "C3H7O6P")
  (CCO-PERI-BAC@SULFATE "sulfate" "O4S")
)

# solution 348
(
  (CCO-PERI-BAC@PYRUVATE "pyruvate" "C3H3O3")
  (CCO-PERI-BAC@GLN "L-glutamine" "C5H10N2O3")
  (CCO-PERI-BAC@GLYCEROL-3P "sn-glycerol-3-phosphate" "C3H7O6P")
  (CCO-PERI-BAC@SULFATE "sulfate" "O4S")
)

# solution 349
(
  (CCO-PERI-BAC@PYRUVATE "pyruvate" "C3H3O3")
  (CCO-PERI-BAC@PRO "L-proline" "C5H9NO2")
  (CCO-PERI-BAC@GLYCEROL-3P "sn-glycerol-3-phosphate" "C3H7O6P")
  (CCO-PERI-BAC@SULFATE "sulfate" "O4S")
)

# solution 350
(
  (CCO-PERI-BAC@D-GALACTURONATE "D-galacturonate" "C6H9O7")
  (CCO-PERI-BAC@GLN "L-glutamine" "C5H10N2O3")
  (CCO-PERI-BAC@GLYCEROL-3P "sn-glycerol-3-phosphate" "C3H7O6P")
  (CCO-PERI-BAC@SULFATE "sulfate" "O4S")
)

# solution 351
(
  (CCO-PERI-BAC@D-GALACTURONATE "D-galacturonate" "C6H9O7")
  (CCO-PERI-BAC@PRO "L-proline" "C5H9NO2")
  (CCO-PERI-BAC@GLYCEROL-3P "sn-glycerol-3-phosphate" "C3H7O6P")
  (CCO-PERI-BAC@SULFATE "sulfate" "O4S")
)

# solution 352
(
  (CCO-PERI-BAC@CPD0-1110 "beta-D-ribopyranose" "C5H10O5")
  (CCO-PERI-BAC@GLN "L-glutamine" "C5H10N2O3")
  (CCO-PERI-BAC@GLYCEROL-3P "sn-glycerol-3-phosphate" "C3H7O6P")
  (CCO-PERI-BAC@SULFATE "sulfate" "O4S")
)

# solution 353
(
  (CCO-PERI-BAC@CPD0-1110 "beta-D-ribopyranose" "C5H10O5")
  (CCO-PERI-BAC@PRO "L-proline" "C5H9NO2")
  (CCO-PERI-BAC@GLYCEROL-3P "sn-glycerol-3-phosphate" "C3H7O6P")
  (CCO-PERI-BAC@SULFATE "sulfate" "O4S")
)

# solution 354
(
  (CCO-PERI-BAC@GALACTOSE "beta-D-galactose" "C6H12O6")
  (CCO-PERI-BAC@GLN "L-glutamine" "C5H10N2O3")
  (CCO-PERI-BAC@GLYCEROL-3P "sn-glycerol-3-phosphate" "C3H7O6P")
  (CCO-PERI-BAC@SULFATE "sulfate" "O4S")
)

# solution 355
(
  (CCO-PERI-BAC@ARABINOSE "alpha-L-arabinopyranose" "C5H10O5")
  (CCO-PERI-BAC@GLN "L-glutamine" "C5H10N2O3")
  (CCO-PERI-BAC@GLYCEROL-3P "sn-glycerol-3-phosphate" "C3H7O6P")
  (CCO-PERI-BAC@SULFATE "sulfate" "O4S")
)

# solution 356
(
  (CCO-PERI-BAC@ALA-GLY "ala-gly" "C5H10N2O3")
  (CCO-PERI-BAC@URIDINE "uridine" "C9H12N2O6")
  (CCO-PERI-BAC@GLYCEROL-3P "sn-glycerol-3-phosphate" "C3H7O6P")
  (CCO-PERI-BAC@SULFATE "sulfate" "O4S")
)

# solution 357
(
  (CCO-PERI-BAC@CPD-3569 "glycyl-L-glutamate" "C7H11N2O5")
  (CCO-PERI-BAC@URIDINE "uridine" "C9H12N2O6")
  (CCO-PERI-BAC@GLYCEROL-3P "sn-glycerol-3-phosphate" "C3H7O6P")
  (CCO-PERI-BAC@SULFATE "sulfate" "O4S")
)

# solution 358
(
  (CCO-PERI-BAC@CPD-3569 "glycyl-L-glutamate" "C7H11N2O5")
  (CCO-PERI-BAC@INOSINE "inosine" "C10H12N4O5")
  (CCO-PERI-BAC@GLYCEROL-3P "sn-glycerol-3-phosphate" "C3H7O6P")
  (CCO-PERI-BAC@SULFATE "sulfate" "O4S")
)

# solution 359
(
  (CCO-PERI-BAC@ALA-GLY "ala-gly" "C5H10N2O3")
  (CCO-PERI-BAC@INOSINE "inosine" "C10H12N4O5")
  (CCO-PERI-BAC@GLYCEROL-3P "sn-glycerol-3-phosphate" "C3H7O6P")
  (CCO-PERI-BAC@SULFATE "sulfate" "O4S")
)

# solution 360
(
  (CCO-PERI-BAC@CPD-10814 "glycylproline" "C7H12N2O3")
  (CCO-PERI-BAC@URIDINE "uridine" "C9H12N2O6")
  (CCO-PERI-BAC@GLYCEROL-3P "sn-glycerol-3-phosphate" "C3H7O6P")
  (CCO-PERI-BAC@SULFATE "sulfate" "O4S")
)

# solution 361
(
  (CCO-PERI-BAC@CPD-10814 "glycylproline" "C7H12N2O3")
  (CCO-PERI-BAC@INOSINE "inosine" "C10H12N4O5")
  (CCO-PERI-BAC@GLYCEROL-3P "sn-glycerol-3-phosphate" "C3H7O6P")
  (CCO-PERI-BAC@SULFATE "sulfate" "O4S")
)

# solution 362
(
  (CCO-PERI-BAC@CPD-10814 "glycylproline" "C7H12N2O3")
  (CCO-PERI-BAC@GLYOX "glyoxylate" "C2HO3")
  (CCO-PERI-BAC@GLYCEROL-3P "sn-glycerol-3-phosphate" "C3H7O6P")
  (CCO-PERI-BAC@SULFATE "sulfate" "O4S")
)

# solution 363
(
  (CCO-PERI-BAC@CPD-10814 "glycylproline" "C7H12N2O3")
  (CCO-PERI-BAC@CELLOBIOSE "cellobiose" "C12H22O11")
  (CCO-PERI-BAC@GLYCEROL-3P "sn-glycerol-3-phosphate" "C3H7O6P")
  (CCO-PERI-BAC@SULFATE "sulfate" "O4S")
)

# solution 364
(
  (CCO-PERI-BAC@CPD-10814 "glycylproline" "C7H12N2O3")
  (CCO-PERI-BAC@3-KETOBUTYRATE "acetoacetate" "C4H5O3")
  (CCO-PERI-BAC@2-KETOGLUTARATE "2-oxoglutarate" "C5H4O5")
  (CCO-PERI-BAC@GLYCEROL-3P "sn-glycerol-3-phosphate" "C3H7O6P")
  (CCO-PERI-BAC@SULFATE "sulfate" "O4S")
)

# solution 365
(
  (CCO-PERI-BAC@CPD-10814 "glycylproline" "C7H12N2O3")
  (CCO-PERI-BAC@MAL "(S)-malate" "C4H4O5")
  (CCO-PERI-BAC@GLYCEROL-3P "sn-glycerol-3-phosphate" "C3H7O6P")
  (CCO-PERI-BAC@SULFATE "sulfate" "O4S")
)

# solution 366
(
  (CCO-PERI-BAC@D-GLUCARATE "D-glucarate" "C6H8O8")
  (CCO-PERI-BAC@ALA-GLY "ala-gly" "C5H10N2O3")
  (|CCO-PERI-BAC@Pi| "phosphate" "HO4P")
  (CCO-PERI-BAC@SULFATE "sulfate" "O4S")
)

# solution 367
(
  (CCO-PERI-BAC@D-GLUCARATE "D-glucarate" "C6H8O8")
  (CCO-PERI-BAC@ALA-GLY "ala-gly" "C5H10N2O3")
  (CCO-PERI-BAC@GLYCEROL-3P "sn-glycerol-3-phosphate" "C3H7O6P")
  (CCO-PERI-BAC@SULFATE "sulfate" "O4S")
)

# solution 368
(
  (CCO-PERI-BAC@3-KETOBUTYRATE "acetoacetate" "C4H5O3")
  (CCO-PERI-BAC@FUM "fumarate" "C4H2O4")
  (CCO-PERI-BAC@ALA-GLY "ala-gly" "C5H10N2O3")
  (|CCO-PERI-BAC@Pi| "phosphate" "HO4P")
  (CCO-PERI-BAC@SULFATE "sulfate" "O4S")
)

# solution 369
(
  (CCO-PERI-BAC@L-LYXOSE "beta-L-lyxopyranose" "C5H10O5")
  (CCO-PERI-BAC@ALA-GLY "ala-gly" "C5H10N2O3")
  (|CCO-PERI-BAC@Pi| "phosphate" "HO4P")
  (CCO-PERI-BAC@SULFATE "sulfate" "O4S")
)

# solution 370
(
  (CCO-PERI-BAC@L-LYXOSE "beta-L-lyxopyranose" "C5H10O5")
  (CCO-PERI-BAC@ALA-GLY "ala-gly" "C5H10N2O3")
  (CCO-PERI-BAC@GLYCEROL-3P "sn-glycerol-3-phosphate" "C3H7O6P")
  (CCO-PERI-BAC@SULFATE "sulfate" "O4S")
)

# solution 371
(
  (CCO-PERI-BAC@3-KETOBUTYRATE "acetoacetate" "C4H5O3")
  (CCO-PERI-BAC@FUM "fumarate" "C4H2O4")
  (CCO-PERI-BAC@ALA-GLY "ala-gly" "C5H10N2O3")
  (CCO-PERI-BAC@GLYCEROL-3P "sn-glycerol-3-phosphate" "C3H7O6P")
  (CCO-PERI-BAC@SULFATE "sulfate" "O4S")
)

# solution 372
(
  (CCO-PERI-BAC@PYRUVATE "pyruvate" "C3H3O3")
  (CCO-PERI-BAC@ALA-GLY "ala-gly" "C5H10N2O3")
  (|CCO-PERI-BAC@Pi| "phosphate" "HO4P")
  (CCO-PERI-BAC@SULFATE "sulfate" "O4S")
)

# solution 373
(
  (CCO-PERI-BAC@PYRUVATE "pyruvate" "C3H3O3")
  (CCO-PERI-BAC@ALA-GLY "ala-gly" "C5H10N2O3")
  (CCO-PERI-BAC@GLYCEROL-3P "sn-glycerol-3-phosphate" "C3H7O6P")
  (CCO-PERI-BAC@SULFATE "sulfate" "O4S")
)

# solution 374
(
  (CCO-PERI-BAC@D-GALACTURONATE "D-galacturonate" "C6H9O7")
  (CCO-PERI-BAC@ALA-GLY "ala-gly" "C5H10N2O3")
  (|CCO-PERI-BAC@Pi| "phosphate" "HO4P")
  (CCO-PERI-BAC@SULFATE "sulfate" "O4S")
)

# solution 375
(
  (CCO-PERI-BAC@D-GALACTURONATE "D-galacturonate" "C6H9O7")
  (CCO-PERI-BAC@ALA-GLY "ala-gly" "C5H10N2O3")
  (CCO-PERI-BAC@GLYCEROL-3P "sn-glycerol-3-phosphate" "C3H7O6P")
  (CCO-PERI-BAC@SULFATE "sulfate" "O4S")
)

# solution 376
(
  (CCO-PERI-BAC@CPD0-1110 "beta-D-ribopyranose" "C5H10O5")
  (CCO-PERI-BAC@ALA-GLY "ala-gly" "C5H10N2O3")
  (|CCO-PERI-BAC@Pi| "phosphate" "HO4P")
  (CCO-PERI-BAC@SULFATE "sulfate" "O4S")
)

# solution 377
(
  (CCO-PERI-BAC@CPD0-1110 "beta-D-ribopyranose" "C5H10O5")
  (CCO-PERI-BAC@ALA-GLY "ala-gly" "C5H10N2O3")
  (CCO-PERI-BAC@GLYCEROL-3P "sn-glycerol-3-phosphate" "C3H7O6P")
  (CCO-PERI-BAC@SULFATE "sulfate" "O4S")
)

# solution 378
(
  (CCO-PERI-BAC@GALACTOSE "beta-D-galactose" "C6H12O6")
  (CCO-PERI-BAC@ALA-GLY "ala-gly" "C5H10N2O3")
  (|CCO-PERI-BAC@Pi| "phosphate" "HO4P")
  (CCO-PERI-BAC@SULFATE "sulfate" "O4S")
)

# solution 379
(
  (CCO-PERI-BAC@GALACTOSE "beta-D-galactose" "C6H12O6")
  (CCO-PERI-BAC@ALA-GLY "ala-gly" "C5H10N2O3")
  (CCO-PERI-BAC@GLYCEROL-3P "sn-glycerol-3-phosphate" "C3H7O6P")
  (CCO-PERI-BAC@SULFATE "sulfate" "O4S")
)

# solution 380
(
  (CCO-PERI-BAC@ARABINOSE "alpha-L-arabinopyranose" "C5H10O5")
  (CCO-PERI-BAC@ALA-GLY "ala-gly" "C5H10N2O3")
  (|CCO-PERI-BAC@Pi| "phosphate" "HO4P")
  (CCO-PERI-BAC@SULFATE "sulfate" "O4S")
)

# solution 381
(
  (CCO-PERI-BAC@ARABINOSE "alpha-L-arabinopyranose" "C5H10O5")
  (CCO-PERI-BAC@ALA-GLY "ala-gly" "C5H10N2O3")
  (CCO-PERI-BAC@GLYCEROL-3P "sn-glycerol-3-phosphate" "C3H7O6P")
  (CCO-PERI-BAC@SULFATE "sulfate" "O4S")
)

# solution 382
(
  (CCO-PERI-BAC@D-GLUCARATE "D-glucarate" "C6H8O8")
  (CCO-PERI-BAC@CPD-3569 "glycyl-L-glutamate" "C7H11N2O5")
  (|CCO-PERI-BAC@Pi| "phosphate" "HO4P")
  (CCO-PERI-BAC@SULFATE "sulfate" "O4S")
)

# solution 383
(
  (CCO-PERI-BAC@D-GLUCARATE "D-glucarate" "C6H8O8")
  (CCO-PERI-BAC@CPD-3569 "glycyl-L-glutamate" "C7H11N2O5")
  (CCO-PERI-BAC@GLYCEROL-3P "sn-glycerol-3-phosphate" "C3H7O6P")
  (CCO-PERI-BAC@SULFATE "sulfate" "O4S")
)

# solution 384
(
  (CCO-PERI-BAC@CPD-10814 "glycylproline" "C7H12N2O3")
  (CCO-PERI-BAC@CPD-660 "(R)-malate" "C4H4O5")
  (CCO-PERI-BAC@3-KETOBUTYRATE "acetoacetate" "C4H5O3")
  (|CCO-PERI-BAC@Pi| "phosphate" "HO4P")
  (CCO-PERI-BAC@SULFATE "sulfate" "O4S")
)

# solution 385
(
  (CCO-PERI-BAC@CPD-10814 "glycylproline" "C7H12N2O3")
  (CCO-PERI-BAC@CPD-660 "(R)-malate" "C4H4O5")
  (CCO-PERI-BAC@3-KETOBUTYRATE "acetoacetate" "C4H5O3")
  (CCO-PERI-BAC@GLYCEROL-3P "sn-glycerol-3-phosphate" "C3H7O6P")
  (CCO-PERI-BAC@SULFATE "sulfate" "O4S")
)

# solution 386
(
  (CCO-PERI-BAC@CPD-10814 "glycylproline" "C7H12N2O3")
  (CCO-PERI-BAC@THYMIDINE "thymidine" "C10H14N2O5")
  (CCO-PERI-BAC@GLYCEROL-3P "sn-glycerol-3-phosphate" "C3H7O6P")
  (CCO-PERI-BAC@SULFATE "sulfate" "O4S")
)

# solution 387
(
  (CCO-PERI-BAC@CPD-10814 "glycylproline" "C7H12N2O3")
  (CCO-PERI-BAC@D-GLUCARATE "D-glucarate" "C6H8O8")
  (CCO-PERI-BAC@GLYCEROL-3P "sn-glycerol-3-phosphate" "C3H7O6P")
  (CCO-PERI-BAC@SULFATE "sulfate" "O4S")
)

# solution 388
(
  (CCO-PERI-BAC@2-KETOGLUTARATE "2-oxoglutarate" "C5H4O5")
  (CCO-PERI-BAC@D-ALANINE "D-alanine" "C3H7NO2")
  (CCO-PERI-BAC@GLYCEROL-3P "sn-glycerol-3-phosphate" "C3H7O6P")
  (CCO-PERI-BAC@SULFATE "sulfate" "O4S")
)

# solution 389
(
  (CCO-PERI-BAC@2-KETOGLUTARATE "2-oxoglutarate" "C5H4O5")
  (CCO-PERI-BAC@CPD-3569 "glycyl-L-glutamate" "C7H11N2O5")
  (CCO-PERI-BAC@GLYCEROL-3P "sn-glycerol-3-phosphate" "C3H7O6P")
  (CCO-PERI-BAC@SULFATE "sulfate" "O4S")
)

# solution 390
(
  (CCO-PERI-BAC@L-LYXOSE "beta-L-lyxopyranose" "C5H10O5")
  (CCO-PERI-BAC@D-ALANINE "D-alanine" "C3H7NO2")
  (CCO-PERI-BAC@GLYCEROL-3P "sn-glycerol-3-phosphate" "C3H7O6P")
  (CCO-PERI-BAC@SULFATE "sulfate" "O4S")
)

# solution 391
(
  (CCO-PERI-BAC@L-LYXOSE "beta-L-lyxopyranose" "C5H10O5")
  (CCO-PERI-BAC@CPD-3569 "glycyl-L-glutamate" "C7H11N2O5")
  (CCO-PERI-BAC@GLYCEROL-3P "sn-glycerol-3-phosphate" "C3H7O6P")
  (CCO-PERI-BAC@SULFATE "sulfate" "O4S")
)

# solution 392
(
  (CCO-PERI-BAC@PYRUVATE "pyruvate" "C3H3O3")
  (CCO-PERI-BAC@D-ALANINE "D-alanine" "C3H7NO2")
  (CCO-PERI-BAC@GLYCEROL-3P "sn-glycerol-3-phosphate" "C3H7O6P")
  (CCO-PERI-BAC@SULFATE "sulfate" "O4S")
)

# solution 393
(
  (CCO-PERI-BAC@PYRUVATE "pyruvate" "C3H3O3")
  (CCO-PERI-BAC@CPD-3569 "glycyl-L-glutamate" "C7H11N2O5")
  (CCO-PERI-BAC@GLYCEROL-3P "sn-glycerol-3-phosphate" "C3H7O6P")
  (CCO-PERI-BAC@SULFATE "sulfate" "O4S")
)

# solution 394
(
  (CCO-PERI-BAC@D-GALACTURONATE "D-galacturonate" "C6H9O7")
  (CCO-PERI-BAC@D-ALANINE "D-alanine" "C3H7NO2")
  (CCO-PERI-BAC@GLYCEROL-3P "sn-glycerol-3-phosphate" "C3H7O6P")
  (CCO-PERI-BAC@SULFATE "sulfate" "O4S")
)

# solution 395
(
  (CCO-PERI-BAC@D-GALACTURONATE "D-galacturonate" "C6H9O7")
  (CCO-PERI-BAC@CPD-3569 "glycyl-L-glutamate" "C7H11N2O5")
  (CCO-PERI-BAC@GLYCEROL-3P "sn-glycerol-3-phosphate" "C3H7O6P")
  (CCO-PERI-BAC@SULFATE "sulfate" "O4S")
)

# solution 396
(
  (CCO-PERI-BAC@CPD0-1110 "beta-D-ribopyranose" "C5H10O5")
  (CCO-PERI-BAC@D-ALANINE "D-alanine" "C3H7NO2")
  (CCO-PERI-BAC@GLYCEROL-3P "sn-glycerol-3-phosphate" "C3H7O6P")
  (CCO-PERI-BAC@SULFATE "sulfate" "O4S")
)

# solution 397
(
  (CCO-PERI-BAC@CPD0-1110 "beta-D-ribopyranose" "C5H10O5")
  (CCO-PERI-BAC@CPD-3569 "glycyl-L-glutamate" "C7H11N2O5")
  (CCO-PERI-BAC@GLYCEROL-3P "sn-glycerol-3-phosphate" "C3H7O6P")
  (CCO-PERI-BAC@SULFATE "sulfate" "O4S")
)

# solution 398
(
  (CCO-PERI-BAC@GALACTOSE "beta-D-galactose" "C6H12O6")
  (CCO-PERI-BAC@D-ALANINE "D-alanine" "C3H7NO2")
  (CCO-PERI-BAC@GLYCEROL-3P "sn-glycerol-3-phosphate" "C3H7O6P")
  (CCO-PERI-BAC@SULFATE "sulfate" "O4S")
)

# solution 399
(
  (CCO-PERI-BAC@GALACTOSE "beta-D-galactose" "C6H12O6")
  (CCO-PERI-BAC@CPD-3569 "glycyl-L-glutamate" "C7H11N2O5")
  (CCO-PERI-BAC@GLYCEROL-3P "sn-glycerol-3-phosphate" "C3H7O6P")
  (CCO-PERI-BAC@SULFATE "sulfate" "O4S")
)

# solution 400
(
  (CCO-PERI-BAC@ARABINOSE "alpha-L-arabinopyranose" "C5H10O5")
  (CCO-PERI-BAC@D-ALANINE "D-alanine" "C3H7NO2")
  (CCO-PERI-BAC@GLYCEROL-3P "sn-glycerol-3-phosphate" "C3H7O6P")
  (CCO-PERI-BAC@SULFATE "sulfate" "O4S")
)

# solution 401
(
  (CCO-PERI-BAC@ARABINOSE "alpha-L-arabinopyranose" "C5H10O5")
  (CCO-PERI-BAC@CPD-3569 "glycyl-L-glutamate" "C7H11N2O5")
  (CCO-PERI-BAC@GLYCEROL-3P "sn-glycerol-3-phosphate" "C3H7O6P")
  (CCO-PERI-BAC@SULFATE "sulfate" "O4S")
)

# solution 402
(
  (CCO-PERI-BAC@FUM "fumarate" "C4H2O4")
  (CCO-PERI-BAC@L-LACTATE "(S)-lactate" "C3H5O3")
  (CCO-PERI-BAC@D-ALANINE "D-alanine" "C3H7NO2")
  (CCO-PERI-BAC@GLYCEROL-3P "sn-glycerol-3-phosphate" "C3H7O6P")
  (CCO-PERI-BAC@SULFATE "sulfate" "O4S")
)

# solution 403
(
  (CCO-PERI-BAC@CPD-10814 "glycylproline" "C7H12N2O3")
  (CCO-PERI-BAC@2-KETOGLUTARATE "2-oxoglutarate" "C5H4O5")
  (CCO-PERI-BAC@L-LACTATE "(S)-lactate" "C3H5O3")
  (CCO-PERI-BAC@GLYCEROL-3P "sn-glycerol-3-phosphate" "C3H7O6P")
  (CCO-PERI-BAC@SULFATE "sulfate" "O4S")
)

# solution 404
(
  (CCO-PERI-BAC@CPD-10814 "glycylproline" "C7H12N2O3")
  (CCO-PERI-BAC@D-GLUCARATE "D-glucarate" "C6H8O8")
  (|CCO-PERI-BAC@Pi| "phosphate" "HO4P")
  (CCO-PERI-BAC@SULFATE "sulfate" "O4S")
)

# solution 405
(
  (CCO-PERI-BAC@2-KETOGLUTARATE "2-oxoglutarate" "C5H4O5")
  (CCO-PERI-BAC@D-ALANINE "D-alanine" "C3H7NO2")
  (|CCO-PERI-BAC@Pi| "phosphate" "HO4P")
  (CCO-PERI-BAC@SULFATE "sulfate" "O4S")
)

# solution 406
(
  (CCO-PERI-BAC@2-KETOGLUTARATE "2-oxoglutarate" "C5H4O5")
  (CCO-PERI-BAC@CPD-3569 "glycyl-L-glutamate" "C7H11N2O5")
  (|CCO-PERI-BAC@Pi| "phosphate" "HO4P")
  (CCO-PERI-BAC@SULFATE "sulfate" "O4S")
)

# solution 407
(
  (CCO-PERI-BAC@L-LYXOSE "beta-L-lyxopyranose" "C5H10O5")
  (CCO-PERI-BAC@GLN "L-glutamine" "C5H10N2O3")
  (|CCO-PERI-BAC@Pi| "phosphate" "HO4P")
  (CCO-PERI-BAC@SULFATE "sulfate" "O4S")
)

# solution 408
(
  (CCO-PERI-BAC@L-LYXOSE "beta-L-lyxopyranose" "C5H10O5")
  (CCO-PERI-BAC@D-ALANINE "D-alanine" "C3H7NO2")
  (|CCO-PERI-BAC@Pi| "phosphate" "HO4P")
  (CCO-PERI-BAC@SULFATE "sulfate" "O4S")
)

# solution 409
(
  (CCO-PERI-BAC@L-LYXOSE "beta-L-lyxopyranose" "C5H10O5")
  (CCO-PERI-BAC@CPD-3569 "glycyl-L-glutamate" "C7H11N2O5")
  (|CCO-PERI-BAC@Pi| "phosphate" "HO4P")
  (CCO-PERI-BAC@SULFATE "sulfate" "O4S")
)

# solution 410
(
  (CCO-PERI-BAC@PYRUVATE "pyruvate" "C3H3O3")
  (CCO-PERI-BAC@GLN "L-glutamine" "C5H10N2O3")
  (|CCO-PERI-BAC@Pi| "phosphate" "HO4P")
  (CCO-PERI-BAC@SULFATE "sulfate" "O4S")
)

# solution 411
(
  (CCO-PERI-BAC@PYRUVATE "pyruvate" "C3H3O3")
  (CCO-PERI-BAC@D-ALANINE "D-alanine" "C3H7NO2")
  (|CCO-PERI-BAC@Pi| "phosphate" "HO4P")
  (CCO-PERI-BAC@SULFATE "sulfate" "O4S")
)

# solution 412
(
  (CCO-PERI-BAC@PYRUVATE "pyruvate" "C3H3O3")
  (CCO-PERI-BAC@CPD-3569 "glycyl-L-glutamate" "C7H11N2O5")
  (|CCO-PERI-BAC@Pi| "phosphate" "HO4P")
  (CCO-PERI-BAC@SULFATE "sulfate" "O4S")
)

# solution 413
(
  (CCO-PERI-BAC@D-GALACTURONATE "D-galacturonate" "C6H9O7")
  (CCO-PERI-BAC@GLN "L-glutamine" "C5H10N2O3")
  (|CCO-PERI-BAC@Pi| "phosphate" "HO4P")
  (CCO-PERI-BAC@SULFATE "sulfate" "O4S")
)

# solution 414
(
  (CCO-PERI-BAC@D-GALACTURONATE "D-galacturonate" "C6H9O7")
  (CCO-PERI-BAC@D-ALANINE "D-alanine" "C3H7NO2")
  (|CCO-PERI-BAC@Pi| "phosphate" "HO4P")
  (CCO-PERI-BAC@SULFATE "sulfate" "O4S")
)

# solution 415
(
  (CCO-PERI-BAC@D-GALACTURONATE "D-galacturonate" "C6H9O7")
  (CCO-PERI-BAC@CPD-3569 "glycyl-L-glutamate" "C7H11N2O5")
  (|CCO-PERI-BAC@Pi| "phosphate" "HO4P")
  (CCO-PERI-BAC@SULFATE "sulfate" "O4S")
)

# solution 416
(
  (CCO-PERI-BAC@CPD0-1110 "beta-D-ribopyranose" "C5H10O5")
  (CCO-PERI-BAC@GLN "L-glutamine" "C5H10N2O3")
  (|CCO-PERI-BAC@Pi| "phosphate" "HO4P")
  (CCO-PERI-BAC@SULFATE "sulfate" "O4S")
)

# solution 417
(
  (CCO-PERI-BAC@CPD0-1110 "beta-D-ribopyranose" "C5H10O5")
  (CCO-PERI-BAC@D-ALANINE "D-alanine" "C3H7NO2")
  (|CCO-PERI-BAC@Pi| "phosphate" "HO4P")
  (CCO-PERI-BAC@SULFATE "sulfate" "O4S")
)

# solution 418
(
  (CCO-PERI-BAC@CPD0-1110 "beta-D-ribopyranose" "C5H10O5")
  (CCO-PERI-BAC@CPD-3569 "glycyl-L-glutamate" "C7H11N2O5")
  (|CCO-PERI-BAC@Pi| "phosphate" "HO4P")
  (CCO-PERI-BAC@SULFATE "sulfate" "O4S")
)

# solution 419
(
  (CCO-PERI-BAC@GALACTOSE "beta-D-galactose" "C6H12O6")
  (CCO-PERI-BAC@GLN "L-glutamine" "C5H10N2O3")
  (|CCO-PERI-BAC@Pi| "phosphate" "HO4P")
  (CCO-PERI-BAC@SULFATE "sulfate" "O4S")
)

# solution 420
(
  (CCO-PERI-BAC@GALACTOSE "beta-D-galactose" "C6H12O6")
  (CCO-PERI-BAC@D-ALANINE "D-alanine" "C3H7NO2")
  (|CCO-PERI-BAC@Pi| "phosphate" "HO4P")
  (CCO-PERI-BAC@SULFATE "sulfate" "O4S")
)

# solution 421
(
  (CCO-PERI-BAC@GALACTOSE "beta-D-galactose" "C6H12O6")
  (CCO-PERI-BAC@CPD-3569 "glycyl-L-glutamate" "C7H11N2O5")
  (|CCO-PERI-BAC@Pi| "phosphate" "HO4P")
  (CCO-PERI-BAC@SULFATE "sulfate" "O4S")
)

# solution 422
(
  (CCO-PERI-BAC@ARABINOSE "alpha-L-arabinopyranose" "C5H10O5")
  (CCO-PERI-BAC@GLN "L-glutamine" "C5H10N2O3")
  (|CCO-PERI-BAC@Pi| "phosphate" "HO4P")
  (CCO-PERI-BAC@SULFATE "sulfate" "O4S")
)

# solution 423
(
  (CCO-PERI-BAC@ARABINOSE "alpha-L-arabinopyranose" "C5H10O5")
  (CCO-PERI-BAC@D-ALANINE "D-alanine" "C3H7NO2")
  (|CCO-PERI-BAC@Pi| "phosphate" "HO4P")
  (CCO-PERI-BAC@SULFATE "sulfate" "O4S")
)

# solution 424
(
  (CCO-PERI-BAC@ARABINOSE "alpha-L-arabinopyranose" "C5H10O5")
  (CCO-PERI-BAC@CPD-3569 "glycyl-L-glutamate" "C7H11N2O5")
  (|CCO-PERI-BAC@Pi| "phosphate" "HO4P")
  (CCO-PERI-BAC@SULFATE "sulfate" "O4S")
)

# solution 425
(
  (CCO-PERI-BAC@L-LYXOSE "beta-L-lyxopyranose" "C5H10O5")
  (CCO-PERI-BAC@CPD-10814 "glycylproline" "C7H12N2O3")
  (|CCO-PERI-BAC@Pi| "phosphate" "HO4P")
  (CCO-PERI-BAC@SULFATE "sulfate" "O4S")
)

# solution 426
(
  (CCO-PERI-BAC@L-LYXOSE "beta-L-lyxopyranose" "C5H10O5")
  (CCO-PERI-BAC@CPD-10814 "glycylproline" "C7H12N2O3")
  (CCO-PERI-BAC@GLYCEROL-3P "sn-glycerol-3-phosphate" "C3H7O6P")
  (CCO-PERI-BAC@SULFATE "sulfate" "O4S")
)

# solution 427
(
  (CCO-PERI-BAC@L-ALPHA-ALANINE "L-alanine" "C3H7NO2")
  (CCO-PERI-BAC@GLC-1-P "alpha-D-glucose 1-phosphate" "C6H11O9P")
  (CCO-PERI-BAC@SULFATE "sulfate" "O4S")
)

# solution 428
(
  (CCO-PERI-BAC@ASN "L-asparagine" "C4H8N2O3")
  (CCO-PERI-BAC@GLC-1-P "alpha-D-glucose 1-phosphate" "C6H11O9P")
  (CCO-PERI-BAC@SULFATE "sulfate" "O4S")
)

# solution 429
(
  (CCO-PERI-BAC@L-ASPARTATE "L-aspartate" "C4H6NO4")
  (CCO-PERI-BAC@GLC-1-P "alpha-D-glucose 1-phosphate" "C6H11O9P")
  (CCO-PERI-BAC@SULFATE "sulfate" "O4S")
)

# solution 430
(
  (CCO-PERI-BAC@GLT "L-glutamate" "C5H8NO4")
  (CCO-PERI-BAC@GLC-1-P "alpha-D-glucose 1-phosphate" "C6H11O9P")
  (CCO-PERI-BAC@SULFATE "sulfate" "O4S")
)

# solution 431
(
  (CCO-PERI-BAC@GLN "L-glutamine" "C5H10N2O3")
  (CCO-PERI-BAC@GLC-1-P "alpha-D-glucose 1-phosphate" "C6H11O9P")
  (CCO-PERI-BAC@SULFATE "sulfate" "O4S")
)

# solution 432
(
  (CCO-PERI-BAC@PRO "L-proline" "C5H9NO2")
  (CCO-PERI-BAC@GLC-1-P "alpha-D-glucose 1-phosphate" "C6H11O9P")
  (CCO-PERI-BAC@SULFATE "sulfate" "O4S")
)

# solution 433
(
  (CCO-PERI-BAC@SER "L-serine" "C3H7NO3")
  (CCO-PERI-BAC@GLC-1-P "alpha-D-glucose 1-phosphate" "C6H11O9P")
  (CCO-PERI-BAC@SULFATE "sulfate" "O4S")
)

# solution 434
(
  (CCO-PERI-BAC@THR "L-threonine" "C4H9NO3")
  (CCO-PERI-BAC@GLC-1-P "alpha-D-glucose 1-phosphate" "C6H11O9P")
  (CCO-PERI-BAC@SULFATE "sulfate" "O4S")
)

# solution 435
(
  (CCO-PERI-BAC@D-ALANINE "D-alanine" "C3H7NO2")
  (CCO-PERI-BAC@GLC-1-P "alpha-D-glucose 1-phosphate" "C6H11O9P")
  (CCO-PERI-BAC@SULFATE "sulfate" "O4S")
)

# solution 436
(
  (CCO-PERI-BAC@D-SERINE "D-serine" "C3H7NO3")
  (CCO-PERI-BAC@GLC-1-P "alpha-D-glucose 1-phosphate" "C6H11O9P")
  (CCO-PERI-BAC@SULFATE "sulfate" "O4S")
)

# solution 437
(
  (CCO-PERI-BAC@ETHANOL-AMINE "ethanolamine" "C2H8NO")
  (CCO-PERI-BAC@GLC-1-P "alpha-D-glucose 1-phosphate" "C6H11O9P")
  (CCO-PERI-BAC@SULFATE "sulfate" "O4S")
)

# solution 438
(
  (CCO-PERI-BAC@N-ACETYL-D-MANNOSAMINE "N-acetyl-beta-D-mannosamine" "C8H15NO6")
  (CCO-PERI-BAC@GLC-1-P "alpha-D-glucose 1-phosphate" "C6H11O9P")
  (CCO-PERI-BAC@SULFATE "sulfate" "O4S")
)

# solution 439
(
  (CCO-PERI-BAC@ADENOSINE "adenosine" "C10H13N5O4")
  (CCO-PERI-BAC@GLC-1-P "alpha-D-glucose 1-phosphate" "C6H11O9P")
  (CCO-PERI-BAC@SULFATE "sulfate" "O4S")
)

# solution 440
(
  (CCO-PERI-BAC@ALA-GLY "ala-gly" "C5H10N2O3")
  (CCO-PERI-BAC@GLC-1-P "alpha-D-glucose 1-phosphate" "C6H11O9P")
  (CCO-PERI-BAC@SULFATE "sulfate" "O4S")
)

# solution 441
(
  (CCO-PERI-BAC@CPD-3569 "glycyl-L-glutamate" "C7H11N2O5")
  (CCO-PERI-BAC@GLC-1-P "alpha-D-glucose 1-phosphate" "C6H11O9P")
  (CCO-PERI-BAC@SULFATE "sulfate" "O4S")
)

# solution 442
(
  (|CCO-PERI-BAC@L-rhamnose| "L-rhamnose" "C6H12O5")
  (CCO-PERI-BAC@L-ALPHA-ALANINE "L-alanine" "C3H7NO2")
  (CCO-PERI-BAC@GLYCEROL-3P "sn-glycerol-3-phosphate" "C3H7O6P")
  (CCO-PERI-BAC@SULFATE "sulfate" "O4S")
)

# solution 443
(
  (CCO-PERI-BAC@FRU "D-fructose" "C6H12O6")
  (CCO-PERI-BAC@L-ALPHA-ALANINE "L-alanine" "C3H7NO2")
  (CCO-PERI-BAC@GLYCEROL-3P "sn-glycerol-3-phosphate" "C3H7O6P")
  (CCO-PERI-BAC@SULFATE "sulfate" "O4S")
)

# solution 444
(
  (CCO-PERI-BAC@ALPHA-GLUCOSE "alpha-D-glucose" "C6H12O6")
  (CCO-PERI-BAC@L-ALPHA-ALANINE "L-alanine" "C3H7NO2")
  (CCO-PERI-BAC@GLYCEROL-3P "sn-glycerol-3-phosphate" "C3H7O6P")
  (CCO-PERI-BAC@SULFATE "sulfate" "O4S")
)

# solution 445
(
  (CCO-PERI-BAC@MELIBIOSE "melibiose" "C12H22O11")
  (CCO-PERI-BAC@L-ALPHA-ALANINE "L-alanine" "C3H7NO2")
  (CCO-PERI-BAC@GLYCEROL-3P "sn-glycerol-3-phosphate" "C3H7O6P")
  (CCO-PERI-BAC@SULFATE "sulfate" "O4S")
)

# solution 446
(
  (CCO-PERI-BAC@MALTOTRIOSE "maltotriose" "C18H32O16")
  (CCO-PERI-BAC@L-ALPHA-ALANINE "L-alanine" "C3H7NO2")
  (CCO-PERI-BAC@GLYCEROL-3P "sn-glycerol-3-phosphate" "C3H7O6P")
  (CCO-PERI-BAC@SULFATE "sulfate" "O4S")
)

# solution 447
(
  (CCO-PERI-BAC@CIT "citrate" "C6H5O7")
  (CCO-PERI-BAC@L-ALPHA-ALANINE "L-alanine" "C3H7NO2")
  (CCO-PERI-BAC@GLYCEROL-3P "sn-glycerol-3-phosphate" "C3H7O6P")
  (CCO-PERI-BAC@SULFATE "sulfate" "O4S")
)

# solution 448
(
  (CCO-PERI-BAC@D-GALACTARATE "D-galactarate" "C6H8O8")
  (CCO-PERI-BAC@L-ALPHA-ALANINE "L-alanine" "C3H7NO2")
  (CCO-PERI-BAC@GLYCEROL-3P "sn-glycerol-3-phosphate" "C3H7O6P")
  (CCO-PERI-BAC@SULFATE "sulfate" "O4S")
)

# solution 449
(
  (CCO-PERI-BAC@GLYOX "glyoxylate" "C2HO3")
  (CCO-PERI-BAC@L-ALPHA-ALANINE "L-alanine" "C3H7NO2")
  (CCO-PERI-BAC@GLYCEROL-3P "sn-glycerol-3-phosphate" "C3H7O6P")
  (CCO-PERI-BAC@SULFATE "sulfate" "O4S")
)

# solution 450
(
  (CCO-PERI-BAC@CELLOBIOSE "cellobiose" "C12H22O11")
  (CCO-PERI-BAC@L-ALPHA-ALANINE "L-alanine" "C3H7NO2")
  (CCO-PERI-BAC@GLYCEROL-3P "sn-glycerol-3-phosphate" "C3H7O6P")
  (CCO-PERI-BAC@SULFATE "sulfate" "O4S")
)

# solution 451
(
  (CCO-PERI-BAC@MAL "(S)-malate" "C4H4O5")
  (CCO-PERI-BAC@L-ALPHA-ALANINE "L-alanine" "C3H7NO2")
  (CCO-PERI-BAC@GLYCEROL-3P "sn-glycerol-3-phosphate" "C3H7O6P")
  (CCO-PERI-BAC@SULFATE "sulfate" "O4S")
)

# solution 452
(
  (CCO-PERI-BAC@L-LYXOSE "beta-L-lyxopyranose" "C5H10O5")
  (CCO-PERI-BAC@L-ALPHA-ALANINE "L-alanine" "C3H7NO2")
  (CCO-PERI-BAC@GLYCEROL-3P "sn-glycerol-3-phosphate" "C3H7O6P")
  (CCO-PERI-BAC@SULFATE "sulfate" "O4S")
)

# solution 453
(
  (CCO-PERI-BAC@D-GALACTURONATE "D-galacturonate" "C6H9O7")
  (CCO-PERI-BAC@L-ALPHA-ALANINE "L-alanine" "C3H7NO2")
  (CCO-PERI-BAC@GLYCEROL-3P "sn-glycerol-3-phosphate" "C3H7O6P")
  (CCO-PERI-BAC@SULFATE "sulfate" "O4S")
)

# solution 454
(
  (CCO-PERI-BAC@PYRUVATE "pyruvate" "C3H3O3")
  (CCO-PERI-BAC@L-ALPHA-ALANINE "L-alanine" "C3H7NO2")
  (CCO-PERI-BAC@GLYCEROL-3P "sn-glycerol-3-phosphate" "C3H7O6P")
  (CCO-PERI-BAC@SULFATE "sulfate" "O4S")
)

# solution 455
(
  (CCO-PERI-BAC@PYRUVATE "pyruvate" "C3H3O3")
  (CCO-PERI-BAC@CPD-10814 "glycylproline" "C7H12N2O3")
  (|CCO-PERI-BAC@Pi| "phosphate" "HO4P")
  (CCO-PERI-BAC@SULFATE "sulfate" "O4S")
)

# solution 456
(
  (CCO-PERI-BAC@PYRUVATE "pyruvate" "C3H3O3")
  (CCO-PERI-BAC@CPD-10814 "glycylproline" "C7H12N2O3")
  (CCO-PERI-BAC@GLYCEROL-3P "sn-glycerol-3-phosphate" "C3H7O6P")
  (CCO-PERI-BAC@SULFATE "sulfate" "O4S")
)

# solution 457
(
  (CCO-PERI-BAC@D-GALACTURONATE "D-galacturonate" "C6H9O7")
  (CCO-PERI-BAC@CPD-10814 "glycylproline" "C7H12N2O3")
  (|CCO-PERI-BAC@Pi| "phosphate" "HO4P")
  (CCO-PERI-BAC@SULFATE "sulfate" "O4S")
)

# solution 458
(
  (CCO-PERI-BAC@D-GALACTURONATE "D-galacturonate" "C6H9O7")
  (CCO-PERI-BAC@CPD-10814 "glycylproline" "C7H12N2O3")
  (CCO-PERI-BAC@GLYCEROL-3P "sn-glycerol-3-phosphate" "C3H7O6P")
  (CCO-PERI-BAC@SULFATE "sulfate" "O4S")
)

# solution 459
(
  (CCO-PERI-BAC@CPD0-1110 "beta-D-ribopyranose" "C5H10O5")
  (CCO-PERI-BAC@CPD-10814 "glycylproline" "C7H12N2O3")
  (|CCO-PERI-BAC@Pi| "phosphate" "HO4P")
  (CCO-PERI-BAC@SULFATE "sulfate" "O4S")
)

# solution 460
(
  (CCO-PERI-BAC@GALACTOSE "beta-D-galactose" "C6H12O6")
  (CCO-PERI-BAC@CPD-10814 "glycylproline" "C7H12N2O3")
  (|CCO-PERI-BAC@Pi| "phosphate" "HO4P")
  (CCO-PERI-BAC@SULFATE "sulfate" "O4S")
)

# solution 461
(
  (CCO-PERI-BAC@GALACTOSE "beta-D-galactose" "C6H12O6")
  (CCO-PERI-BAC@CPD-10814 "glycylproline" "C7H12N2O3")
  (CCO-PERI-BAC@GLYCEROL-3P "sn-glycerol-3-phosphate" "C3H7O6P")
  (CCO-PERI-BAC@SULFATE "sulfate" "O4S")
)

# solution 462
(
  (CCO-PERI-BAC@ARABINOSE "alpha-L-arabinopyranose" "C5H10O5")
  (CCO-PERI-BAC@CPD-10814 "glycylproline" "C7H12N2O3")
  (|CCO-PERI-BAC@Pi| "phosphate" "HO4P")
  (CCO-PERI-BAC@SULFATE "sulfate" "O4S")
)

# solution 463
(
  (CCO-PERI-BAC@ARABINOSE "alpha-L-arabinopyranose" "C5H10O5")
  (CCO-PERI-BAC@CPD-10814 "glycylproline" "C7H12N2O3")
  (CCO-PERI-BAC@GLYCEROL-3P "sn-glycerol-3-phosphate" "C3H7O6P")
  (CCO-PERI-BAC@SULFATE "sulfate" "O4S")
)

# solution 464
(
  (CCO-PERI-BAC@CPD0-1110 "beta-D-ribopyranose" "C5H10O5")
  (CCO-PERI-BAC@CPD-10814 "glycylproline" "C7H12N2O3")
  (CCO-PERI-BAC@GLYCEROL-3P "sn-glycerol-3-phosphate" "C3H7O6P")
  (CCO-PERI-BAC@SULFATE "sulfate" "O4S")
)

# solution 465
(
  (CCO-PERI-BAC@FUM "fumarate" "C4H2O4")
  (CCO-PERI-BAC@L-LACTATE "(S)-lactate" "C3H5O3")
  (CCO-PERI-BAC@L-ALPHA-ALANINE "L-alanine" "C3H7NO2")
  (CCO-PERI-BAC@GLYCEROL-3P "sn-glycerol-3-phosphate" "C3H7O6P")
  (CCO-PERI-BAC@SULFATE "sulfate" "O4S")
)

# solution 466
(
  (CCO-PERI-BAC@CPD0-1110 "beta-D-ribopyranose" "C5H10O5")
  (CCO-PERI-BAC@L-ALPHA-ALANINE "L-alanine" "C3H7NO2")
  (CCO-PERI-BAC@GLYCEROL-3P "sn-glycerol-3-phosphate" "C3H7O6P")
  (CCO-PERI-BAC@SULFATE "sulfate" "O4S")
)

# solution 467
(
  (CCO-PERI-BAC@GALACTOSE "beta-D-galactose" "C6H12O6")
  (CCO-PERI-BAC@L-ALPHA-ALANINE "L-alanine" "C3H7NO2")
  (CCO-PERI-BAC@GLYCEROL-3P "sn-glycerol-3-phosphate" "C3H7O6P")
  (CCO-PERI-BAC@SULFATE "sulfate" "O4S")
)

# solution 468
(
  (CCO-PERI-BAC@ARABINOSE "alpha-L-arabinopyranose" "C5H10O5")
  (CCO-PERI-BAC@L-ALPHA-ALANINE "L-alanine" "C3H7NO2")
  (CCO-PERI-BAC@GLYCEROL-3P "sn-glycerol-3-phosphate" "C3H7O6P")
  (CCO-PERI-BAC@SULFATE "sulfate" "O4S")
)

# solution 469
(
  (CCO-PERI-BAC@THYMIDINE "thymidine" "C10H14N2O5")
  (CCO-PERI-BAC@ETHANOL-AMINE "ethanolamine" "C2H8NO")
  (|CCO-PERI-BAC@Pi| "phosphate" "HO4P")
  (CCO-PERI-BAC@SULFATE "sulfate" "O4S")
)

# solution 470
(
  (CCO-PERI-BAC@TREHALOSE "trehalose" "C12H22O11")
  (CCO-PERI-BAC@ETHANOL-AMINE "ethanolamine" "C2H8NO")
  (|CCO-PERI-BAC@Pi| "phosphate" "HO4P")
  (CCO-PERI-BAC@SULFATE "sulfate" "O4S")
)

# solution 471
(
  (CCO-PERI-BAC@MANNOSE "D-mannose" "C6H12O6")
  (CCO-PERI-BAC@ETHANOL-AMINE "ethanolamine" "C2H8NO")
  (|CCO-PERI-BAC@Pi| "phosphate" "HO4P")
  (CCO-PERI-BAC@SULFATE "sulfate" "O4S")
)

# solution 472
(
  (CCO-PERI-BAC@GALACTITOL "D-galactitol" "C6H14O6")
  (CCO-PERI-BAC@ETHANOL-AMINE "ethanolamine" "C2H8NO")
  (|CCO-PERI-BAC@Pi| "phosphate" "HO4P")
  (CCO-PERI-BAC@SULFATE "sulfate" "O4S")
)

# solution 473
(
  (CCO-PERI-BAC@SORBITOL "D-sorbitol" "C6H14O6")
  (CCO-PERI-BAC@ETHANOL-AMINE "ethanolamine" "C2H8NO")
  (|CCO-PERI-BAC@Pi| "phosphate" "HO4P")
  (CCO-PERI-BAC@SULFATE "sulfate" "O4S")
)

# solution 474
(
  (CCO-PERI-BAC@GLYCEROL "glycerol" "C3H8O3")
  (CCO-PERI-BAC@ETHANOL-AMINE "ethanolamine" "C2H8NO")
  (|CCO-PERI-BAC@Pi| "phosphate" "HO4P")
  (CCO-PERI-BAC@SULFATE "sulfate" "O4S")
)

# solution 475
(
  (CCO-PERI-BAC@L-FUCOSE "L-fucose" "C6H12O5")
  (CCO-PERI-BAC@ETHANOL-AMINE "ethanolamine" "C2H8NO")
  (|CCO-PERI-BAC@Pi| "phosphate" "HO4P")
  (CCO-PERI-BAC@SULFATE "sulfate" "O4S")
)

# solution 476
(
  (CCO-PERI-BAC@GLUCURONATE "D-glucuronate" "C6H9O7")
  (CCO-PERI-BAC@ETHANOL-AMINE "ethanolamine" "C2H8NO")
  (|CCO-PERI-BAC@Pi| "phosphate" "HO4P")
  (CCO-PERI-BAC@SULFATE "sulfate" "O4S")
)

# solution 477
(
  (CCO-PERI-BAC@GLUCONATE "D-gluconate" "C6H11O7")
  (CCO-PERI-BAC@ETHANOL-AMINE "ethanolamine" "C2H8NO")
  (|CCO-PERI-BAC@Pi| "phosphate" "HO4P")
  (CCO-PERI-BAC@SULFATE "sulfate" "O4S")
)

# solution 478
(
  (CCO-PERI-BAC@MANNITOL "D-mannitol" "C6H14O6")
  (CCO-PERI-BAC@ETHANOL-AMINE "ethanolamine" "C2H8NO")
  (|CCO-PERI-BAC@Pi| "phosphate" "HO4P")
  (CCO-PERI-BAC@SULFATE "sulfate" "O4S")
)

# solution 479
(
  (CCO-PERI-BAC@D-GALACTONO-1-4-LACTONE "D-galactono-1,4-lactone" "C6H10O6")
  (CCO-PERI-BAC@ETHANOL-AMINE "ethanolamine" "C2H8NO")
  (|CCO-PERI-BAC@Pi| "phosphate" "HO4P")
  (CCO-PERI-BAC@SULFATE "sulfate" "O4S")
)

# solution 480
(
  (|CCO-PERI-BAC@L-rhamnose| "L-rhamnose" "C6H12O5")
  (CCO-PERI-BAC@ETHANOL-AMINE "ethanolamine" "C2H8NO")
  (|CCO-PERI-BAC@Pi| "phosphate" "HO4P")
  (CCO-PERI-BAC@SULFATE "sulfate" "O4S")
)

# solution 481
(
  (CCO-PERI-BAC@FRU "D-fructose" "C6H12O6")
  (CCO-PERI-BAC@ETHANOL-AMINE "ethanolamine" "C2H8NO")
  (|CCO-PERI-BAC@Pi| "phosphate" "HO4P")
  (CCO-PERI-BAC@SULFATE "sulfate" "O4S")
)

# solution 482
(
  (CCO-PERI-BAC@ALPHA-GLUCOSE "alpha-D-glucose" "C6H12O6")
  (CCO-PERI-BAC@ETHANOL-AMINE "ethanolamine" "C2H8NO")
  (|CCO-PERI-BAC@Pi| "phosphate" "HO4P")
  (CCO-PERI-BAC@SULFATE "sulfate" "O4S")
)

# solution 483
(
  (CCO-PERI-BAC@MELIBIOSE "melibiose" "C12H22O11")
  (CCO-PERI-BAC@ETHANOL-AMINE "ethanolamine" "C2H8NO")
  (|CCO-PERI-BAC@Pi| "phosphate" "HO4P")
  (CCO-PERI-BAC@SULFATE "sulfate" "O4S")
)

# solution 484
(
  (CCO-PERI-BAC@LACTOSE "lactose" "C12H22O11")
  (CCO-PERI-BAC@ETHANOL-AMINE "ethanolamine" "C2H8NO")
  (|CCO-PERI-BAC@Pi| "phosphate" "HO4P")
  (CCO-PERI-BAC@SULFATE "sulfate" "O4S")
)

# solution 485
(
  (CCO-PERI-BAC@MALTOTRIOSE "maltotriose" "C18H32O16")
  (CCO-PERI-BAC@ETHANOL-AMINE "ethanolamine" "C2H8NO")
  (|CCO-PERI-BAC@Pi| "phosphate" "HO4P")
  (CCO-PERI-BAC@SULFATE "sulfate" "O4S")
)

# solution 486
(
  (CCO-PERI-BAC@CIT "citrate" "C6H5O7")
  (CCO-PERI-BAC@ETHANOL-AMINE "ethanolamine" "C2H8NO")
  (|CCO-PERI-BAC@Pi| "phosphate" "HO4P")
  (CCO-PERI-BAC@SULFATE "sulfate" "O4S")
)

# solution 487
(
  (CCO-PERI-BAC@CPD0-1110 "beta-D-ribopyranose" "C5H10O5")
  (CCO-PERI-BAC@ETHANOL-AMINE "ethanolamine" "C2H8NO")
  (|CCO-PERI-BAC@Pi| "phosphate" "HO4P")
  (CCO-PERI-BAC@SULFATE "sulfate" "O4S")
)

# solution 488
(
  (CCO-PERI-BAC@GALACTOSE "beta-D-galactose" "C6H12O6")
  (CCO-PERI-BAC@ETHANOL-AMINE "ethanolamine" "C2H8NO")
  (|CCO-PERI-BAC@Pi| "phosphate" "HO4P")
  (CCO-PERI-BAC@SULFATE "sulfate" "O4S")
)

# solution 489
(
  (CCO-PERI-BAC@ARABINOSE "alpha-L-arabinopyranose" "C5H10O5")
  (CCO-PERI-BAC@ETHANOL-AMINE "ethanolamine" "C2H8NO")
  (|CCO-PERI-BAC@Pi| "phosphate" "HO4P")
  (CCO-PERI-BAC@SULFATE "sulfate" "O4S")
)

# solution 490
(
  (|CCO-PERI-BAC@L-rhamnose| "L-rhamnose" "C6H12O5")
  (CCO-PERI-BAC@AMMONIUM "ammonium" "H4N")
  (CCO-PERI-BAC@GLYCEROL-3P "sn-glycerol-3-phosphate" "C3H7O6P")
  (CCO-PERI-BAC@SULFATE "sulfate" "O4S")
)

# solution 491
(
  (CCO-PERI-BAC@FRU "D-fructose" "C6H12O6")
  (CCO-PERI-BAC@AMMONIUM "ammonium" "H4N")
  (CCO-PERI-BAC@GLYCEROL-3P "sn-glycerol-3-phosphate" "C3H7O6P")
  (CCO-PERI-BAC@SULFATE "sulfate" "O4S")
)

# solution 492
(
  (CCO-PERI-BAC@ALPHA-GLUCOSE "alpha-D-glucose" "C6H12O6")
  (CCO-PERI-BAC@AMMONIUM "ammonium" "H4N")
  (CCO-PERI-BAC@GLYCEROL-3P "sn-glycerol-3-phosphate" "C3H7O6P")
  (CCO-PERI-BAC@SULFATE "sulfate" "O4S")
)

# solution 493
(
  (CCO-PERI-BAC@MELIBIOSE "melibiose" "C12H22O11")
  (CCO-PERI-BAC@AMMONIUM "ammonium" "H4N")
  (CCO-PERI-BAC@GLYCEROL-3P "sn-glycerol-3-phosphate" "C3H7O6P")
  (CCO-PERI-BAC@SULFATE "sulfate" "O4S")
)

# solution 494
(
  (CCO-PERI-BAC@MALTOTRIOSE "maltotriose" "C18H32O16")
  (CCO-PERI-BAC@AMMONIUM "ammonium" "H4N")
  (CCO-PERI-BAC@GLYCEROL-3P "sn-glycerol-3-phosphate" "C3H7O6P")
  (CCO-PERI-BAC@SULFATE "sulfate" "O4S")
)

# solution 495
(
  (CCO-PERI-BAC@CIT "citrate" "C6H5O7")
  (CCO-PERI-BAC@AMMONIUM "ammonium" "H4N")
  (CCO-PERI-BAC@GLYCEROL-3P "sn-glycerol-3-phosphate" "C3H7O6P")
  (CCO-PERI-BAC@SULFATE "sulfate" "O4S")
)

# solution 496
(
  (CCO-PERI-BAC@D-GALACTARATE "D-galactarate" "C6H8O8")
  (CCO-PERI-BAC@AMMONIUM "ammonium" "H4N")
  (CCO-PERI-BAC@GLYCEROL-3P "sn-glycerol-3-phosphate" "C3H7O6P")
  (CCO-PERI-BAC@SULFATE "sulfate" "O4S")
)

# solution 497
(
  (CCO-PERI-BAC@CPD0-1110 "beta-D-ribopyranose" "C5H10O5")
  (CCO-PERI-BAC@AMMONIUM "ammonium" "H4N")
  (CCO-PERI-BAC@GLYCEROL-3P "sn-glycerol-3-phosphate" "C3H7O6P")
  (CCO-PERI-BAC@SULFATE "sulfate" "O4S")
)

# solution 498
(
  (CCO-PERI-BAC@GALACTOSE "beta-D-galactose" "C6H12O6")
  (CCO-PERI-BAC@AMMONIUM "ammonium" "H4N")
  (CCO-PERI-BAC@GLYCEROL-3P "sn-glycerol-3-phosphate" "C3H7O6P")
  (CCO-PERI-BAC@SULFATE "sulfate" "O4S")
)

# solution 499
(
  (CCO-PERI-BAC@ARABINOSE "alpha-L-arabinopyranose" "C5H10O5")
  (CCO-PERI-BAC@AMMONIUM "ammonium" "H4N")
  (CCO-PERI-BAC@GLYCEROL-3P "sn-glycerol-3-phosphate" "C3H7O6P")
  (CCO-PERI-BAC@SULFATE "sulfate" "O4S")
)

# solution 500
(
  (CCO-PERI-BAC@TREHALOSE "trehalose" "C12H22O11")
  (CCO-PERI-BAC@PRO "L-proline" "C5H9NO2")
  (CCO-PERI-BAC@GLYCEROL-3P "sn-glycerol-3-phosphate" "C3H7O6P")
  (CCO-PERI-BAC@SULFATE "sulfate" "O4S")
)

# solution 501
(
  (CCO-PERI-BAC@MANNOSE "D-mannose" "C6H12O6")
  (CCO-PERI-BAC@PRO "L-proline" "C5H9NO2")
  (CCO-PERI-BAC@GLYCEROL-3P "sn-glycerol-3-phosphate" "C3H7O6P")
  (CCO-PERI-BAC@SULFATE "sulfate" "O4S")
)

# solution 502
(
  (CCO-PERI-BAC@GALACTITOL "D-galactitol" "C6H14O6")
  (CCO-PERI-BAC@PRO "L-proline" "C5H9NO2")
  (CCO-PERI-BAC@GLYCEROL-3P "sn-glycerol-3-phosphate" "C3H7O6P")
  (CCO-PERI-BAC@SULFATE "sulfate" "O4S")
)

# solution 503
(
  (CCO-PERI-BAC@SORBITOL "D-sorbitol" "C6H14O6")
  (CCO-PERI-BAC@PRO "L-proline" "C5H9NO2")
  (CCO-PERI-BAC@GLYCEROL-3P "sn-glycerol-3-phosphate" "C3H7O6P")
  (CCO-PERI-BAC@SULFATE "sulfate" "O4S")
)

# solution 504
(
  (CCO-PERI-BAC@GLYCEROL "glycerol" "C3H8O3")
  (CCO-PERI-BAC@PRO "L-proline" "C5H9NO2")
  (CCO-PERI-BAC@GLYCEROL-3P "sn-glycerol-3-phosphate" "C3H7O6P")
  (CCO-PERI-BAC@SULFATE "sulfate" "O4S")
)

# solution 505
(
  (CCO-PERI-BAC@L-FUCOSE "L-fucose" "C6H12O5")
  (CCO-PERI-BAC@PRO "L-proline" "C5H9NO2")
  (CCO-PERI-BAC@GLYCEROL-3P "sn-glycerol-3-phosphate" "C3H7O6P")
  (CCO-PERI-BAC@SULFATE "sulfate" "O4S")
)

# solution 506
(
  (CCO-PERI-BAC@GLUCURONATE "D-glucuronate" "C6H9O7")
  (CCO-PERI-BAC@PRO "L-proline" "C5H9NO2")
  (CCO-PERI-BAC@GLYCEROL-3P "sn-glycerol-3-phosphate" "C3H7O6P")
  (CCO-PERI-BAC@SULFATE "sulfate" "O4S")
)

# solution 507
(
  (CCO-PERI-BAC@GLUCONATE "D-gluconate" "C6H11O7")
  (CCO-PERI-BAC@PRO "L-proline" "C5H9NO2")
  (CCO-PERI-BAC@GLYCEROL-3P "sn-glycerol-3-phosphate" "C3H7O6P")
  (CCO-PERI-BAC@SULFATE "sulfate" "O4S")
)

# solution 508
(
  (CCO-PERI-BAC@MANNITOL "D-mannitol" "C6H14O6")
  (CCO-PERI-BAC@PRO "L-proline" "C5H9NO2")
  (CCO-PERI-BAC@GLYCEROL-3P "sn-glycerol-3-phosphate" "C3H7O6P")
  (CCO-PERI-BAC@SULFATE "sulfate" "O4S")
)

# solution 509
(
  (CCO-PERI-BAC@D-GALACTONO-1-4-LACTONE "D-galactono-1,4-lactone" "C6H10O6")
  (CCO-PERI-BAC@PRO "L-proline" "C5H9NO2")
  (CCO-PERI-BAC@GLYCEROL-3P "sn-glycerol-3-phosphate" "C3H7O6P")
  (CCO-PERI-BAC@SULFATE "sulfate" "O4S")
)

# solution 510
(
  (|CCO-PERI-BAC@L-rhamnose| "L-rhamnose" "C6H12O5")
  (CCO-PERI-BAC@PRO "L-proline" "C5H9NO2")
  (CCO-PERI-BAC@GLYCEROL-3P "sn-glycerol-3-phosphate" "C3H7O6P")
  (CCO-PERI-BAC@SULFATE "sulfate" "O4S")
)

# solution 511
(
  (CCO-PERI-BAC@FRU "D-fructose" "C6H12O6")
  (CCO-PERI-BAC@PRO "L-proline" "C5H9NO2")
  (CCO-PERI-BAC@GLYCEROL-3P "sn-glycerol-3-phosphate" "C3H7O6P")
  (CCO-PERI-BAC@SULFATE "sulfate" "O4S")
)

# solution 512
(
  (CCO-PERI-BAC@ALPHA-GLUCOSE "alpha-D-glucose" "C6H12O6")
  (CCO-PERI-BAC@PRO "L-proline" "C5H9NO2")
  (CCO-PERI-BAC@GLYCEROL-3P "sn-glycerol-3-phosphate" "C3H7O6P")
  (CCO-PERI-BAC@SULFATE "sulfate" "O4S")
)

# solution 513
(
  (CCO-PERI-BAC@MELIBIOSE "melibiose" "C12H22O11")
  (CCO-PERI-BAC@PRO "L-proline" "C5H9NO2")
  (CCO-PERI-BAC@GLYCEROL-3P "sn-glycerol-3-phosphate" "C3H7O6P")
  (CCO-PERI-BAC@SULFATE "sulfate" "O4S")
)

# solution 514
(
  (CCO-PERI-BAC@LACTOSE "lactose" "C12H22O11")
  (CCO-PERI-BAC@PRO "L-proline" "C5H9NO2")
  (CCO-PERI-BAC@GLYCEROL-3P "sn-glycerol-3-phosphate" "C3H7O6P")
  (CCO-PERI-BAC@SULFATE "sulfate" "O4S")
)

# solution 515
(
  (CCO-PERI-BAC@MALTOTRIOSE "maltotriose" "C18H32O16")
  (CCO-PERI-BAC@PRO "L-proline" "C5H9NO2")
  (CCO-PERI-BAC@GLYCEROL-3P "sn-glycerol-3-phosphate" "C3H7O6P")
  (CCO-PERI-BAC@SULFATE "sulfate" "O4S")
)

# solution 516
(
  (CCO-PERI-BAC@CIT "citrate" "C6H5O7")
  (CCO-PERI-BAC@PRO "L-proline" "C5H9NO2")
  (CCO-PERI-BAC@GLYCEROL-3P "sn-glycerol-3-phosphate" "C3H7O6P")
  (CCO-PERI-BAC@SULFATE "sulfate" "O4S")
)

# solution 517
(
  (CCO-PERI-BAC@D-GALACTARATE "D-galactarate" "C6H8O8")
  (CCO-PERI-BAC@PRO "L-proline" "C5H9NO2")
  (CCO-PERI-BAC@GLYCEROL-3P "sn-glycerol-3-phosphate" "C3H7O6P")
  (CCO-PERI-BAC@SULFATE "sulfate" "O4S")
)

# solution 518
(
  (CCO-PERI-BAC@CPD-660 "(R)-malate" "C4H4O5")
  (CCO-PERI-BAC@3-KETOBUTYRATE "acetoacetate" "C4H5O3")
  (CCO-PERI-BAC@PRO "L-proline" "C5H9NO2")
  (CCO-PERI-BAC@GLYCEROL-3P "sn-glycerol-3-phosphate" "C3H7O6P")
  (CCO-PERI-BAC@SULFATE "sulfate" "O4S")
)

# solution 519
(
  (CCO-PERI-BAC@GALACTOSE "beta-D-galactose" "C6H12O6")
  (CCO-PERI-BAC@PRO "L-proline" "C5H9NO2")
  (CCO-PERI-BAC@GLYCEROL-3P "sn-glycerol-3-phosphate" "C3H7O6P")
  (CCO-PERI-BAC@SULFATE "sulfate" "O4S")
)

# solution 520
(
  (CCO-PERI-BAC@ARABINOSE "alpha-L-arabinopyranose" "C5H10O5")
  (CCO-PERI-BAC@PRO "L-proline" "C5H9NO2")
  (CCO-PERI-BAC@GLYCEROL-3P "sn-glycerol-3-phosphate" "C3H7O6P")
  (CCO-PERI-BAC@SULFATE "sulfate" "O4S")
)

# solution 521
(
  (CCO-PERI-BAC@TREHALOSE "trehalose" "C12H22O11")
  (CCO-PERI-BAC@PRO "L-proline" "C5H9NO2")
  (|CCO-PERI-BAC@Pi| "phosphate" "HO4P")
  (CCO-PERI-BAC@SULFATE "sulfate" "O4S")
)

# solution 522
(
  (CCO-PERI-BAC@MANNOSE "D-mannose" "C6H12O6")
  (CCO-PERI-BAC@PRO "L-proline" "C5H9NO2")
  (|CCO-PERI-BAC@Pi| "phosphate" "HO4P")
  (CCO-PERI-BAC@SULFATE "sulfate" "O4S")
)

# solution 523
(
  (CCO-PERI-BAC@GALACTITOL "D-galactitol" "C6H14O6")
  (CCO-PERI-BAC@PRO "L-proline" "C5H9NO2")
  (|CCO-PERI-BAC@Pi| "phosphate" "HO4P")
  (CCO-PERI-BAC@SULFATE "sulfate" "O4S")
)

# solution 524
(
  (CCO-PERI-BAC@SORBITOL "D-sorbitol" "C6H14O6")
  (CCO-PERI-BAC@PRO "L-proline" "C5H9NO2")
  (|CCO-PERI-BAC@Pi| "phosphate" "HO4P")
  (CCO-PERI-BAC@SULFATE "sulfate" "O4S")
)

# solution 525
(
  (CCO-PERI-BAC@GLYCEROL "glycerol" "C3H8O3")
  (CCO-PERI-BAC@PRO "L-proline" "C5H9NO2")
  (|CCO-PERI-BAC@Pi| "phosphate" "HO4P")
  (CCO-PERI-BAC@SULFATE "sulfate" "O4S")
)

# solution 526
(
  (CCO-PERI-BAC@L-FUCOSE "L-fucose" "C6H12O5")
  (CCO-PERI-BAC@PRO "L-proline" "C5H9NO2")
  (|CCO-PERI-BAC@Pi| "phosphate" "HO4P")
  (CCO-PERI-BAC@SULFATE "sulfate" "O4S")
)

# solution 527
(
  (CCO-PERI-BAC@GLUCURONATE "D-glucuronate" "C6H9O7")
  (CCO-PERI-BAC@PRO "L-proline" "C5H9NO2")
  (|CCO-PERI-BAC@Pi| "phosphate" "HO4P")
  (CCO-PERI-BAC@SULFATE "sulfate" "O4S")
)

# solution 528
(
  (CCO-PERI-BAC@GLUCONATE "D-gluconate" "C6H11O7")
  (CCO-PERI-BAC@PRO "L-proline" "C5H9NO2")
  (|CCO-PERI-BAC@Pi| "phosphate" "HO4P")
  (CCO-PERI-BAC@SULFATE "sulfate" "O4S")
)

# solution 529
(
  (CCO-PERI-BAC@MANNITOL "D-mannitol" "C6H14O6")
  (CCO-PERI-BAC@PRO "L-proline" "C5H9NO2")
  (|CCO-PERI-BAC@Pi| "phosphate" "HO4P")
  (CCO-PERI-BAC@SULFATE "sulfate" "O4S")
)

# solution 530
(
  (CCO-PERI-BAC@D-GALACTONO-1-4-LACTONE "D-galactono-1,4-lactone" "C6H10O6")
  (CCO-PERI-BAC@PRO "L-proline" "C5H9NO2")
  (|CCO-PERI-BAC@Pi| "phosphate" "HO4P")
  (CCO-PERI-BAC@SULFATE "sulfate" "O4S")
)

# solution 531
(
  (|CCO-PERI-BAC@L-rhamnose| "L-rhamnose" "C6H12O5")
  (CCO-PERI-BAC@PRO "L-proline" "C5H9NO2")
  (|CCO-PERI-BAC@Pi| "phosphate" "HO4P")
  (CCO-PERI-BAC@SULFATE "sulfate" "O4S")
)

# solution 532
(
  (CCO-PERI-BAC@FRU "D-fructose" "C6H12O6")
  (CCO-PERI-BAC@PRO "L-proline" "C5H9NO2")
  (|CCO-PERI-BAC@Pi| "phosphate" "HO4P")
  (CCO-PERI-BAC@SULFATE "sulfate" "O4S")
)

# solution 533
(
  (CCO-PERI-BAC@ALPHA-GLUCOSE "alpha-D-glucose" "C6H12O6")
  (CCO-PERI-BAC@PRO "L-proline" "C5H9NO2")
  (|CCO-PERI-BAC@Pi| "phosphate" "HO4P")
  (CCO-PERI-BAC@SULFATE "sulfate" "O4S")
)

# solution 534
(
  (CCO-PERI-BAC@MELIBIOSE "melibiose" "C12H22O11")
  (CCO-PERI-BAC@PRO "L-proline" "C5H9NO2")
  (|CCO-PERI-BAC@Pi| "phosphate" "HO4P")
  (CCO-PERI-BAC@SULFATE "sulfate" "O4S")
)

# solution 535
(
  (CCO-PERI-BAC@LACTOSE "lactose" "C12H22O11")
  (CCO-PERI-BAC@PRO "L-proline" "C5H9NO2")
  (|CCO-PERI-BAC@Pi| "phosphate" "HO4P")
  (CCO-PERI-BAC@SULFATE "sulfate" "O4S")
)

# solution 536
(
  (CCO-PERI-BAC@MALTOTRIOSE "maltotriose" "C18H32O16")
  (CCO-PERI-BAC@PRO "L-proline" "C5H9NO2")
  (|CCO-PERI-BAC@Pi| "phosphate" "HO4P")
  (CCO-PERI-BAC@SULFATE "sulfate" "O4S")
)

# solution 537
(
  (CCO-PERI-BAC@CIT "citrate" "C6H5O7")
  (CCO-PERI-BAC@PRO "L-proline" "C5H9NO2")
  (|CCO-PERI-BAC@Pi| "phosphate" "HO4P")
  (CCO-PERI-BAC@SULFATE "sulfate" "O4S")
)

# solution 538
(
  (CCO-PERI-BAC@CPD-660 "(R)-malate" "C4H4O5")
  (CCO-PERI-BAC@3-KETOBUTYRATE "acetoacetate" "C4H5O3")
  (CCO-PERI-BAC@PRO "L-proline" "C5H9NO2")
  (|CCO-PERI-BAC@Pi| "phosphate" "HO4P")
  (CCO-PERI-BAC@SULFATE "sulfate" "O4S")
)

# solution 539
(
  (CCO-PERI-BAC@GALACTOSE "beta-D-galactose" "C6H12O6")
  (CCO-PERI-BAC@PRO "L-proline" "C5H9NO2")
  (|CCO-PERI-BAC@Pi| "phosphate" "HO4P")
  (CCO-PERI-BAC@SULFATE "sulfate" "O4S")
)

# solution 540
(
  (CCO-PERI-BAC@ARABINOSE "alpha-L-arabinopyranose" "C5H10O5")
  (CCO-PERI-BAC@PRO "L-proline" "C5H9NO2")
  (|CCO-PERI-BAC@Pi| "phosphate" "HO4P")
  (CCO-PERI-BAC@SULFATE "sulfate" "O4S")
)

# solution 541
(
  (CCO-PERI-BAC@2-KETOGLUTARATE "2-oxoglutarate" "C5H4O5")
  (CCO-PERI-BAC@ALA-GLY "ala-gly" "C5H10N2O3")
  (|CCO-PERI-BAC@Pi| "phosphate" "HO4P")
  (CCO-PERI-BAC@SULFATE "sulfate" "O4S")
)

# solution 542
(
  (CCO-PERI-BAC@2-KETOGLUTARATE "2-oxoglutarate" "C5H4O5")
  (CCO-PERI-BAC@ALA-GLY "ala-gly" "C5H10N2O3")
  (CCO-PERI-BAC@GLYCEROL-3P "sn-glycerol-3-phosphate" "C3H7O6P")
  (CCO-PERI-BAC@SULFATE "sulfate" "O4S")
)

# solution 543
(
  (CCO-PERI-BAC@FUM "fumarate" "C4H2O4")
  (CCO-PERI-BAC@2-KETOGLUTARATE "2-oxoglutarate" "C5H4O5")
  (CCO-PERI-BAC@GLN "L-glutamine" "C5H10N2O3")
  (|CCO-PERI-BAC@Pi| "phosphate" "HO4P")
  (CCO-PERI-BAC@SULFATE "sulfate" "O4S")
)

# solution 544
(
  (CCO-PERI-BAC@FUM "fumarate" "C4H2O4")
  (CCO-PERI-BAC@2-KETOGLUTARATE "2-oxoglutarate" "C5H4O5")
  (CCO-PERI-BAC@GLN "L-glutamine" "C5H10N2O3")
  (CCO-PERI-BAC@GLYCEROL-3P "sn-glycerol-3-phosphate" "C3H7O6P")
  (CCO-PERI-BAC@SULFATE "sulfate" "O4S")
)

# solution 545
(
  (CCO-PERI-BAC@FUM "fumarate" "C4H2O4")
  (CCO-PERI-BAC@L-LACTATE "(S)-lactate" "C3H5O3")
  (CCO-PERI-BAC@L-ALPHA-ALANINE "L-alanine" "C3H7NO2")
  (|CCO-PERI-BAC@Pi| "phosphate" "HO4P")
  (CCO-PERI-BAC@SULFATE "sulfate" "O4S")
)

# solution 546
(
  (CCO-PERI-BAC@FUM "fumarate" "C4H2O4")
  (CCO-PERI-BAC@L-LACTATE "(S)-lactate" "C3H5O3")
  (CCO-PERI-BAC@GLN "L-glutamine" "C5H10N2O3")
  (|CCO-PERI-BAC@Pi| "phosphate" "HO4P")
  (CCO-PERI-BAC@SULFATE "sulfate" "O4S")
)

# solution 547
(
  (CCO-PERI-BAC@FUM "fumarate" "C4H2O4")
  (CCO-PERI-BAC@L-LACTATE "(S)-lactate" "C3H5O3")
  (CCO-PERI-BAC@D-ALANINE "D-alanine" "C3H7NO2")
  (|CCO-PERI-BAC@Pi| "phosphate" "HO4P")
  (CCO-PERI-BAC@SULFATE "sulfate" "O4S")
)

# solution 548
(
  (CCO-PERI-BAC@FUM "fumarate" "C4H2O4")
  (CCO-PERI-BAC@L-LACTATE "(S)-lactate" "C3H5O3")
  (CCO-PERI-BAC@ALA-GLY "ala-gly" "C5H10N2O3")
  (|CCO-PERI-BAC@Pi| "phosphate" "HO4P")
  (CCO-PERI-BAC@SULFATE "sulfate" "O4S")
)

# solution 549
(
  (CCO-PERI-BAC@FUM "fumarate" "C4H2O4")
  (CCO-PERI-BAC@L-LACTATE "(S)-lactate" "C3H5O3")
  (CCO-PERI-BAC@ALA-GLY "ala-gly" "C5H10N2O3")
  (CCO-PERI-BAC@GLYCEROL-3P "sn-glycerol-3-phosphate" "C3H7O6P")
  (CCO-PERI-BAC@SULFATE "sulfate" "O4S")
)

# solution 550
(
  (CCO-PERI-BAC@FUM "fumarate" "C4H2O4")
  (CCO-PERI-BAC@L-LACTATE "(S)-lactate" "C3H5O3")
  (CCO-PERI-BAC@CPD-3569 "glycyl-L-glutamate" "C7H11N2O5")
  (|CCO-PERI-BAC@Pi| "phosphate" "HO4P")
  (CCO-PERI-BAC@SULFATE "sulfate" "O4S")
)

# solution 551
(
  (CCO-PERI-BAC@FUM "fumarate" "C4H2O4")
  (CCO-PERI-BAC@L-LACTATE "(S)-lactate" "C3H5O3")
  (CCO-PERI-BAC@CPD-3569 "glycyl-L-glutamate" "C7H11N2O5")
  (CCO-PERI-BAC@GLYCEROL-3P "sn-glycerol-3-phosphate" "C3H7O6P")
  (CCO-PERI-BAC@SULFATE "sulfate" "O4S")
)

# solution 552
(
  (CCO-PERI-BAC@CPD-660 "(R)-malate" "C4H4O5")
  (CCO-PERI-BAC@2-KETOGLUTARATE "2-oxoglutarate" "C5H4O5")
  (CCO-PERI-BAC@GLT "L-glutamate" "C5H8NO4")
  (|CCO-PERI-BAC@Pi| "phosphate" "HO4P")
  (CCO-PERI-BAC@SULFATE "sulfate" "O4S")
)

# solution 553
(
  (CCO-PERI-BAC@CPD-10814 "glycylproline" "C7H12N2O3")
  (CCO-PERI-BAC@2-KETOGLUTARATE "2-oxoglutarate" "C5H4O5")
  (CCO-PERI-BAC@GLT "L-glutamate" "C5H8NO4")
  (|CCO-PERI-BAC@Pi| "phosphate" "HO4P")
  (CCO-PERI-BAC@SULFATE "sulfate" "O4S")
)

# solution 554
(
  (CCO-PERI-BAC@CPD-10814 "glycylproline" "C7H12N2O3")
  (CCO-PERI-BAC@2-KETOGLUTARATE "2-oxoglutarate" "C5H4O5")
  (CCO-PERI-BAC@GLN "L-glutamine" "C5H10N2O3")
  (|CCO-PERI-BAC@Pi| "phosphate" "HO4P")
  (CCO-PERI-BAC@SULFATE "sulfate" "O4S")
)

# solution 555
(
  (CCO-PERI-BAC@CPD-10814 "glycylproline" "C7H12N2O3")
  (CCO-PERI-BAC@2-KETOGLUTARATE "2-oxoglutarate" "C5H4O5")
  (CCO-PERI-BAC@GLN "L-glutamine" "C5H10N2O3")
  (CCO-PERI-BAC@GLYCEROL-3P "sn-glycerol-3-phosphate" "C3H7O6P")
  (CCO-PERI-BAC@SULFATE "sulfate" "O4S")
)

# solution 556
(
  (CCO-PERI-BAC@2-KETOGLUTARATE "2-oxoglutarate" "C5H4O5")
  (CCO-PERI-BAC@ACET "acetate" "C2H3O2")
  (CCO-PERI-BAC@GLT "L-glutamate" "C5H8NO4")
  (CCO-PERI-BAC@GLYCEROL-3P "sn-glycerol-3-phosphate" "C3H7O6P")
  (CCO-PERI-BAC@SULFATE "sulfate" "O4S")
)

# solution 557
(
  (CCO-PERI-BAC@CPD-660 "(R)-malate" "C4H4O5")
  (CCO-PERI-BAC@2-KETOGLUTARATE "2-oxoglutarate" "C5H4O5")
  (CCO-PERI-BAC@GLT "L-glutamate" "C5H8NO4")
  (CCO-PERI-BAC@GLYCEROL-3P "sn-glycerol-3-phosphate" "C3H7O6P")
  (CCO-PERI-BAC@SULFATE "sulfate" "O4S")
)

# solution 558
(
  (CCO-PERI-BAC@3-KETOBUTYRATE "acetoacetate" "C4H5O3")
  (CCO-PERI-BAC@FUM "fumarate" "C4H2O4")
  (CCO-PERI-BAC@L-LACTATE "(S)-lactate" "C3H5O3")
  (CCO-PERI-BAC@PRO "L-proline" "C5H9NO2")
  (|CCO-PERI-BAC@Pi| "phosphate" "HO4P")
  (CCO-PERI-BAC@SULFATE "sulfate" "O4S")
)

# solution 559
(
  (CCO-PERI-BAC@3-KETOBUTYRATE "acetoacetate" "C4H5O3")
  (CCO-PERI-BAC@FUM "fumarate" "C4H2O4")
  (CCO-PERI-BAC@L-LACTATE "(S)-lactate" "C3H5O3")
  (CCO-PERI-BAC@PRO "L-proline" "C5H9NO2")
  (CCO-PERI-BAC@GLYCEROL-3P "sn-glycerol-3-phosphate" "C3H7O6P")
  (CCO-PERI-BAC@SULFATE "sulfate" "O4S")
)

# solution 560
(
  (CCO-PERI-BAC@CPD-10814 "glycylproline" "C7H12N2O3")
  (CCO-PERI-BAC@3-KETOBUTYRATE "acetoacetate" "C4H5O3")
  (CCO-PERI-BAC@FUM "fumarate" "C4H2O4")
  (CCO-PERI-BAC@L-LACTATE "(S)-lactate" "C3H5O3")
  (|CCO-PERI-BAC@Pi| "phosphate" "HO4P")
  (CCO-PERI-BAC@SULFATE "sulfate" "O4S")
)

# solution 561
(
  (CCO-PERI-BAC@CPD-10814 "glycylproline" "C7H12N2O3")
  (CCO-PERI-BAC@3-KETOBUTYRATE "acetoacetate" "C4H5O3")
  (CCO-PERI-BAC@FUM "fumarate" "C4H2O4")
  (CCO-PERI-BAC@L-LACTATE "(S)-lactate" "C3H5O3")
  (CCO-PERI-BAC@GLYCEROL-3P "sn-glycerol-3-phosphate" "C3H7O6P")
  (CCO-PERI-BAC@SULFATE "sulfate" "O4S")
)

# solution 562
(
  (CCO-PERI-BAC@3-KETOBUTYRATE "acetoacetate" "C4H5O3")
  (CCO-PERI-BAC@FUM "fumarate" "C4H2O4")
  (CCO-PERI-BAC@L-ALPHA-ALANINE "L-alanine" "C3H7NO2")
  (|CCO-PERI-BAC@Pi| "phosphate" "HO4P")
  (CCO-PERI-BAC@SULFATE "sulfate" "O4S")
)

# solution 563
(
  (CCO-PERI-BAC@3-KETOBUTYRATE "acetoacetate" "C4H5O3")
  (CCO-PERI-BAC@FUM "fumarate" "C4H2O4")
  (CCO-PERI-BAC@GLN "L-glutamine" "C5H10N2O3")
  (|CCO-PERI-BAC@Pi| "phosphate" "HO4P")
  (CCO-PERI-BAC@SULFATE "sulfate" "O4S")
)

# solution 564
(
  (CCO-PERI-BAC@3-KETOBUTYRATE "acetoacetate" "C4H5O3")
  (CCO-PERI-BAC@FUM "fumarate" "C4H2O4")
  (CCO-PERI-BAC@D-ALANINE "D-alanine" "C3H7NO2")
  (|CCO-PERI-BAC@Pi| "phosphate" "HO4P")
  (CCO-PERI-BAC@SULFATE "sulfate" "O4S")
)

# solution 565
(
  (CCO-PERI-BAC@3-KETOBUTYRATE "acetoacetate" "C4H5O3")
  (CCO-PERI-BAC@FUM "fumarate" "C4H2O4")
  (CCO-PERI-BAC@L-ALPHA-ALANINE "L-alanine" "C3H7NO2")
  (CCO-PERI-BAC@GLYCEROL-3P "sn-glycerol-3-phosphate" "C3H7O6P")
  (CCO-PERI-BAC@SULFATE "sulfate" "O4S")
)

# solution 566
(
  (CCO-PERI-BAC@3-KETOBUTYRATE "acetoacetate" "C4H5O3")
  (CCO-PERI-BAC@FUM "fumarate" "C4H2O4")
  (CCO-PERI-BAC@GLN "L-glutamine" "C5H10N2O3")
  (CCO-PERI-BAC@GLYCEROL-3P "sn-glycerol-3-phosphate" "C3H7O6P")
  (CCO-PERI-BAC@SULFATE "sulfate" "O4S")
)

# solution 567
(
  (CCO-PERI-BAC@3-KETOBUTYRATE "acetoacetate" "C4H5O3")
  (CCO-PERI-BAC@FUM "fumarate" "C4H2O4")
  (CCO-PERI-BAC@D-ALANINE "D-alanine" "C3H7NO2")
  (CCO-PERI-BAC@GLYCEROL-3P "sn-glycerol-3-phosphate" "C3H7O6P")
  (CCO-PERI-BAC@SULFATE "sulfate" "O4S")
)

# solution 568
(
  (CCO-PERI-BAC@3-KETOBUTYRATE "acetoacetate" "C4H5O3")
  (CCO-PERI-BAC@FUM "fumarate" "C4H2O4")
  (CCO-PERI-BAC@CPD-3569 "glycyl-L-glutamate" "C7H11N2O5")
  (|CCO-PERI-BAC@Pi| "phosphate" "HO4P")
  (CCO-PERI-BAC@SULFATE "sulfate" "O4S")
)

# solution 569
(
  (CCO-PERI-BAC@3-KETOBUTYRATE "acetoacetate" "C4H5O3")
  (CCO-PERI-BAC@FUM "fumarate" "C4H2O4")
  (CCO-PERI-BAC@CPD-3569 "glycyl-L-glutamate" "C7H11N2O5")
  (CCO-PERI-BAC@GLYCEROL-3P "sn-glycerol-3-phosphate" "C3H7O6P")
  (CCO-PERI-BAC@SULFATE "sulfate" "O4S")
)

# solution 570
(
  (CCO-PERI-BAC@3-KETOBUTYRATE "acetoacetate" "C4H5O3")
  (CCO-PERI-BAC@GLT "L-glutamate" "C5H8NO4")
  (CCO-PERI-BAC@L-ALPHA-ALANINE "L-alanine" "C3H7NO2")
  (|CCO-PERI-BAC@Pi| "phosphate" "HO4P")
  (CCO-PERI-BAC@SULFATE "sulfate" "O4S")
)

# solution 571
(
  (CCO-PERI-BAC@3-KETOBUTYRATE "acetoacetate" "C4H5O3")
  (CCO-PERI-BAC@D-ALANINE "D-alanine" "C3H7NO2")
  (CCO-PERI-BAC@GLT "L-glutamate" "C5H8NO4")
  (|CCO-PERI-BAC@Pi| "phosphate" "HO4P")
  (CCO-PERI-BAC@SULFATE "sulfate" "O4S")
)

# solution 572
(
  (CCO-PERI-BAC@3-KETOBUTYRATE "acetoacetate" "C4H5O3")
  (CCO-PERI-BAC@ALA-GLY "ala-gly" "C5H10N2O3")
  (CCO-PERI-BAC@GLT "L-glutamate" "C5H8NO4")
  (|CCO-PERI-BAC@Pi| "phosphate" "HO4P")
  (CCO-PERI-BAC@SULFATE "sulfate" "O4S")
)

# solution 573
(
  (CCO-PERI-BAC@3-KETOBUTYRATE "acetoacetate" "C4H5O3")
  (CCO-PERI-BAC@CPD-3569 "glycyl-L-glutamate" "C7H11N2O5")
  (CCO-PERI-BAC@GLT "L-glutamate" "C5H8NO4")
  (|CCO-PERI-BAC@Pi| "phosphate" "HO4P")
  (CCO-PERI-BAC@SULFATE "sulfate" "O4S")
)

# solution 574
(
  (CCO-PERI-BAC@CPD-10814 "glycylproline" "C7H12N2O3")
  (CCO-PERI-BAC@3-KETOBUTYRATE "acetoacetate" "C4H5O3")
  (CCO-PERI-BAC@GLT "L-glutamate" "C5H8NO4")
  (|CCO-PERI-BAC@Pi| "phosphate" "HO4P")
  (CCO-PERI-BAC@SULFATE "sulfate" "O4S")
)

# solution 575
(
  (CCO-PERI-BAC@CPD-10814 "glycylproline" "C7H12N2O3")
  (CCO-PERI-BAC@2-KETOGLUTARATE "2-oxoglutarate" "C5H4O5")
  (CCO-PERI-BAC@GLT "L-glutamate" "C5H8NO4")
  (CCO-PERI-BAC@GLYCEROL-3P "sn-glycerol-3-phosphate" "C3H7O6P")
  (CCO-PERI-BAC@SULFATE "sulfate" "O4S")
)

# solution 576
(
  (|CCO-PERI-BAC@L-rhamnose| "L-rhamnose" "C6H12O5")
  (CCO-PERI-BAC@GLN "L-glutamine" "C5H10N2O3")
  (|CCO-PERI-BAC@Pi| "phosphate" "HO4P")
  (CCO-PERI-BAC@SULFATE "sulfate" "O4S")
)

# solution 577
(
  (CCO-PERI-BAC@FRU "D-fructose" "C6H12O6")
  (CCO-PERI-BAC@GLN "L-glutamine" "C5H10N2O3")
  (|CCO-PERI-BAC@Pi| "phosphate" "HO4P")
  (CCO-PERI-BAC@SULFATE "sulfate" "O4S")
)

# solution 578
(
  (CCO-PERI-BAC@ALPHA-GLUCOSE "alpha-D-glucose" "C6H12O6")
  (CCO-PERI-BAC@GLN "L-glutamine" "C5H10N2O3")
  (|CCO-PERI-BAC@Pi| "phosphate" "HO4P")
  (CCO-PERI-BAC@SULFATE "sulfate" "O4S")
)

# solution 579
(
  (CCO-PERI-BAC@MELIBIOSE "melibiose" "C12H22O11")
  (CCO-PERI-BAC@GLN "L-glutamine" "C5H10N2O3")
  (|CCO-PERI-BAC@Pi| "phosphate" "HO4P")
  (CCO-PERI-BAC@SULFATE "sulfate" "O4S")
)

# solution 580
(
  (CCO-PERI-BAC@MALTOTRIOSE "maltotriose" "C18H32O16")
  (CCO-PERI-BAC@GLN "L-glutamine" "C5H10N2O3")
  (|CCO-PERI-BAC@Pi| "phosphate" "HO4P")
  (CCO-PERI-BAC@SULFATE "sulfate" "O4S")
)

# solution 581
(
  (CCO-PERI-BAC@D-GALACTARATE "D-galactarate" "C6H8O8")
  (CCO-PERI-BAC@GLN "L-glutamine" "C5H10N2O3")
  (|CCO-PERI-BAC@Pi| "phosphate" "HO4P")
  (CCO-PERI-BAC@SULFATE "sulfate" "O4S")
)

# solution 582
(
  (CCO-PERI-BAC@GLYOX "glyoxylate" "C2HO3")
  (CCO-PERI-BAC@GLN "L-glutamine" "C5H10N2O3")
  (|CCO-PERI-BAC@Pi| "phosphate" "HO4P")
  (CCO-PERI-BAC@SULFATE "sulfate" "O4S")
)

# solution 583
(
  (CCO-PERI-BAC@CELLOBIOSE "cellobiose" "C12H22O11")
  (CCO-PERI-BAC@GLN "L-glutamine" "C5H10N2O3")
  (|CCO-PERI-BAC@Pi| "phosphate" "HO4P")
  (CCO-PERI-BAC@SULFATE "sulfate" "O4S")
)

# solution 584
(
  (CCO-PERI-BAC@CIT "citrate" "C6H5O7")
  (CCO-PERI-BAC@GLN "L-glutamine" "C5H10N2O3")
  (|CCO-PERI-BAC@Pi| "phosphate" "HO4P")
  (CCO-PERI-BAC@SULFATE "sulfate" "O4S")
)

# solution 585
(
  (CCO-PERI-BAC@LACTOSE "lactose" "C12H22O11")
  (CCO-PERI-BAC@GLN "L-glutamine" "C5H10N2O3")
  (|CCO-PERI-BAC@Pi| "phosphate" "HO4P")
  (CCO-PERI-BAC@SULFATE "sulfate" "O4S")
)

# solution 586
(
  (CCO-PERI-BAC@TREHALOSE "trehalose" "C12H22O11")
  (CCO-PERI-BAC@D-ALANINE "D-alanine" "C3H7NO2")
  (|CCO-PERI-BAC@Pi| "phosphate" "HO4P")
  (CCO-PERI-BAC@SULFATE "sulfate" "O4S")
)

# solution 587
(
  (CCO-PERI-BAC@TREHALOSE "trehalose" "C12H22O11")
  (CCO-PERI-BAC@ALA-GLY "ala-gly" "C5H10N2O3")
  (|CCO-PERI-BAC@Pi| "phosphate" "HO4P")
  (CCO-PERI-BAC@SULFATE "sulfate" "O4S")
)

# solution 588
(
  (CCO-PERI-BAC@TREHALOSE "trehalose" "C12H22O11")
  (CCO-PERI-BAC@CPD-3569 "glycyl-L-glutamate" "C7H11N2O5")
  (|CCO-PERI-BAC@Pi| "phosphate" "HO4P")
  (CCO-PERI-BAC@SULFATE "sulfate" "O4S")
)

# solution 589
(
  (CCO-PERI-BAC@MANNOSE "D-mannose" "C6H12O6")
  (CCO-PERI-BAC@D-ALANINE "D-alanine" "C3H7NO2")
  (|CCO-PERI-BAC@Pi| "phosphate" "HO4P")
  (CCO-PERI-BAC@SULFATE "sulfate" "O4S")
)

# solution 590
(
  (CCO-PERI-BAC@MANNOSE "D-mannose" "C6H12O6")
  (CCO-PERI-BAC@ALA-GLY "ala-gly" "C5H10N2O3")
  (|CCO-PERI-BAC@Pi| "phosphate" "HO4P")
  (CCO-PERI-BAC@SULFATE "sulfate" "O4S")
)

# solution 591
(
  (CCO-PERI-BAC@MANNOSE "D-mannose" "C6H12O6")
  (CCO-PERI-BAC@CPD-3569 "glycyl-L-glutamate" "C7H11N2O5")
  (|CCO-PERI-BAC@Pi| "phosphate" "HO4P")
  (CCO-PERI-BAC@SULFATE "sulfate" "O4S")
)

# solution 592
(
  (CCO-PERI-BAC@GALACTITOL "D-galactitol" "C6H14O6")
  (CCO-PERI-BAC@D-ALANINE "D-alanine" "C3H7NO2")
  (|CCO-PERI-BAC@Pi| "phosphate" "HO4P")
  (CCO-PERI-BAC@SULFATE "sulfate" "O4S")
)

# solution 593
(
  (CCO-PERI-BAC@GALACTITOL "D-galactitol" "C6H14O6")
  (CCO-PERI-BAC@ALA-GLY "ala-gly" "C5H10N2O3")
  (|CCO-PERI-BAC@Pi| "phosphate" "HO4P")
  (CCO-PERI-BAC@SULFATE "sulfate" "O4S")
)

# solution 594
(
  (CCO-PERI-BAC@GALACTITOL "D-galactitol" "C6H14O6")
  (CCO-PERI-BAC@CPD-3569 "glycyl-L-glutamate" "C7H11N2O5")
  (|CCO-PERI-BAC@Pi| "phosphate" "HO4P")
  (CCO-PERI-BAC@SULFATE "sulfate" "O4S")
)

# solution 595
(
  (CCO-PERI-BAC@SORBITOL "D-sorbitol" "C6H14O6")
  (CCO-PERI-BAC@D-ALANINE "D-alanine" "C3H7NO2")
  (|CCO-PERI-BAC@Pi| "phosphate" "HO4P")
  (CCO-PERI-BAC@SULFATE "sulfate" "O4S")
)

# solution 596
(
  (CCO-PERI-BAC@SORBITOL "D-sorbitol" "C6H14O6")
  (CCO-PERI-BAC@ALA-GLY "ala-gly" "C5H10N2O3")
  (|CCO-PERI-BAC@Pi| "phosphate" "HO4P")
  (CCO-PERI-BAC@SULFATE "sulfate" "O4S")
)

# solution 597
(
  (CCO-PERI-BAC@SORBITOL "D-sorbitol" "C6H14O6")
  (CCO-PERI-BAC@CPD-3569 "glycyl-L-glutamate" "C7H11N2O5")
  (|CCO-PERI-BAC@Pi| "phosphate" "HO4P")
  (CCO-PERI-BAC@SULFATE "sulfate" "O4S")
)

# solution 598
(
  (CCO-PERI-BAC@GLYCEROL "glycerol" "C3H8O3")
  (CCO-PERI-BAC@D-ALANINE "D-alanine" "C3H7NO2")
  (|CCO-PERI-BAC@Pi| "phosphate" "HO4P")
  (CCO-PERI-BAC@SULFATE "sulfate" "O4S")
)

# solution 599
(
  (CCO-PERI-BAC@GLYCEROL "glycerol" "C3H8O3")
  (CCO-PERI-BAC@ALA-GLY "ala-gly" "C5H10N2O3")
  (|CCO-PERI-BAC@Pi| "phosphate" "HO4P")
  (CCO-PERI-BAC@SULFATE "sulfate" "O4S")
)

# solution 600
(
  (CCO-PERI-BAC@GLYCEROL "glycerol" "C3H8O3")
  (CCO-PERI-BAC@CPD-3569 "glycyl-L-glutamate" "C7H11N2O5")
  (|CCO-PERI-BAC@Pi| "phosphate" "HO4P")
  (CCO-PERI-BAC@SULFATE "sulfate" "O4S")
)

# solution 601
(
  (CCO-PERI-BAC@L-FUCOSE "L-fucose" "C6H12O5")
  (CCO-PERI-BAC@D-ALANINE "D-alanine" "C3H7NO2")
  (|CCO-PERI-BAC@Pi| "phosphate" "HO4P")
  (CCO-PERI-BAC@SULFATE "sulfate" "O4S")
)

# solution 602
(
  (CCO-PERI-BAC@L-FUCOSE "L-fucose" "C6H12O5")
  (CCO-PERI-BAC@ALA-GLY "ala-gly" "C5H10N2O3")
  (|CCO-PERI-BAC@Pi| "phosphate" "HO4P")
  (CCO-PERI-BAC@SULFATE "sulfate" "O4S")
)

# solution 603
(
  (CCO-PERI-BAC@GLUCURONATE "D-glucuronate" "C6H9O7")
  (CCO-PERI-BAC@D-ALANINE "D-alanine" "C3H7NO2")
  (|CCO-PERI-BAC@Pi| "phosphate" "HO4P")
  (CCO-PERI-BAC@SULFATE "sulfate" "O4S")
)

# solution 604
(
  (CCO-PERI-BAC@GLUCURONATE "D-glucuronate" "C6H9O7")
  (CCO-PERI-BAC@ALA-GLY "ala-gly" "C5H10N2O3")
  (|CCO-PERI-BAC@Pi| "phosphate" "HO4P")
  (CCO-PERI-BAC@SULFATE "sulfate" "O4S")
)

# solution 605
(
  (CCO-PERI-BAC@GLUCONATE "D-gluconate" "C6H11O7")
  (CCO-PERI-BAC@D-ALANINE "D-alanine" "C3H7NO2")
  (|CCO-PERI-BAC@Pi| "phosphate" "HO4P")
  (CCO-PERI-BAC@SULFATE "sulfate" "O4S")
)

# solution 606
(
  (CCO-PERI-BAC@GLUCONATE "D-gluconate" "C6H11O7")
  (CCO-PERI-BAC@ALA-GLY "ala-gly" "C5H10N2O3")
  (|CCO-PERI-BAC@Pi| "phosphate" "HO4P")
  (CCO-PERI-BAC@SULFATE "sulfate" "O4S")
)

# solution 607
(
  (CCO-PERI-BAC@MANNITOL "D-mannitol" "C6H14O6")
  (CCO-PERI-BAC@D-ALANINE "D-alanine" "C3H7NO2")
  (|CCO-PERI-BAC@Pi| "phosphate" "HO4P")
  (CCO-PERI-BAC@SULFATE "sulfate" "O4S")
)

# solution 608
(
  (CCO-PERI-BAC@MANNITOL "D-mannitol" "C6H14O6")
  (CCO-PERI-BAC@ALA-GLY "ala-gly" "C5H10N2O3")
  (|CCO-PERI-BAC@Pi| "phosphate" "HO4P")
  (CCO-PERI-BAC@SULFATE "sulfate" "O4S")
)

# solution 609
(
  (CCO-PERI-BAC@D-GALACTONO-1-4-LACTONE "D-galactono-1,4-lactone" "C6H10O6")
  (CCO-PERI-BAC@D-ALANINE "D-alanine" "C3H7NO2")
  (|CCO-PERI-BAC@Pi| "phosphate" "HO4P")
  (CCO-PERI-BAC@SULFATE "sulfate" "O4S")
)

# solution 610
(
  (CCO-PERI-BAC@D-GALACTONO-1-4-LACTONE "D-galactono-1,4-lactone" "C6H10O6")
  (CCO-PERI-BAC@ALA-GLY "ala-gly" "C5H10N2O3")
  (|CCO-PERI-BAC@Pi| "phosphate" "HO4P")
  (CCO-PERI-BAC@SULFATE "sulfate" "O4S")
)

# solution 611
(
  (|CCO-PERI-BAC@L-rhamnose| "L-rhamnose" "C6H12O5")
  (CCO-PERI-BAC@D-ALANINE "D-alanine" "C3H7NO2")
  (|CCO-PERI-BAC@Pi| "phosphate" "HO4P")
  (CCO-PERI-BAC@SULFATE "sulfate" "O4S")
)

# solution 612
(
  (|CCO-PERI-BAC@L-rhamnose| "L-rhamnose" "C6H12O5")
  (CCO-PERI-BAC@ALA-GLY "ala-gly" "C5H10N2O3")
  (|CCO-PERI-BAC@Pi| "phosphate" "HO4P")
  (CCO-PERI-BAC@SULFATE "sulfate" "O4S")
)

# solution 613
(
  (CCO-PERI-BAC@FRU "D-fructose" "C6H12O6")
  (CCO-PERI-BAC@D-ALANINE "D-alanine" "C3H7NO2")
  (|CCO-PERI-BAC@Pi| "phosphate" "HO4P")
  (CCO-PERI-BAC@SULFATE "sulfate" "O4S")
)

# solution 614
(
  (CCO-PERI-BAC@ALPHA-GLUCOSE "alpha-D-glucose" "C6H12O6")
  (CCO-PERI-BAC@D-ALANINE "D-alanine" "C3H7NO2")
  (|CCO-PERI-BAC@Pi| "phosphate" "HO4P")
  (CCO-PERI-BAC@SULFATE "sulfate" "O4S")
)

# solution 615
(
  (CCO-PERI-BAC@MELIBIOSE "melibiose" "C12H22O11")
  (CCO-PERI-BAC@D-ALANINE "D-alanine" "C3H7NO2")
  (|CCO-PERI-BAC@Pi| "phosphate" "HO4P")
  (CCO-PERI-BAC@SULFATE "sulfate" "O4S")
)

# solution 616
(
  (CCO-PERI-BAC@LACTOSE "lactose" "C12H22O11")
  (CCO-PERI-BAC@D-ALANINE "D-alanine" "C3H7NO2")
  (|CCO-PERI-BAC@Pi| "phosphate" "HO4P")
  (CCO-PERI-BAC@SULFATE "sulfate" "O4S")
)

# solution 617
(
  (CCO-PERI-BAC@MALTOTRIOSE "maltotriose" "C18H32O16")
  (CCO-PERI-BAC@D-ALANINE "D-alanine" "C3H7NO2")
  (|CCO-PERI-BAC@Pi| "phosphate" "HO4P")
  (CCO-PERI-BAC@SULFATE "sulfate" "O4S")
)

# solution 618
(
  (CCO-PERI-BAC@CIT "citrate" "C6H5O7")
  (CCO-PERI-BAC@D-ALANINE "D-alanine" "C3H7NO2")
  (|CCO-PERI-BAC@Pi| "phosphate" "HO4P")
  (CCO-PERI-BAC@SULFATE "sulfate" "O4S")
)

# solution 619
(
  (CCO-PERI-BAC@D-GALACTARATE "D-galactarate" "C6H8O8")
  (CCO-PERI-BAC@D-ALANINE "D-alanine" "C3H7NO2")
  (|CCO-PERI-BAC@Pi| "phosphate" "HO4P")
  (CCO-PERI-BAC@SULFATE "sulfate" "O4S")
)

# solution 620
(
  (CCO-PERI-BAC@GLYOX "glyoxylate" "C2HO3")
  (CCO-PERI-BAC@D-ALANINE "D-alanine" "C3H7NO2")
  (|CCO-PERI-BAC@Pi| "phosphate" "HO4P")
  (CCO-PERI-BAC@SULFATE "sulfate" "O4S")
)

# solution 621
(
  (CCO-PERI-BAC@CELLOBIOSE "cellobiose" "C12H22O11")
  (CCO-PERI-BAC@D-ALANINE "D-alanine" "C3H7NO2")
  (|CCO-PERI-BAC@Pi| "phosphate" "HO4P")
  (CCO-PERI-BAC@SULFATE "sulfate" "O4S")
)

# solution 622
(
  (CCO-PERI-BAC@TREHALOSE "trehalose" "C12H22O11")
  (CCO-PERI-BAC@ALA-GLY "ala-gly" "C5H10N2O3")
  (CCO-PERI-BAC@GLYCEROL-3P "sn-glycerol-3-phosphate" "C3H7O6P")
  (CCO-PERI-BAC@SULFATE "sulfate" "O4S")
)

# solution 623
(
  (CCO-PERI-BAC@TREHALOSE "trehalose" "C12H22O11")
  (CCO-PERI-BAC@CPD-3569 "glycyl-L-glutamate" "C7H11N2O5")
  (CCO-PERI-BAC@GLYCEROL-3P "sn-glycerol-3-phosphate" "C3H7O6P")
  (CCO-PERI-BAC@SULFATE "sulfate" "O4S")
)

# solution 624
(
  (CCO-PERI-BAC@MANNOSE "D-mannose" "C6H12O6")
  (CCO-PERI-BAC@ALA-GLY "ala-gly" "C5H10N2O3")
  (CCO-PERI-BAC@GLYCEROL-3P "sn-glycerol-3-phosphate" "C3H7O6P")
  (CCO-PERI-BAC@SULFATE "sulfate" "O4S")
)

# solution 625
(
  (CCO-PERI-BAC@MANNOSE "D-mannose" "C6H12O6")
  (CCO-PERI-BAC@CPD-3569 "glycyl-L-glutamate" "C7H11N2O5")
  (CCO-PERI-BAC@GLYCEROL-3P "sn-glycerol-3-phosphate" "C3H7O6P")
  (CCO-PERI-BAC@SULFATE "sulfate" "O4S")
)

# solution 626
(
  (CCO-PERI-BAC@GALACTITOL "D-galactitol" "C6H14O6")
  (CCO-PERI-BAC@ALA-GLY "ala-gly" "C5H10N2O3")
  (CCO-PERI-BAC@GLYCEROL-3P "sn-glycerol-3-phosphate" "C3H7O6P")
  (CCO-PERI-BAC@SULFATE "sulfate" "O4S")
)

# solution 627
(
  (CCO-PERI-BAC@GALACTITOL "D-galactitol" "C6H14O6")
  (CCO-PERI-BAC@CPD-3569 "glycyl-L-glutamate" "C7H11N2O5")
  (CCO-PERI-BAC@GLYCEROL-3P "sn-glycerol-3-phosphate" "C3H7O6P")
  (CCO-PERI-BAC@SULFATE "sulfate" "O4S")
)

# solution 628
(
  (CCO-PERI-BAC@SORBITOL "D-sorbitol" "C6H14O6")
  (CCO-PERI-BAC@ALA-GLY "ala-gly" "C5H10N2O3")
  (CCO-PERI-BAC@GLYCEROL-3P "sn-glycerol-3-phosphate" "C3H7O6P")
  (CCO-PERI-BAC@SULFATE "sulfate" "O4S")
)

# solution 629
(
  (CCO-PERI-BAC@SORBITOL "D-sorbitol" "C6H14O6")
  (CCO-PERI-BAC@CPD-3569 "glycyl-L-glutamate" "C7H11N2O5")
  (CCO-PERI-BAC@GLYCEROL-3P "sn-glycerol-3-phosphate" "C3H7O6P")
  (CCO-PERI-BAC@SULFATE "sulfate" "O4S")
)

# solution 630
(
  (CCO-PERI-BAC@GLYCEROL "glycerol" "C3H8O3")
  (CCO-PERI-BAC@ALA-GLY "ala-gly" "C5H10N2O3")
  (CCO-PERI-BAC@GLYCEROL-3P "sn-glycerol-3-phosphate" "C3H7O6P")
  (CCO-PERI-BAC@SULFATE "sulfate" "O4S")
)

# solution 631
(
  (CCO-PERI-BAC@GLYCEROL "glycerol" "C3H8O3")
  (CCO-PERI-BAC@CPD-3569 "glycyl-L-glutamate" "C7H11N2O5")
  (CCO-PERI-BAC@GLYCEROL-3P "sn-glycerol-3-phosphate" "C3H7O6P")
  (CCO-PERI-BAC@SULFATE "sulfate" "O4S")
)

# solution 632
(
  (CCO-PERI-BAC@L-FUCOSE "L-fucose" "C6H12O5")
  (CCO-PERI-BAC@ALA-GLY "ala-gly" "C5H10N2O3")
  (CCO-PERI-BAC@GLYCEROL-3P "sn-glycerol-3-phosphate" "C3H7O6P")
  (CCO-PERI-BAC@SULFATE "sulfate" "O4S")
)

# solution 633
(
  (CCO-PERI-BAC@L-FUCOSE "L-fucose" "C6H12O5")
  (CCO-PERI-BAC@CPD-3569 "glycyl-L-glutamate" "C7H11N2O5")
  (CCO-PERI-BAC@GLYCEROL-3P "sn-glycerol-3-phosphate" "C3H7O6P")
  (CCO-PERI-BAC@SULFATE "sulfate" "O4S")
)

# solution 634
(
  (CCO-PERI-BAC@GLUCURONATE "D-glucuronate" "C6H9O7")
  (CCO-PERI-BAC@ALA-GLY "ala-gly" "C5H10N2O3")
  (CCO-PERI-BAC@GLYCEROL-3P "sn-glycerol-3-phosphate" "C3H7O6P")
  (CCO-PERI-BAC@SULFATE "sulfate" "O4S")
)

# solution 635
(
  (CCO-PERI-BAC@GLUCURONATE "D-glucuronate" "C6H9O7")
  (CCO-PERI-BAC@CPD-3569 "glycyl-L-glutamate" "C7H11N2O5")
  (CCO-PERI-BAC@GLYCEROL-3P "sn-glycerol-3-phosphate" "C3H7O6P")
  (CCO-PERI-BAC@SULFATE "sulfate" "O4S")
)

# solution 636
(
  (CCO-PERI-BAC@GLUCONATE "D-gluconate" "C6H11O7")
  (CCO-PERI-BAC@ALA-GLY "ala-gly" "C5H10N2O3")
  (CCO-PERI-BAC@GLYCEROL-3P "sn-glycerol-3-phosphate" "C3H7O6P")
  (CCO-PERI-BAC@SULFATE "sulfate" "O4S")
)

# solution 637
(
  (CCO-PERI-BAC@GLUCONATE "D-gluconate" "C6H11O7")
  (CCO-PERI-BAC@CPD-3569 "glycyl-L-glutamate" "C7H11N2O5")
  (CCO-PERI-BAC@GLYCEROL-3P "sn-glycerol-3-phosphate" "C3H7O6P")
  (CCO-PERI-BAC@SULFATE "sulfate" "O4S")
)

# solution 638
(
  (CCO-PERI-BAC@MANNITOL "D-mannitol" "C6H14O6")
  (CCO-PERI-BAC@ALA-GLY "ala-gly" "C5H10N2O3")
  (CCO-PERI-BAC@GLYCEROL-3P "sn-glycerol-3-phosphate" "C3H7O6P")
  (CCO-PERI-BAC@SULFATE "sulfate" "O4S")
)

# solution 639
(
  (CCO-PERI-BAC@MANNITOL "D-mannitol" "C6H14O6")
  (CCO-PERI-BAC@CPD-3569 "glycyl-L-glutamate" "C7H11N2O5")
  (CCO-PERI-BAC@GLYCEROL-3P "sn-glycerol-3-phosphate" "C3H7O6P")
  (CCO-PERI-BAC@SULFATE "sulfate" "O4S")
)

# solution 640
(
  (CCO-PERI-BAC@D-GALACTONO-1-4-LACTONE "D-galactono-1,4-lactone" "C6H10O6")
  (CCO-PERI-BAC@ALA-GLY "ala-gly" "C5H10N2O3")
  (CCO-PERI-BAC@GLYCEROL-3P "sn-glycerol-3-phosphate" "C3H7O6P")
  (CCO-PERI-BAC@SULFATE "sulfate" "O4S")
)

# solution 641
(
  (CCO-PERI-BAC@D-GALACTONO-1-4-LACTONE "D-galactono-1,4-lactone" "C6H10O6")
  (CCO-PERI-BAC@CPD-3569 "glycyl-L-glutamate" "C7H11N2O5")
  (CCO-PERI-BAC@GLYCEROL-3P "sn-glycerol-3-phosphate" "C3H7O6P")
  (CCO-PERI-BAC@SULFATE "sulfate" "O4S")
)

# solution 642
(
  (|CCO-PERI-BAC@L-rhamnose| "L-rhamnose" "C6H12O5")
  (CCO-PERI-BAC@ALA-GLY "ala-gly" "C5H10N2O3")
  (CCO-PERI-BAC@GLYCEROL-3P "sn-glycerol-3-phosphate" "C3H7O6P")
  (CCO-PERI-BAC@SULFATE "sulfate" "O4S")
)

# solution 643
(
  (|CCO-PERI-BAC@L-rhamnose| "L-rhamnose" "C6H12O5")
  (CCO-PERI-BAC@CPD-3569 "glycyl-L-glutamate" "C7H11N2O5")
  (CCO-PERI-BAC@GLYCEROL-3P "sn-glycerol-3-phosphate" "C3H7O6P")
  (CCO-PERI-BAC@SULFATE "sulfate" "O4S")
)

# solution 644
(
  (CCO-PERI-BAC@FRU "D-fructose" "C6H12O6")
  (CCO-PERI-BAC@ALA-GLY "ala-gly" "C5H10N2O3")
  (CCO-PERI-BAC@GLYCEROL-3P "sn-glycerol-3-phosphate" "C3H7O6P")
  (CCO-PERI-BAC@SULFATE "sulfate" "O4S")
)

# solution 645
(
  (CCO-PERI-BAC@ALPHA-GLUCOSE "alpha-D-glucose" "C6H12O6")
  (CCO-PERI-BAC@ALA-GLY "ala-gly" "C5H10N2O3")
  (CCO-PERI-BAC@GLYCEROL-3P "sn-glycerol-3-phosphate" "C3H7O6P")
  (CCO-PERI-BAC@SULFATE "sulfate" "O4S")
)

# solution 646
(
  (CCO-PERI-BAC@MELIBIOSE "melibiose" "C12H22O11")
  (CCO-PERI-BAC@ALA-GLY "ala-gly" "C5H10N2O3")
  (CCO-PERI-BAC@GLYCEROL-3P "sn-glycerol-3-phosphate" "C3H7O6P")
  (CCO-PERI-BAC@SULFATE "sulfate" "O4S")
)

# solution 647
(
  (CCO-PERI-BAC@LACTOSE "lactose" "C12H22O11")
  (CCO-PERI-BAC@ALA-GLY "ala-gly" "C5H10N2O3")
  (CCO-PERI-BAC@GLYCEROL-3P "sn-glycerol-3-phosphate" "C3H7O6P")
  (CCO-PERI-BAC@SULFATE "sulfate" "O4S")
)

# solution 648
(
  (CCO-PERI-BAC@MALTOTRIOSE "maltotriose" "C18H32O16")
  (CCO-PERI-BAC@ALA-GLY "ala-gly" "C5H10N2O3")
  (CCO-PERI-BAC@GLYCEROL-3P "sn-glycerol-3-phosphate" "C3H7O6P")
  (CCO-PERI-BAC@SULFATE "sulfate" "O4S")
)

# solution 649
(
  (CCO-PERI-BAC@CIT "citrate" "C6H5O7")
  (CCO-PERI-BAC@ALA-GLY "ala-gly" "C5H10N2O3")
  (CCO-PERI-BAC@GLYCEROL-3P "sn-glycerol-3-phosphate" "C3H7O6P")
  (CCO-PERI-BAC@SULFATE "sulfate" "O4S")
)

# solution 650
(
  (CCO-PERI-BAC@MANNOSE "D-mannose" "C6H12O6")
  (CCO-PERI-BAC@D-ALANINE "D-alanine" "C3H7NO2")
  (CCO-PERI-BAC@GLYCEROL-3P "sn-glycerol-3-phosphate" "C3H7O6P")
  (CCO-PERI-BAC@SULFATE "sulfate" "O4S")
)

# solution 651
(
  (CCO-PERI-BAC@GALACTITOL "D-galactitol" "C6H14O6")
  (CCO-PERI-BAC@D-ALANINE "D-alanine" "C3H7NO2")
  (CCO-PERI-BAC@GLYCEROL-3P "sn-glycerol-3-phosphate" "C3H7O6P")
  (CCO-PERI-BAC@SULFATE "sulfate" "O4S")
)

# solution 652
(
  (CCO-PERI-BAC@SORBITOL "D-sorbitol" "C6H14O6")
  (CCO-PERI-BAC@D-ALANINE "D-alanine" "C3H7NO2")
  (CCO-PERI-BAC@GLYCEROL-3P "sn-glycerol-3-phosphate" "C3H7O6P")
  (CCO-PERI-BAC@SULFATE "sulfate" "O4S")
)

# solution 653
(
  (CCO-PERI-BAC@GLYCEROL "glycerol" "C3H8O3")
  (CCO-PERI-BAC@D-ALANINE "D-alanine" "C3H7NO2")
  (CCO-PERI-BAC@GLYCEROL-3P "sn-glycerol-3-phosphate" "C3H7O6P")
  (CCO-PERI-BAC@SULFATE "sulfate" "O4S")
)

# solution 654
(
  (CCO-PERI-BAC@L-FUCOSE "L-fucose" "C6H12O5")
  (CCO-PERI-BAC@D-ALANINE "D-alanine" "C3H7NO2")
  (CCO-PERI-BAC@GLYCEROL-3P "sn-glycerol-3-phosphate" "C3H7O6P")
  (CCO-PERI-BAC@SULFATE "sulfate" "O4S")
)

# solution 655
(
  (CCO-PERI-BAC@GLUCURONATE "D-glucuronate" "C6H9O7")
  (CCO-PERI-BAC@D-ALANINE "D-alanine" "C3H7NO2")
  (CCO-PERI-BAC@GLYCEROL-3P "sn-glycerol-3-phosphate" "C3H7O6P")
  (CCO-PERI-BAC@SULFATE "sulfate" "O4S")
)

# solution 656
(
  (CCO-PERI-BAC@GLUCONATE "D-gluconate" "C6H11O7")
  (CCO-PERI-BAC@D-ALANINE "D-alanine" "C3H7NO2")
  (CCO-PERI-BAC@GLYCEROL-3P "sn-glycerol-3-phosphate" "C3H7O6P")
  (CCO-PERI-BAC@SULFATE "sulfate" "O4S")
)

# solution 657
(
  (CCO-PERI-BAC@MANNITOL "D-mannitol" "C6H14O6")
  (CCO-PERI-BAC@D-ALANINE "D-alanine" "C3H7NO2")
  (CCO-PERI-BAC@GLYCEROL-3P "sn-glycerol-3-phosphate" "C3H7O6P")
  (CCO-PERI-BAC@SULFATE "sulfate" "O4S")
)

# solution 658
(
  (CCO-PERI-BAC@D-GALACTONO-1-4-LACTONE "D-galactono-1,4-lactone" "C6H10O6")
  (CCO-PERI-BAC@D-ALANINE "D-alanine" "C3H7NO2")
  (CCO-PERI-BAC@GLYCEROL-3P "sn-glycerol-3-phosphate" "C3H7O6P")
  (CCO-PERI-BAC@SULFATE "sulfate" "O4S")
)

# solution 659
(
  (|CCO-PERI-BAC@L-rhamnose| "L-rhamnose" "C6H12O5")
  (CCO-PERI-BAC@D-ALANINE "D-alanine" "C3H7NO2")
  (CCO-PERI-BAC@GLYCEROL-3P "sn-glycerol-3-phosphate" "C3H7O6P")
  (CCO-PERI-BAC@SULFATE "sulfate" "O4S")
)

# solution 660
(
  (CCO-PERI-BAC@FRU "D-fructose" "C6H12O6")
  (CCO-PERI-BAC@D-ALANINE "D-alanine" "C3H7NO2")
  (CCO-PERI-BAC@GLYCEROL-3P "sn-glycerol-3-phosphate" "C3H7O6P")
  (CCO-PERI-BAC@SULFATE "sulfate" "O4S")
)

# solution 661
(
  (CCO-PERI-BAC@ALPHA-GLUCOSE "alpha-D-glucose" "C6H12O6")
  (CCO-PERI-BAC@D-ALANINE "D-alanine" "C3H7NO2")
  (CCO-PERI-BAC@GLYCEROL-3P "sn-glycerol-3-phosphate" "C3H7O6P")
  (CCO-PERI-BAC@SULFATE "sulfate" "O4S")
)

# solution 662
(
  (CCO-PERI-BAC@MELIBIOSE "melibiose" "C12H22O11")
  (CCO-PERI-BAC@D-ALANINE "D-alanine" "C3H7NO2")
  (CCO-PERI-BAC@GLYCEROL-3P "sn-glycerol-3-phosphate" "C3H7O6P")
  (CCO-PERI-BAC@SULFATE "sulfate" "O4S")
)

# solution 663
(
  (CCO-PERI-BAC@LACTOSE "lactose" "C12H22O11")
  (CCO-PERI-BAC@D-ALANINE "D-alanine" "C3H7NO2")
  (CCO-PERI-BAC@GLYCEROL-3P "sn-glycerol-3-phosphate" "C3H7O6P")
  (CCO-PERI-BAC@SULFATE "sulfate" "O4S")
)

# solution 664
(
  (CCO-PERI-BAC@MALTOTRIOSE "maltotriose" "C18H32O16")
  (CCO-PERI-BAC@D-ALANINE "D-alanine" "C3H7NO2")
  (CCO-PERI-BAC@GLYCEROL-3P "sn-glycerol-3-phosphate" "C3H7O6P")
  (CCO-PERI-BAC@SULFATE "sulfate" "O4S")
)

# solution 665
(
  (CCO-PERI-BAC@CIT "citrate" "C6H5O7")
  (CCO-PERI-BAC@D-ALANINE "D-alanine" "C3H7NO2")
  (CCO-PERI-BAC@GLYCEROL-3P "sn-glycerol-3-phosphate" "C3H7O6P")
  (CCO-PERI-BAC@SULFATE "sulfate" "O4S")
)

# solution 666
(
  (CCO-PERI-BAC@D-GALACTARATE "D-galactarate" "C6H8O8")
  (CCO-PERI-BAC@D-ALANINE "D-alanine" "C3H7NO2")
  (CCO-PERI-BAC@GLYCEROL-3P "sn-glycerol-3-phosphate" "C3H7O6P")
  (CCO-PERI-BAC@SULFATE "sulfate" "O4S")
)

# solution 667
(
  (CCO-PERI-BAC@GLYOX "glyoxylate" "C2HO3")
  (CCO-PERI-BAC@D-ALANINE "D-alanine" "C3H7NO2")
  (CCO-PERI-BAC@GLYCEROL-3P "sn-glycerol-3-phosphate" "C3H7O6P")
  (CCO-PERI-BAC@SULFATE "sulfate" "O4S")
)

# solution 668
(
  (CCO-PERI-BAC@CELLOBIOSE "cellobiose" "C12H22O11")
  (CCO-PERI-BAC@D-ALANINE "D-alanine" "C3H7NO2")
  (CCO-PERI-BAC@GLYCEROL-3P "sn-glycerol-3-phosphate" "C3H7O6P")
  (CCO-PERI-BAC@SULFATE "sulfate" "O4S")
)

# solution 669
(
  (CCO-PERI-BAC@CPD-660 "(R)-malate" "C4H4O5")
  (CCO-PERI-BAC@3-KETOBUTYRATE "acetoacetate" "C4H5O3")
  (CCO-PERI-BAC@D-ALANINE "D-alanine" "C3H7NO2")
  (CCO-PERI-BAC@GLYCEROL-3P "sn-glycerol-3-phosphate" "C3H7O6P")
  (CCO-PERI-BAC@SULFATE "sulfate" "O4S")
)

# solution 670
(
  (CCO-PERI-BAC@MAL "(S)-malate" "C4H4O5")
  (CCO-PERI-BAC@D-ALANINE "D-alanine" "C3H7NO2")
  (CCO-PERI-BAC@GLYCEROL-3P "sn-glycerol-3-phosphate" "C3H7O6P")
  (CCO-PERI-BAC@SULFATE "sulfate" "O4S")
)

# solution 671
(
  (CCO-PERI-BAC@L-FUCOSE "L-fucose" "C6H12O5")
  (CCO-PERI-BAC@CPD-3569 "glycyl-L-glutamate" "C7H11N2O5")
  (|CCO-PERI-BAC@Pi| "phosphate" "HO4P")
  (CCO-PERI-BAC@SULFATE "sulfate" "O4S")
)

# solution 672
(
  (CCO-PERI-BAC@GLUCURONATE "D-glucuronate" "C6H9O7")
  (CCO-PERI-BAC@CPD-3569 "glycyl-L-glutamate" "C7H11N2O5")
  (|CCO-PERI-BAC@Pi| "phosphate" "HO4P")
  (CCO-PERI-BAC@SULFATE "sulfate" "O4S")
)

# solution 673
(
  (CCO-PERI-BAC@GLUCONATE "D-gluconate" "C6H11O7")
  (CCO-PERI-BAC@CPD-3569 "glycyl-L-glutamate" "C7H11N2O5")
  (|CCO-PERI-BAC@Pi| "phosphate" "HO4P")
  (CCO-PERI-BAC@SULFATE "sulfate" "O4S")
)

# solution 674
(
  (CCO-PERI-BAC@MANNITOL "D-mannitol" "C6H14O6")
  (CCO-PERI-BAC@CPD-3569 "glycyl-L-glutamate" "C7H11N2O5")
  (|CCO-PERI-BAC@Pi| "phosphate" "HO4P")
  (CCO-PERI-BAC@SULFATE "sulfate" "O4S")
)

# solution 675
(
  (CCO-PERI-BAC@D-GALACTONO-1-4-LACTONE "D-galactono-1,4-lactone" "C6H10O6")
  (CCO-PERI-BAC@CPD-3569 "glycyl-L-glutamate" "C7H11N2O5")
  (|CCO-PERI-BAC@Pi| "phosphate" "HO4P")
  (CCO-PERI-BAC@SULFATE "sulfate" "O4S")
)

# solution 676
(
  (|CCO-PERI-BAC@L-rhamnose| "L-rhamnose" "C6H12O5")
  (CCO-PERI-BAC@CPD-3569 "glycyl-L-glutamate" "C7H11N2O5")
  (|CCO-PERI-BAC@Pi| "phosphate" "HO4P")
  (CCO-PERI-BAC@SULFATE "sulfate" "O4S")
)

# solution 677
(
  (CCO-PERI-BAC@FRU "D-fructose" "C6H12O6")
  (CCO-PERI-BAC@CPD-3569 "glycyl-L-glutamate" "C7H11N2O5")
  (|CCO-PERI-BAC@Pi| "phosphate" "HO4P")
  (CCO-PERI-BAC@SULFATE "sulfate" "O4S")
)

# solution 678
(
  (CCO-PERI-BAC@ALPHA-GLUCOSE "alpha-D-glucose" "C6H12O6")
  (CCO-PERI-BAC@CPD-3569 "glycyl-L-glutamate" "C7H11N2O5")
  (|CCO-PERI-BAC@Pi| "phosphate" "HO4P")
  (CCO-PERI-BAC@SULFATE "sulfate" "O4S")
)

# solution 679
(
  (CCO-PERI-BAC@MELIBIOSE "melibiose" "C12H22O11")
  (CCO-PERI-BAC@CPD-3569 "glycyl-L-glutamate" "C7H11N2O5")
  (|CCO-PERI-BAC@Pi| "phosphate" "HO4P")
  (CCO-PERI-BAC@SULFATE "sulfate" "O4S")
)

# solution 680
(
  (CCO-PERI-BAC@CIT "citrate" "C6H5O7")
  (CCO-PERI-BAC@CPD-3569 "glycyl-L-glutamate" "C7H11N2O5")
  (|CCO-PERI-BAC@Pi| "phosphate" "HO4P")
  (CCO-PERI-BAC@SULFATE "sulfate" "O4S")
)

# solution 681
(
  (CCO-PERI-BAC@LACTOSE "lactose" "C12H22O11")
  (CCO-PERI-BAC@CPD-3569 "glycyl-L-glutamate" "C7H11N2O5")
  (|CCO-PERI-BAC@Pi| "phosphate" "HO4P")
  (CCO-PERI-BAC@SULFATE "sulfate" "O4S")
)

# solution 682
(
  (CCO-PERI-BAC@MALTOTRIOSE "maltotriose" "C18H32O16")
  (CCO-PERI-BAC@CPD-3569 "glycyl-L-glutamate" "C7H11N2O5")
  (|CCO-PERI-BAC@Pi| "phosphate" "HO4P")
  (CCO-PERI-BAC@SULFATE "sulfate" "O4S")
)

# solution 683
(
  (CCO-PERI-BAC@FRU "D-fructose" "C6H12O6")
  (CCO-PERI-BAC@CPD-3569 "glycyl-L-glutamate" "C7H11N2O5")
  (CCO-PERI-BAC@GLYCEROL-3P "sn-glycerol-3-phosphate" "C3H7O6P")
  (CCO-PERI-BAC@SULFATE "sulfate" "O4S")
)

# solution 684
(
  (CCO-PERI-BAC@ALPHA-GLUCOSE "alpha-D-glucose" "C6H12O6")
  (CCO-PERI-BAC@CPD-3569 "glycyl-L-glutamate" "C7H11N2O5")
  (CCO-PERI-BAC@GLYCEROL-3P "sn-glycerol-3-phosphate" "C3H7O6P")
  (CCO-PERI-BAC@SULFATE "sulfate" "O4S")
)

# solution 685
(
  (CCO-PERI-BAC@MELIBIOSE "melibiose" "C12H22O11")
  (CCO-PERI-BAC@CPD-3569 "glycyl-L-glutamate" "C7H11N2O5")
  (CCO-PERI-BAC@GLYCEROL-3P "sn-glycerol-3-phosphate" "C3H7O6P")
  (CCO-PERI-BAC@SULFATE "sulfate" "O4S")
)

# solution 686
(
  (CCO-PERI-BAC@CIT "citrate" "C6H5O7")
  (CCO-PERI-BAC@CPD-3569 "glycyl-L-glutamate" "C7H11N2O5")
  (CCO-PERI-BAC@GLYCEROL-3P "sn-glycerol-3-phosphate" "C3H7O6P")
  (CCO-PERI-BAC@SULFATE "sulfate" "O4S")
)

# solution 687
(
  (CCO-PERI-BAC@LACTOSE "lactose" "C12H22O11")
  (CCO-PERI-BAC@CPD-3569 "glycyl-L-glutamate" "C7H11N2O5")
  (CCO-PERI-BAC@GLYCEROL-3P "sn-glycerol-3-phosphate" "C3H7O6P")
  (CCO-PERI-BAC@SULFATE "sulfate" "O4S")
)

# solution 688
(
  (CCO-PERI-BAC@MALTOTRIOSE "maltotriose" "C18H32O16")
  (CCO-PERI-BAC@CPD-3569 "glycyl-L-glutamate" "C7H11N2O5")
  (CCO-PERI-BAC@GLYCEROL-3P "sn-glycerol-3-phosphate" "C3H7O6P")
  (CCO-PERI-BAC@SULFATE "sulfate" "O4S")
)

# solution 689
(
  (CCO-PERI-BAC@FRU "D-fructose" "C6H12O6")
  (CCO-PERI-BAC@ALA-GLY "ala-gly" "C5H10N2O3")
  (|CCO-PERI-BAC@Pi| "phosphate" "HO4P")
  (CCO-PERI-BAC@SULFATE "sulfate" "O4S")
)

# solution 690
(
  (CCO-PERI-BAC@ALPHA-GLUCOSE "alpha-D-glucose" "C6H12O6")
  (CCO-PERI-BAC@ALA-GLY "ala-gly" "C5H10N2O3")
  (|CCO-PERI-BAC@Pi| "phosphate" "HO4P")
  (CCO-PERI-BAC@SULFATE "sulfate" "O4S")
)

# solution 691
(
  (CCO-PERI-BAC@MELIBIOSE "melibiose" "C12H22O11")
  (CCO-PERI-BAC@ALA-GLY "ala-gly" "C5H10N2O3")
  (|CCO-PERI-BAC@Pi| "phosphate" "HO4P")
  (CCO-PERI-BAC@SULFATE "sulfate" "O4S")
)

# solution 692
(
  (CCO-PERI-BAC@LACTOSE "lactose" "C12H22O11")
  (CCO-PERI-BAC@ALA-GLY "ala-gly" "C5H10N2O3")
  (|CCO-PERI-BAC@Pi| "phosphate" "HO4P")
  (CCO-PERI-BAC@SULFATE "sulfate" "O4S")
)

# solution 693
(
  (CCO-PERI-BAC@MALTOTRIOSE "maltotriose" "C18H32O16")
  (CCO-PERI-BAC@ALA-GLY "ala-gly" "C5H10N2O3")
  (|CCO-PERI-BAC@Pi| "phosphate" "HO4P")
  (CCO-PERI-BAC@SULFATE "sulfate" "O4S")
)

# solution 694
(
  (CCO-PERI-BAC@CIT "citrate" "C6H5O7")
  (CCO-PERI-BAC@ALA-GLY "ala-gly" "C5H10N2O3")
  (|CCO-PERI-BAC@Pi| "phosphate" "HO4P")
  (CCO-PERI-BAC@SULFATE "sulfate" "O4S")
)

# solution 695
(
  (CCO-PERI-BAC@D-GALACTARATE "D-galactarate" "C6H8O8")
  (CCO-PERI-BAC@ALA-GLY "ala-gly" "C5H10N2O3")
  (|CCO-PERI-BAC@Pi| "phosphate" "HO4P")
  (CCO-PERI-BAC@SULFATE "sulfate" "O4S")
)

# solution 696
(
  (CCO-PERI-BAC@D-GALACTARATE "D-galactarate" "C6H8O8")
  (CCO-PERI-BAC@ALA-GLY "ala-gly" "C5H10N2O3")
  (CCO-PERI-BAC@GLYCEROL-3P "sn-glycerol-3-phosphate" "C3H7O6P")
  (CCO-PERI-BAC@SULFATE "sulfate" "O4S")
)

# solution 697
(
  (CCO-PERI-BAC@D-GALACTARATE "D-galactarate" "C6H8O8")
  (CCO-PERI-BAC@CPD-3569 "glycyl-L-glutamate" "C7H11N2O5")
  (|CCO-PERI-BAC@Pi| "phosphate" "HO4P")
  (CCO-PERI-BAC@SULFATE "sulfate" "O4S")
)

# solution 698
(
  (CCO-PERI-BAC@D-GALACTARATE "D-galactarate" "C6H8O8")
  (CCO-PERI-BAC@CPD-3569 "glycyl-L-glutamate" "C7H11N2O5")
  (CCO-PERI-BAC@GLYCEROL-3P "sn-glycerol-3-phosphate" "C3H7O6P")
  (CCO-PERI-BAC@SULFATE "sulfate" "O4S")
)

# solution 699
(
  (CCO-PERI-BAC@GLYOX "glyoxylate" "C2HO3")
  (CCO-PERI-BAC@ALA-GLY "ala-gly" "C5H10N2O3")
  (|CCO-PERI-BAC@Pi| "phosphate" "HO4P")
  (CCO-PERI-BAC@SULFATE "sulfate" "O4S")
)

# solution 700
(
  (CCO-PERI-BAC@GLYOX "glyoxylate" "C2HO3")
  (CCO-PERI-BAC@ALA-GLY "ala-gly" "C5H10N2O3")
  (CCO-PERI-BAC@GLYCEROL-3P "sn-glycerol-3-phosphate" "C3H7O6P")
  (CCO-PERI-BAC@SULFATE "sulfate" "O4S")
)

# solution 701
(
  (CCO-PERI-BAC@GLYOX "glyoxylate" "C2HO3")
  (CCO-PERI-BAC@CPD-3569 "glycyl-L-glutamate" "C7H11N2O5")
  (|CCO-PERI-BAC@Pi| "phosphate" "HO4P")
  (CCO-PERI-BAC@SULFATE "sulfate" "O4S")
)

# solution 702
(
  (CCO-PERI-BAC@GLYOX "glyoxylate" "C2HO3")
  (CCO-PERI-BAC@CPD-3569 "glycyl-L-glutamate" "C7H11N2O5")
  (CCO-PERI-BAC@GLYCEROL-3P "sn-glycerol-3-phosphate" "C3H7O6P")
  (CCO-PERI-BAC@SULFATE "sulfate" "O4S")
)

# solution 703
(
  (CCO-PERI-BAC@MAL "(S)-malate" "C4H4O5")
  (CCO-PERI-BAC@ALA-GLY "ala-gly" "C5H10N2O3")
  (|CCO-PERI-BAC@Pi| "phosphate" "HO4P")
  (CCO-PERI-BAC@SULFATE "sulfate" "O4S")
)

# solution 704
(
  (CCO-PERI-BAC@MAL "(S)-malate" "C4H4O5")
  (CCO-PERI-BAC@ALA-GLY "ala-gly" "C5H10N2O3")
  (CCO-PERI-BAC@GLYCEROL-3P "sn-glycerol-3-phosphate" "C3H7O6P")
  (CCO-PERI-BAC@SULFATE "sulfate" "O4S")
)

# solution 705
(
  (CCO-PERI-BAC@MAL "(S)-malate" "C4H4O5")
  (CCO-PERI-BAC@CPD-3569 "glycyl-L-glutamate" "C7H11N2O5")
  (|CCO-PERI-BAC@Pi| "phosphate" "HO4P")
  (CCO-PERI-BAC@SULFATE "sulfate" "O4S")
)

# solution 706
(
  (CCO-PERI-BAC@MAL "(S)-malate" "C4H4O5")
  (CCO-PERI-BAC@CPD-3569 "glycyl-L-glutamate" "C7H11N2O5")
  (CCO-PERI-BAC@GLYCEROL-3P "sn-glycerol-3-phosphate" "C3H7O6P")
  (CCO-PERI-BAC@SULFATE "sulfate" "O4S")
)

# solution 707
(
  (CCO-PERI-BAC@CELLOBIOSE "cellobiose" "C12H22O11")
  (CCO-PERI-BAC@ALA-GLY "ala-gly" "C5H10N2O3")
  (|CCO-PERI-BAC@Pi| "phosphate" "HO4P")
  (CCO-PERI-BAC@SULFATE "sulfate" "O4S")
)

# solution 708
(
  (CCO-PERI-BAC@CELLOBIOSE "cellobiose" "C12H22O11")
  (CCO-PERI-BAC@ALA-GLY "ala-gly" "C5H10N2O3")
  (CCO-PERI-BAC@GLYCEROL-3P "sn-glycerol-3-phosphate" "C3H7O6P")
  (CCO-PERI-BAC@SULFATE "sulfate" "O4S")
)

# solution 709
(
  (CCO-PERI-BAC@CELLOBIOSE "cellobiose" "C12H22O11")
  (CCO-PERI-BAC@CPD-3569 "glycyl-L-glutamate" "C7H11N2O5")
  (|CCO-PERI-BAC@Pi| "phosphate" "HO4P")
  (CCO-PERI-BAC@SULFATE "sulfate" "O4S")
)

# solution 710
(
  (CCO-PERI-BAC@CELLOBIOSE "cellobiose" "C12H22O11")
  (CCO-PERI-BAC@CPD-3569 "glycyl-L-glutamate" "C7H11N2O5")
  (CCO-PERI-BAC@GLYCEROL-3P "sn-glycerol-3-phosphate" "C3H7O6P")
  (CCO-PERI-BAC@SULFATE "sulfate" "O4S")
)

# solution 711
(
  (CCO-PERI-BAC@CPD-660 "(R)-malate" "C4H4O5")
  (CCO-PERI-BAC@3-KETOBUTYRATE "acetoacetate" "C4H5O3")
  (CCO-PERI-BAC@ALA-GLY "ala-gly" "C5H10N2O3")
  (|CCO-PERI-BAC@Pi| "phosphate" "HO4P")
  (CCO-PERI-BAC@SULFATE "sulfate" "O4S")
)

# solution 712
(
  (CCO-PERI-BAC@CPD-660 "(R)-malate" "C4H4O5")
  (CCO-PERI-BAC@3-KETOBUTYRATE "acetoacetate" "C4H5O3")
  (CCO-PERI-BAC@ALA-GLY "ala-gly" "C5H10N2O3")
  (CCO-PERI-BAC@GLYCEROL-3P "sn-glycerol-3-phosphate" "C3H7O6P")
  (CCO-PERI-BAC@SULFATE "sulfate" "O4S")
)

# solution 713
(
  (CCO-PERI-BAC@CPD-660 "(R)-malate" "C4H4O5")
  (CCO-PERI-BAC@3-KETOBUTYRATE "acetoacetate" "C4H5O3")
  (CCO-PERI-BAC@CPD-3569 "glycyl-L-glutamate" "C7H11N2O5")
  (|CCO-PERI-BAC@Pi| "phosphate" "HO4P")
  (CCO-PERI-BAC@SULFATE "sulfate" "O4S")
)

# solution 714
(
  (CCO-PERI-BAC@CPD-660 "(R)-malate" "C4H4O5")
  (CCO-PERI-BAC@3-KETOBUTYRATE "acetoacetate" "C4H5O3")
  (CCO-PERI-BAC@CPD-3569 "glycyl-L-glutamate" "C7H11N2O5")
  (CCO-PERI-BAC@GLYCEROL-3P "sn-glycerol-3-phosphate" "C3H7O6P")
  (CCO-PERI-BAC@SULFATE "sulfate" "O4S")
)

# solution 715
(
  (CCO-PERI-BAC@CPD-660 "(R)-malate" "C4H4O5")
  (CCO-PERI-BAC@3-KETOBUTYRATE "acetoacetate" "C4H5O3")
  (CCO-PERI-BAC@GLN "L-glutamine" "C5H10N2O3")
  (|CCO-PERI-BAC@Pi| "phosphate" "HO4P")
  (CCO-PERI-BAC@SULFATE "sulfate" "O4S")
)

# solution 716
(
  (CCO-PERI-BAC@MAL "(S)-malate" "C4H4O5")
  (CCO-PERI-BAC@GLN "L-glutamine" "C5H10N2O3")
  (|CCO-PERI-BAC@Pi| "phosphate" "HO4P")
  (CCO-PERI-BAC@SULFATE "sulfate" "O4S")
)

# solution 717
(
  (CCO-PERI-BAC@CPD-660 "(R)-malate" "C4H4O5")
  (CCO-PERI-BAC@3-KETOBUTYRATE "acetoacetate" "C4H5O3")
  (CCO-PERI-BAC@D-ALANINE "D-alanine" "C3H7NO2")
  (|CCO-PERI-BAC@Pi| "phosphate" "HO4P")
  (CCO-PERI-BAC@SULFATE "sulfate" "O4S")
)

# solution 718
(
  (CCO-PERI-BAC@MAL "(S)-malate" "C4H4O5")
  (CCO-PERI-BAC@D-ALANINE "D-alanine" "C3H7NO2")
  (|CCO-PERI-BAC@Pi| "phosphate" "HO4P")
  (CCO-PERI-BAC@SULFATE "sulfate" "O4S")
)

# solution 719
(
  (CCO-PERI-BAC@TREHALOSE "trehalose" "C12H22O11")
  (CCO-PERI-BAC@GLN "L-glutamine" "C5H10N2O3")
  (CCO-PERI-BAC@GLYCEROL-3P "sn-glycerol-3-phosphate" "C3H7O6P")
  (CCO-PERI-BAC@SULFATE "sulfate" "O4S")
)

# solution 720
(
  (CCO-PERI-BAC@MANNOSE "D-mannose" "C6H12O6")
  (CCO-PERI-BAC@GLN "L-glutamine" "C5H10N2O3")
  (CCO-PERI-BAC@GLYCEROL-3P "sn-glycerol-3-phosphate" "C3H7O6P")
  (CCO-PERI-BAC@SULFATE "sulfate" "O4S")
)

# solution 721
(
  (CCO-PERI-BAC@GALACTITOL "D-galactitol" "C6H14O6")
  (CCO-PERI-BAC@GLN "L-glutamine" "C5H10N2O3")
  (CCO-PERI-BAC@GLYCEROL-3P "sn-glycerol-3-phosphate" "C3H7O6P")
  (CCO-PERI-BAC@SULFATE "sulfate" "O4S")
)

# solution 722
(
  (CCO-PERI-BAC@SORBITOL "D-sorbitol" "C6H14O6")
  (CCO-PERI-BAC@GLN "L-glutamine" "C5H10N2O3")
  (CCO-PERI-BAC@GLYCEROL-3P "sn-glycerol-3-phosphate" "C3H7O6P")
  (CCO-PERI-BAC@SULFATE "sulfate" "O4S")
)

# solution 723
(
  (CCO-PERI-BAC@GLYCEROL "glycerol" "C3H8O3")
  (CCO-PERI-BAC@GLN "L-glutamine" "C5H10N2O3")
  (CCO-PERI-BAC@GLYCEROL-3P "sn-glycerol-3-phosphate" "C3H7O6P")
  (CCO-PERI-BAC@SULFATE "sulfate" "O4S")
)

# solution 724
(
  (CCO-PERI-BAC@L-FUCOSE "L-fucose" "C6H12O5")
  (CCO-PERI-BAC@GLN "L-glutamine" "C5H10N2O3")
  (CCO-PERI-BAC@GLYCEROL-3P "sn-glycerol-3-phosphate" "C3H7O6P")
  (CCO-PERI-BAC@SULFATE "sulfate" "O4S")
)

# solution 725
(
  (CCO-PERI-BAC@GLUCURONATE "D-glucuronate" "C6H9O7")
  (CCO-PERI-BAC@GLN "L-glutamine" "C5H10N2O3")
  (CCO-PERI-BAC@GLYCEROL-3P "sn-glycerol-3-phosphate" "C3H7O6P")
  (CCO-PERI-BAC@SULFATE "sulfate" "O4S")
)

# solution 726
(
  (CCO-PERI-BAC@GLUCONATE "D-gluconate" "C6H11O7")
  (CCO-PERI-BAC@GLN "L-glutamine" "C5H10N2O3")
  (CCO-PERI-BAC@GLYCEROL-3P "sn-glycerol-3-phosphate" "C3H7O6P")
  (CCO-PERI-BAC@SULFATE "sulfate" "O4S")
)

# solution 727
(
  (|CCO-PERI-BAC@L-rhamnose| "L-rhamnose" "C6H12O5")
  (CCO-PERI-BAC@GLN "L-glutamine" "C5H10N2O3")
  (CCO-PERI-BAC@GLYCEROL-3P "sn-glycerol-3-phosphate" "C3H7O6P")
  (CCO-PERI-BAC@SULFATE "sulfate" "O4S")
)

# solution 728
(
  (CCO-PERI-BAC@FRU "D-fructose" "C6H12O6")
  (CCO-PERI-BAC@GLN "L-glutamine" "C5H10N2O3")
  (CCO-PERI-BAC@GLYCEROL-3P "sn-glycerol-3-phosphate" "C3H7O6P")
  (CCO-PERI-BAC@SULFATE "sulfate" "O4S")
)

# solution 729
(
  (CCO-PERI-BAC@ALPHA-GLUCOSE "alpha-D-glucose" "C6H12O6")
  (CCO-PERI-BAC@GLN "L-glutamine" "C5H10N2O3")
  (CCO-PERI-BAC@GLYCEROL-3P "sn-glycerol-3-phosphate" "C3H7O6P")
  (CCO-PERI-BAC@SULFATE "sulfate" "O4S")
)

# solution 730
(
  (CCO-PERI-BAC@MELIBIOSE "melibiose" "C12H22O11")
  (CCO-PERI-BAC@GLN "L-glutamine" "C5H10N2O3")
  (CCO-PERI-BAC@GLYCEROL-3P "sn-glycerol-3-phosphate" "C3H7O6P")
  (CCO-PERI-BAC@SULFATE "sulfate" "O4S")
)

# solution 731
(
  (CCO-PERI-BAC@LACTOSE "lactose" "C12H22O11")
  (CCO-PERI-BAC@GLN "L-glutamine" "C5H10N2O3")
  (CCO-PERI-BAC@GLYCEROL-3P "sn-glycerol-3-phosphate" "C3H7O6P")
  (CCO-PERI-BAC@SULFATE "sulfate" "O4S")
)

# solution 732
(
  (CCO-PERI-BAC@MALTOTRIOSE "maltotriose" "C18H32O16")
  (CCO-PERI-BAC@GLN "L-glutamine" "C5H10N2O3")
  (CCO-PERI-BAC@GLYCEROL-3P "sn-glycerol-3-phosphate" "C3H7O6P")
  (CCO-PERI-BAC@SULFATE "sulfate" "O4S")
)

# solution 733
(
  (CCO-PERI-BAC@CIT "citrate" "C6H5O7")
  (CCO-PERI-BAC@GLN "L-glutamine" "C5H10N2O3")
  (CCO-PERI-BAC@GLYCEROL-3P "sn-glycerol-3-phosphate" "C3H7O6P")
  (CCO-PERI-BAC@SULFATE "sulfate" "O4S")
)

# solution 734
(
  (CCO-PERI-BAC@D-GALACTARATE "D-galactarate" "C6H8O8")
  (CCO-PERI-BAC@GLN "L-glutamine" "C5H10N2O3")
  (CCO-PERI-BAC@GLYCEROL-3P "sn-glycerol-3-phosphate" "C3H7O6P")
  (CCO-PERI-BAC@SULFATE "sulfate" "O4S")
)

# solution 735
(
  (CCO-PERI-BAC@CPD-660 "(R)-malate" "C4H4O5")
  (CCO-PERI-BAC@3-KETOBUTYRATE "acetoacetate" "C4H5O3")
  (CCO-PERI-BAC@GLN "L-glutamine" "C5H10N2O3")
  (CCO-PERI-BAC@GLYCEROL-3P "sn-glycerol-3-phosphate" "C3H7O6P")
  (CCO-PERI-BAC@SULFATE "sulfate" "O4S")
)

# solution 736
(
  (CCO-PERI-BAC@THYMIDINE "thymidine" "C10H14N2O5")
  (CCO-PERI-BAC@L-ALPHA-ALANINE "L-alanine" "C3H7NO2")
  (|CCO-PERI-BAC@Pi| "phosphate" "HO4P")
  (CCO-PERI-BAC@SULFATE "sulfate" "O4S")
)

# solution 737
(
  (CCO-PERI-BAC@TREHALOSE "trehalose" "C12H22O11")
  (CCO-PERI-BAC@L-ALPHA-ALANINE "L-alanine" "C3H7NO2")
  (|CCO-PERI-BAC@Pi| "phosphate" "HO4P")
  (CCO-PERI-BAC@SULFATE "sulfate" "O4S")
)

# solution 738
(
  (CCO-PERI-BAC@MANNOSE "D-mannose" "C6H12O6")
  (CCO-PERI-BAC@L-ALPHA-ALANINE "L-alanine" "C3H7NO2")
  (|CCO-PERI-BAC@Pi| "phosphate" "HO4P")
  (CCO-PERI-BAC@SULFATE "sulfate" "O4S")
)

# solution 739
(
  (CCO-PERI-BAC@GALACTITOL "D-galactitol" "C6H14O6")
  (CCO-PERI-BAC@L-ALPHA-ALANINE "L-alanine" "C3H7NO2")
  (|CCO-PERI-BAC@Pi| "phosphate" "HO4P")
  (CCO-PERI-BAC@SULFATE "sulfate" "O4S")
)

# solution 740
(
  (CCO-PERI-BAC@SORBITOL "D-sorbitol" "C6H14O6")
  (CCO-PERI-BAC@L-ALPHA-ALANINE "L-alanine" "C3H7NO2")
  (|CCO-PERI-BAC@Pi| "phosphate" "HO4P")
  (CCO-PERI-BAC@SULFATE "sulfate" "O4S")
)

# solution 741
(
  (CCO-PERI-BAC@L-FUCOSE "L-fucose" "C6H12O5")
  (CCO-PERI-BAC@L-ALPHA-ALANINE "L-alanine" "C3H7NO2")
  (|CCO-PERI-BAC@Pi| "phosphate" "HO4P")
  (CCO-PERI-BAC@SULFATE "sulfate" "O4S")
)

# solution 742
(
  (CCO-PERI-BAC@GLYCEROL "glycerol" "C3H8O3")
  (CCO-PERI-BAC@L-ALPHA-ALANINE "L-alanine" "C3H7NO2")
  (|CCO-PERI-BAC@Pi| "phosphate" "HO4P")
  (CCO-PERI-BAC@SULFATE "sulfate" "O4S")
)

# solution 743
(
  (CCO-PERI-BAC@GLUCURONATE "D-glucuronate" "C6H9O7")
  (CCO-PERI-BAC@L-ALPHA-ALANINE "L-alanine" "C3H7NO2")
  (|CCO-PERI-BAC@Pi| "phosphate" "HO4P")
  (CCO-PERI-BAC@SULFATE "sulfate" "O4S")
)

# solution 744
(
  (CCO-PERI-BAC@GLUCONATE "D-gluconate" "C6H11O7")
  (CCO-PERI-BAC@L-ALPHA-ALANINE "L-alanine" "C3H7NO2")
  (|CCO-PERI-BAC@Pi| "phosphate" "HO4P")
  (CCO-PERI-BAC@SULFATE "sulfate" "O4S")
)

# solution 745
(
  (CCO-PERI-BAC@MANNITOL "D-mannitol" "C6H14O6")
  (CCO-PERI-BAC@L-ALPHA-ALANINE "L-alanine" "C3H7NO2")
  (|CCO-PERI-BAC@Pi| "phosphate" "HO4P")
  (CCO-PERI-BAC@SULFATE "sulfate" "O4S")
)

# solution 746
(
  (CCO-PERI-BAC@D-GALACTONO-1-4-LACTONE "D-galactono-1,4-lactone" "C6H10O6")
  (CCO-PERI-BAC@L-ALPHA-ALANINE "L-alanine" "C3H7NO2")
  (|CCO-PERI-BAC@Pi| "phosphate" "HO4P")
  (CCO-PERI-BAC@SULFATE "sulfate" "O4S")
)

# solution 747
(
  (|CCO-PERI-BAC@L-rhamnose| "L-rhamnose" "C6H12O5")
  (CCO-PERI-BAC@L-ALPHA-ALANINE "L-alanine" "C3H7NO2")
  (|CCO-PERI-BAC@Pi| "phosphate" "HO4P")
  (CCO-PERI-BAC@SULFATE "sulfate" "O4S")
)

# solution 748
(
  (CCO-PERI-BAC@FRU "D-fructose" "C6H12O6")
  (CCO-PERI-BAC@L-ALPHA-ALANINE "L-alanine" "C3H7NO2")
  (|CCO-PERI-BAC@Pi| "phosphate" "HO4P")
  (CCO-PERI-BAC@SULFATE "sulfate" "O4S")
)

# solution 749
(
  (CCO-PERI-BAC@ALPHA-GLUCOSE "alpha-D-glucose" "C6H12O6")
  (CCO-PERI-BAC@L-ALPHA-ALANINE "L-alanine" "C3H7NO2")
  (|CCO-PERI-BAC@Pi| "phosphate" "HO4P")
  (CCO-PERI-BAC@SULFATE "sulfate" "O4S")
)

# solution 750
(
  (CCO-PERI-BAC@MELIBIOSE "melibiose" "C12H22O11")
  (CCO-PERI-BAC@L-ALPHA-ALANINE "L-alanine" "C3H7NO2")
  (|CCO-PERI-BAC@Pi| "phosphate" "HO4P")
  (CCO-PERI-BAC@SULFATE "sulfate" "O4S")
)

# solution 751
(
  (CCO-PERI-BAC@LACTOSE "lactose" "C12H22O11")
  (CCO-PERI-BAC@L-ALPHA-ALANINE "L-alanine" "C3H7NO2")
  (|CCO-PERI-BAC@Pi| "phosphate" "HO4P")
  (CCO-PERI-BAC@SULFATE "sulfate" "O4S")
)

# solution 752
(
  (CCO-PERI-BAC@MALTOTRIOSE "maltotriose" "C18H32O16")
  (CCO-PERI-BAC@L-ALPHA-ALANINE "L-alanine" "C3H7NO2")
  (|CCO-PERI-BAC@Pi| "phosphate" "HO4P")
  (CCO-PERI-BAC@SULFATE "sulfate" "O4S")
)

# solution 753
(
  (CCO-PERI-BAC@CIT "citrate" "C6H5O7")
  (CCO-PERI-BAC@L-ALPHA-ALANINE "L-alanine" "C3H7NO2")
  (|CCO-PERI-BAC@Pi| "phosphate" "HO4P")
  (CCO-PERI-BAC@SULFATE "sulfate" "O4S")
)

# solution 754
(
  (CCO-PERI-BAC@CPD-660 "(R)-malate" "C4H4O5")
  (CCO-PERI-BAC@3-KETOBUTYRATE "acetoacetate" "C4H5O3")
  (CCO-PERI-BAC@L-ALPHA-ALANINE "L-alanine" "C3H7NO2")
  (|CCO-PERI-BAC@Pi| "phosphate" "HO4P")
  (CCO-PERI-BAC@SULFATE "sulfate" "O4S")
)

# solution 755
(
  (|CCO-PERI-BAC@L-rhamnose| "L-rhamnose" "C6H12O5")
  (CCO-PERI-BAC@GLT "L-glutamate" "C5H8NO4")
  (|CCO-PERI-BAC@Pi| "phosphate" "HO4P")
  (CCO-PERI-BAC@SULFATE "sulfate" "O4S")
)

# solution 756
(
  (CCO-PERI-BAC@FRU "D-fructose" "C6H12O6")
  (CCO-PERI-BAC@GLT "L-glutamate" "C5H8NO4")
  (|CCO-PERI-BAC@Pi| "phosphate" "HO4P")
  (CCO-PERI-BAC@SULFATE "sulfate" "O4S")
)

# solution 757
(
  (CCO-PERI-BAC@ALPHA-GLUCOSE "alpha-D-glucose" "C6H12O6")
  (CCO-PERI-BAC@GLT "L-glutamate" "C5H8NO4")
  (|CCO-PERI-BAC@Pi| "phosphate" "HO4P")
  (CCO-PERI-BAC@SULFATE "sulfate" "O4S")
)

# solution 758
(
  (CCO-PERI-BAC@MELIBIOSE "melibiose" "C12H22O11")
  (CCO-PERI-BAC@GLT "L-glutamate" "C5H8NO4")
  (|CCO-PERI-BAC@Pi| "phosphate" "HO4P")
  (CCO-PERI-BAC@SULFATE "sulfate" "O4S")
)

# solution 759
(
  (CCO-PERI-BAC@CPD-660 "(R)-malate" "C4H4O5")
  (CCO-PERI-BAC@3-KETOBUTYRATE "acetoacetate" "C4H5O3")
  (CCO-PERI-BAC@GLT "L-glutamate" "C5H8NO4")
  (|CCO-PERI-BAC@Pi| "phosphate" "HO4P")
  (CCO-PERI-BAC@SULFATE "sulfate" "O4S")
)

# solution 760
(
  (CCO-PERI-BAC@CPD-660 "(R)-malate" "C4H4O5")
  (CCO-PERI-BAC@3-KETOBUTYRATE "acetoacetate" "C4H5O3")
  (CCO-PERI-BAC@L-ALPHA-ALANINE "L-alanine" "C3H7NO2")
  (CCO-PERI-BAC@GLYCEROL-3P "sn-glycerol-3-phosphate" "C3H7O6P")
  (CCO-PERI-BAC@SULFATE "sulfate" "O4S")
)

# solution 761
(
  (|CCO-PERI-BAC@L-rhamnose| "L-rhamnose" "C6H12O5")
  (CCO-PERI-BAC@GLT "L-glutamate" "C5H8NO4")
  (CCO-PERI-BAC@GLYCEROL-3P "sn-glycerol-3-phosphate" "C3H7O6P")
  (CCO-PERI-BAC@SULFATE "sulfate" "O4S")
)

# solution 762
(
  (CCO-PERI-BAC@FRU "D-fructose" "C6H12O6")
  (CCO-PERI-BAC@GLT "L-glutamate" "C5H8NO4")
  (CCO-PERI-BAC@GLYCEROL-3P "sn-glycerol-3-phosphate" "C3H7O6P")
  (CCO-PERI-BAC@SULFATE "sulfate" "O4S")
)

# solution 763
(
  (CCO-PERI-BAC@ALPHA-GLUCOSE "alpha-D-glucose" "C6H12O6")
  (CCO-PERI-BAC@GLT "L-glutamate" "C5H8NO4")
  (CCO-PERI-BAC@GLYCEROL-3P "sn-glycerol-3-phosphate" "C3H7O6P")
  (CCO-PERI-BAC@SULFATE "sulfate" "O4S")
)

# solution 764
(
  (CCO-PERI-BAC@MELIBIOSE "melibiose" "C12H22O11")
  (CCO-PERI-BAC@GLT "L-glutamate" "C5H8NO4")
  (CCO-PERI-BAC@GLYCEROL-3P "sn-glycerol-3-phosphate" "C3H7O6P")
  (CCO-PERI-BAC@SULFATE "sulfate" "O4S")
)

# solution 765
(
  (CCO-PERI-BAC@THYMIDINE "thymidine" "C10H14N2O5")
  (CCO-PERI-BAC@AMMONIUM "ammonium" "H4N")
  (|CCO-PERI-BAC@Pi| "phosphate" "HO4P")
  (CCO-PERI-BAC@SULFATE "sulfate" "O4S")
)

# solution 766
(
  (CCO-PERI-BAC@TREHALOSE "trehalose" "C12H22O11")
  (CCO-PERI-BAC@AMMONIUM "ammonium" "H4N")
  (|CCO-PERI-BAC@Pi| "phosphate" "HO4P")
  (CCO-PERI-BAC@SULFATE "sulfate" "O4S")
)

# solution 767
(
  (CCO-PERI-BAC@MANNOSE "D-mannose" "C6H12O6")
  (CCO-PERI-BAC@AMMONIUM "ammonium" "H4N")
  (|CCO-PERI-BAC@Pi| "phosphate" "HO4P")
  (CCO-PERI-BAC@SULFATE "sulfate" "O4S")
)

# solution 768
(
  (CCO-PERI-BAC@GALACTITOL "D-galactitol" "C6H14O6")
  (CCO-PERI-BAC@AMMONIUM "ammonium" "H4N")
  (|CCO-PERI-BAC@Pi| "phosphate" "HO4P")
  (CCO-PERI-BAC@SULFATE "sulfate" "O4S")
)

# solution 769
(
  (CCO-PERI-BAC@SORBITOL "D-sorbitol" "C6H14O6")
  (CCO-PERI-BAC@AMMONIUM "ammonium" "H4N")
  (|CCO-PERI-BAC@Pi| "phosphate" "HO4P")
  (CCO-PERI-BAC@SULFATE "sulfate" "O4S")
)

# solution 770
(
  (CCO-PERI-BAC@GLYCEROL "glycerol" "C3H8O3")
  (CCO-PERI-BAC@AMMONIUM "ammonium" "H4N")
  (|CCO-PERI-BAC@Pi| "phosphate" "HO4P")
  (CCO-PERI-BAC@SULFATE "sulfate" "O4S")
)

# solution 771
(
  (CCO-PERI-BAC@L-FUCOSE "L-fucose" "C6H12O5")
  (CCO-PERI-BAC@AMMONIUM "ammonium" "H4N")
  (|CCO-PERI-BAC@Pi| "phosphate" "HO4P")
  (CCO-PERI-BAC@SULFATE "sulfate" "O4S")
)

# solution 772
(
  (CCO-PERI-BAC@GLUCURONATE "D-glucuronate" "C6H9O7")
  (CCO-PERI-BAC@AMMONIUM "ammonium" "H4N")
  (|CCO-PERI-BAC@Pi| "phosphate" "HO4P")
  (CCO-PERI-BAC@SULFATE "sulfate" "O4S")
)

# solution 773
(
  (CCO-PERI-BAC@MANNITOL "D-mannitol" "C6H14O6")
  (CCO-PERI-BAC@AMMONIUM "ammonium" "H4N")
  (|CCO-PERI-BAC@Pi| "phosphate" "HO4P")
  (CCO-PERI-BAC@SULFATE "sulfate" "O4S")
)

# solution 774
(
  (CCO-PERI-BAC@D-GALACTONO-1-4-LACTONE "D-galactono-1,4-lactone" "C6H10O6")
  (CCO-PERI-BAC@AMMONIUM "ammonium" "H4N")
  (|CCO-PERI-BAC@Pi| "phosphate" "HO4P")
  (CCO-PERI-BAC@SULFATE "sulfate" "O4S")
)

# solution 775
(
  (|CCO-PERI-BAC@L-rhamnose| "L-rhamnose" "C6H12O5")
  (CCO-PERI-BAC@AMMONIUM "ammonium" "H4N")
  (|CCO-PERI-BAC@Pi| "phosphate" "HO4P")
  (CCO-PERI-BAC@SULFATE "sulfate" "O4S")
)

# solution 776
(
  (CCO-PERI-BAC@FRU "D-fructose" "C6H12O6")
  (CCO-PERI-BAC@AMMONIUM "ammonium" "H4N")
  (|CCO-PERI-BAC@Pi| "phosphate" "HO4P")
  (CCO-PERI-BAC@SULFATE "sulfate" "O4S")
)

# solution 777
(
  (CCO-PERI-BAC@ALPHA-GLUCOSE "alpha-D-glucose" "C6H12O6")
  (CCO-PERI-BAC@AMMONIUM "ammonium" "H4N")
  (|CCO-PERI-BAC@Pi| "phosphate" "HO4P")
  (CCO-PERI-BAC@SULFATE "sulfate" "O4S")
)

# solution 778
(
  (CCO-PERI-BAC@MELIBIOSE "melibiose" "C12H22O11")
  (CCO-PERI-BAC@AMMONIUM "ammonium" "H4N")
  (|CCO-PERI-BAC@Pi| "phosphate" "HO4P")
  (CCO-PERI-BAC@SULFATE "sulfate" "O4S")
)

# solution 779
(
  (CCO-PERI-BAC@LACTOSE "lactose" "C12H22O11")
  (CCO-PERI-BAC@AMMONIUM "ammonium" "H4N")
  (|CCO-PERI-BAC@Pi| "phosphate" "HO4P")
  (CCO-PERI-BAC@SULFATE "sulfate" "O4S")
)

# solution 780
(
  (CCO-PERI-BAC@MALTOTRIOSE "maltotriose" "C18H32O16")
  (CCO-PERI-BAC@AMMONIUM "ammonium" "H4N")
  (|CCO-PERI-BAC@Pi| "phosphate" "HO4P")
  (CCO-PERI-BAC@SULFATE "sulfate" "O4S")
)

# solution 781
(
  (CCO-PERI-BAC@CIT "citrate" "C6H5O7")
  (CCO-PERI-BAC@AMMONIUM "ammonium" "H4N")
  (|CCO-PERI-BAC@Pi| "phosphate" "HO4P")
  (CCO-PERI-BAC@SULFATE "sulfate" "O4S")
)

# solution 782
(
  (CCO-PERI-BAC@GLUCONATE "D-gluconate" "C6H11O7")
  (CCO-PERI-BAC@AMMONIUM "ammonium" "H4N")
  (|CCO-PERI-BAC@Pi| "phosphate" "HO4P")
  (CCO-PERI-BAC@SULFATE "sulfate" "O4S")
)

# solution 783
(
  (CCO-PERI-BAC@D-ALANINE "D-alanine" "C3H7NO2")
  (CCO-PERI-BAC@AMMONIUM "ammonium" "H4N")
  (|CCO-PERI-BAC@Pi| "phosphate" "HO4P")
  (CCO-PERI-BAC@SULFATE "sulfate" "O4S")
)

# solution 784
(
  (CCO-PERI-BAC@D-ALANINE "D-alanine" "C3H7NO2")
  (CCO-PERI-BAC@AMMONIUM "ammonium" "H4N")
  (CCO-PERI-BAC@GLYCEROL-3P "sn-glycerol-3-phosphate" "C3H7O6P")
  (CCO-PERI-BAC@SULFATE "sulfate" "O4S")
)

# solution 785
(
  (CCO-PERI-BAC@FORMATE "formate" "CHO2")
  (CCO-PERI-BAC@GLT "L-glutamate" "C5H8NO4")
  (CCO-PERI-BAC@AMMONIUM "ammonium" "H4N")
  (CCO-PERI-BAC@GLYCEROL-3P "sn-glycerol-3-phosphate" "C3H7O6P")
  (CCO-PERI-BAC@SULFATE "sulfate" "O4S")
)

# solution 786
(
  (CCO-PERI-BAC@FORMATE "formate" "CHO2")
  (CCO-PERI-BAC@GLN "L-glutamine" "C5H10N2O3")
  (CCO-PERI-BAC@AMMONIUM "ammonium" "H4N")
  (CCO-PERI-BAC@GLYCEROL-3P "sn-glycerol-3-phosphate" "C3H7O6P")
  (CCO-PERI-BAC@SULFATE "sulfate" "O4S")
)

# solution 787
(
  (CCO-PERI-BAC@FORMATE "formate" "CHO2")
  (CCO-PERI-BAC@SUC "succinate" "C4H4O4")
  (CCO-PERI-BAC@AMMONIUM "ammonium" "H4N")
  (CCO-PERI-BAC@GLYCEROL-3P "sn-glycerol-3-phosphate" "C3H7O6P")
  (CCO-PERI-BAC@SULFATE "sulfate" "O4S")
)
