# Supplementary material for: Computing minimal nutrient sets from metabolic networks via linear constraint solving
Source: BMC Bioinformatics. 2013 Mar 27;14:114. doi: 10.1186/1471-2105-14-114 (PMC3644277; doi:10.1186/1471-2105-14-114)
Supplement: Additional file 6 — The nutrient equivalence classes. [file 1471-2105-14-114-S6.txt]

# Equivalence classes of compounds produced by factoring solutions

# produced by command:
#   /homedir/brg/projects/minimal-nutrients/dietplan-parallel-111129/dietPlan -ignore-cofactors -simplify-model -base-model eker2012-06-21_09-44-44 -carbon-counts cpd-c-counts -carbon-balance ./CarbBal -witness-flux ./WitFlux -minimal-nutrient-sets ./SolSets -equivalence-classes ./EqvClass -factored-nutrient-sets ./FacNut
# started: Thu Jun 21 10:26:03 2012
(
  (CCO-PERI-BAC@ARABINOSE "alpha-L-arabinopyranose" "C5H10O5")
  (CCO-PERI-BAC@GALACTOSE "beta-D-galactose" "C6H12O6")
  (CCO-PERI-BAC@CPD0-1110 "beta-D-ribopyranose" "C5H10O5")
  (CCO-PERI-BAC@D-GALACTURONATE "D-galacturonate" "C6H9O7")
  (CCO-PERI-BAC@PYRUVATE "pyruvate" "C3H3O3")
  (CCO-PERI-BAC@L-LYXOSE "beta-L-lyxopyranose" "C5H10O5")
  (CCO-PERI-BAC@MAL "(S)-malate" "C4H4O5")
  (CCO-PERI-BAC@CELLOBIOSE "cellobiose" "C12H22O11")
  (CCO-PERI-BAC@GLYOX "glyoxylate" "C2HO3")
  (CCO-PERI-BAC@D-GALACTARATE "D-galactarate" "C6H8O8")
  (CCO-PERI-BAC@CIT "citrate" "C6H5O7")
  (CCO-PERI-BAC@MALTOTRIOSE "maltotriose" "C18H32O16")
  (CCO-PERI-BAC@LACTOSE "lactose" "C12H22O11")
  (CCO-PERI-BAC@MELIBIOSE "melibiose" "C12H22O11")
  (CCO-PERI-BAC@ALPHA-GLUCOSE "alpha-D-glucose" "C6H12O6")
  (CCO-PERI-BAC@FRU "D-fructose" "C6H12O6")
  (|CCO-PERI-BAC@L-rhamnose| "L-rhamnose" "C6H12O5")
  (CCO-PERI-BAC@D-GALACTONO-1-4-LACTONE "D-galactono-1,4-lactone" "C6H10O6")
  (CCO-PERI-BAC@MANNITOL "D-mannitol" "C6H14O6")
  (CCO-PERI-BAC@GLUCONATE "D-gluconate" "C6H11O7")
  (CCO-PERI-BAC@GLUCURONATE "D-glucuronate" "C6H9O7")
  (CCO-PERI-BAC@L-FUCOSE "L-fucose" "C6H12O5")
  (CCO-PERI-BAC@GLYCEROL "glycerol" "C3H8O3")
  (CCO-PERI-BAC@SORBITOL "D-sorbitol" "C6H14O6")
  (CCO-PERI-BAC@GALACTITOL "D-galactitol" "C6H14O6")
  (CCO-PERI-BAC@MANNOSE "D-mannose" "C6H12O6")
  (CCO-PERI-BAC@TREHALOSE "trehalose" "C12H22O11")
  (CCO-PERI-BAC@D-GLUCARATE "D-glucarate" "C6H8O8")
  (CCO-PERI-BAC@INOSINE "inosine" "C10H12N4O5")
  (CCO-PERI-BAC@URIDINE "uridine" "C9H12N2O6")
  (CCO-PERI-BAC@THYMIDINE "thymidine" "C10H14N2O5")
)

(
  (CCO-PERI-BAC@GLC-6-P "beta-D-glucose 6-phosphate" "C6H11O9P")
  (CCO-PERI-BAC@ALPHA-GLC-6-P "alpha-D-glucose 6-phosphate" "C6H11O9P")
  (CCO-PERI-BAC@FRUCTOSE-6P "D-fructose 6-phosphate" "C6H11O9P")
  (CCO-PERI-BAC@GLC-1-P "alpha-D-glucose 1-phosphate" "C6H11O9P")
)

(
  (CCO-PERI-BAC@N-ACETYL-D-GLUCOSAMINE "N-acetyl-beta-D-glucosamine" "C8H15NO6")
  (CCO-PERI-BAC@CPD-13406 "gly-asp" "C6H9N2O5")
  (CCO-PERI-BAC@DEOXYADENOSINE "deoxyadenosine" "C10H13N5O3")
  (CCO-PERI-BAC@ADENOSINE "adenosine" "C10H13N5O4")
  (CCO-PERI-BAC@N-ACETYL-D-MANNOSAMINE "N-acetyl-beta-D-mannosamine" "C8H15NO6")
  (CCO-PERI-BAC@D-SERINE "D-serine" "C3H7NO3")
  (CCO-PERI-BAC@THR "L-threonine" "C4H9NO3")
  (CCO-PERI-BAC@SER "L-serine" "C3H7NO3")
  (CCO-PERI-BAC@L-ASPARTATE "L-aspartate" "C4H6NO4")
  (CCO-PERI-BAC@ASN "L-asparagine" "C4H8N2O3")
)

(
  (CCO-PERI-BAC@CPD-3569 "glycyl-L-glutamate" "C7H11N2O5")
  (CCO-PERI-BAC@ALA-GLY "ala-gly" "C5H10N2O3")
  (CCO-PERI-BAC@D-ALANINE "D-alanine" "C3H7NO2")
  (CCO-PERI-BAC@L-ALPHA-ALANINE "L-alanine" "C3H7NO2")
)

# The following compounds have no equivalents:

(
  (CCO-PERI-BAC@CPD-10814 "glycylproline" "C7H12N2O3")
)

(
  (CCO-PERI-BAC@CPD-660 "(R)-malate" "C4H4O5")
)

(
  (CCO-PERI-BAC@3-KETOBUTYRATE "acetoacetate" "C4H5O3")
)

(
  (CCO-PERI-BAC@FUM "fumarate" "C4H2O4")
)

(
  (CCO-PERI-BAC@2-KETOGLUTARATE "2-oxoglutarate" "C5H4O5")
)

(
  (CCO-PERI-BAC@ACET "acetate" "C2H3O2")
)

(
  (CCO-PERI-BAC@FORMATE "formate" "CHO2")
)

(
  (CCO-PERI-BAC@L-LACTATE "(S)-lactate" "C3H5O3")
)

(
  (CCO-PERI-BAC@SUC "succinate" "C4H4O4")
)

(
  (CCO-PERI-BAC@ETHANOL-AMINE "ethanolamine" "C2H8NO")
)

(
  (CCO-PERI-BAC@PRO "L-proline" "C5H9NO2")
)

(
  (CCO-PERI-BAC@GLN "L-glutamine" "C5H10N2O3")
)

(
  (CCO-PERI-BAC@GLT "L-glutamate" "C5H8NO4")
)

(
  (CCO-PERI-BAC@AMMONIUM "ammonium" "H4N")
)

(
  (CCO-PERI-BAC@GLYCEROL-3P "sn-glycerol-3-phosphate" "C3H7O6P")
)

(
  (|CCO-PERI-BAC@Pi| "phosphate" "HO4P")
)

(
  (CCO-PERI-BAC@SULFATE "sulfate" "O4S")
)
