# Supplementary material for: Computing minimal nutrient sets from metabolic networks via linear constraint solving
Source: BMC Bioinformatics. 2013 Mar 27;14:114. doi: 10.1186/1471-2105-14-114 (PMC3644277; doi:10.1186/1471-2105-14-114)
Supplement: Additional file 7 — The reduced minimal nutrient sets. [file 1471-2105-14-114-S7.txt]

# Canonical solutions after factoring by equivalence on compounds

# produced by command:
#   /homedir/brg/projects/minimal-nutrients/dietplan-parallel-111129/dietPlan -ignore-cofactors -simplify-model -base-model eker2012-06-21_09-44-44 -carbon-counts cpd-c-counts -carbon-balance ./CarbBal -witness-flux ./WitFlux -minimal-nutrient-sets ./SolSets -equivalence-classes ./EqvClass -factored-nutrient-sets ./FacNut
# started: Thu Jun 21 10:26:03 2012

# Reduced solution 1
(
  (CCO-PERI-BAC@ETHANOL-AMINE "ethanolamine" "C2H8NO")
  (CCO-PERI-BAC@GLYCEROL-3P "sn-glycerol-3-phosphate" "C3H7O6P")
  (CCO-PERI-BAC@SULFATE "sulfate" "O4S")
)

# Reduced solution 2
(
  (CCO-PERI-BAC@ACET "acetate" "C2H3O2")
  (CCO-PERI-BAC@AMMONIUM "ammonium" "H4N")
  (CCO-PERI-BAC@GLYCEROL-3P "sn-glycerol-3-phosphate" "C3H7O6P")
  (CCO-PERI-BAC@SULFATE "sulfate" "O4S")
)

# Reduced solution 3
(
  (CCO-PERI-BAC@FORMATE "formate" "CHO2")
  (CCO-PERI-BAC@GLN "L-glutamine" "C5H10N2O3")
  (CCO-PERI-BAC@AMMONIUM "ammonium" "H4N")
  (CCO-PERI-BAC@GLYCEROL-3P "sn-glycerol-3-phosphate" "C3H7O6P")
  (CCO-PERI-BAC@SULFATE "sulfate" "O4S")
)

# Reduced solution 4
(
  (CCO-PERI-BAC@FORMATE "formate" "CHO2")
  (CCO-PERI-BAC@GLT "L-glutamate" "C5H8NO4")
  (CCO-PERI-BAC@AMMONIUM "ammonium" "H4N")
  (CCO-PERI-BAC@GLYCEROL-3P "sn-glycerol-3-phosphate" "C3H7O6P")
  (CCO-PERI-BAC@SULFATE "sulfate" "O4S")
)

# Reduced solution 5
(
  (CCO-PERI-BAC@FORMATE "formate" "CHO2")
  (CCO-PERI-BAC@SUC "succinate" "C4H4O4")
  (CCO-PERI-BAC@AMMONIUM "ammonium" "H4N")
  (CCO-PERI-BAC@GLYCEROL-3P "sn-glycerol-3-phosphate" "C3H7O6P")
  (CCO-PERI-BAC@SULFATE "sulfate" "O4S")
)

# Reduced solution 6
(
  (CCO-PERI-BAC@CPD-3569 "glycyl-L-glutamate" "C7H11N2O5")
  (CCO-PERI-BAC@AMMONIUM "ammonium" "H4N")
  (CCO-PERI-BAC@GLYCEROL-3P "sn-glycerol-3-phosphate" "C3H7O6P")
  (CCO-PERI-BAC@SULFATE "sulfate" "O4S")
)

# Reduced solution 7
(
  (CCO-PERI-BAC@CPD-3569 "glycyl-L-glutamate" "C7H11N2O5")
  (CCO-PERI-BAC@ETHANOL-AMINE "ethanolamine" "C2H8NO")
  (|CCO-PERI-BAC@Pi| "phosphate" "HO4P")
  (CCO-PERI-BAC@SULFATE "sulfate" "O4S")
)

# Reduced solution 8
(
  (CCO-PERI-BAC@CPD-3569 "glycyl-L-glutamate" "C7H11N2O5")
  (CCO-PERI-BAC@AMMONIUM "ammonium" "H4N")
  (|CCO-PERI-BAC@Pi| "phosphate" "HO4P")
  (CCO-PERI-BAC@SULFATE "sulfate" "O4S")
)

# Reduced solution 9
(
  (CCO-PERI-BAC@CPD-10814 "glycylproline" "C7H12N2O3")
  (CCO-PERI-BAC@AMMONIUM "ammonium" "H4N")
  (CCO-PERI-BAC@GLYCEROL-3P "sn-glycerol-3-phosphate" "C3H7O6P")
  (CCO-PERI-BAC@SULFATE "sulfate" "O4S")
)

# Reduced solution 10
(
  (CCO-PERI-BAC@CPD-10814 "glycylproline" "C7H12N2O3")
  (CCO-PERI-BAC@ETHANOL-AMINE "ethanolamine" "C2H8NO")
  (|CCO-PERI-BAC@Pi| "phosphate" "HO4P")
  (CCO-PERI-BAC@SULFATE "sulfate" "O4S")
)

# Reduced solution 11
(
  (CCO-PERI-BAC@CPD-10814 "glycylproline" "C7H12N2O3")
  (CCO-PERI-BAC@AMMONIUM "ammonium" "H4N")
  (|CCO-PERI-BAC@Pi| "phosphate" "HO4P")
  (CCO-PERI-BAC@SULFATE "sulfate" "O4S")
)

# Reduced solution 12
(
  (CCO-PERI-BAC@CPD-660 "(R)-malate" "C4H4O5")
  (CCO-PERI-BAC@AMMONIUM "ammonium" "H4N")
  (CCO-PERI-BAC@GLYCEROL-3P "sn-glycerol-3-phosphate" "C3H7O6P")
  (CCO-PERI-BAC@SULFATE "sulfate" "O4S")
)

# Reduced solution 13
(
  (CCO-PERI-BAC@CPD-660 "(R)-malate" "C4H4O5")
  (CCO-PERI-BAC@ETHANOL-AMINE "ethanolamine" "C2H8NO")
  (|CCO-PERI-BAC@Pi| "phosphate" "HO4P")
  (CCO-PERI-BAC@SULFATE "sulfate" "O4S")
)

# Reduced solution 14
(
  (CCO-PERI-BAC@CPD-660 "(R)-malate" "C4H4O5")
  (CCO-PERI-BAC@AMMONIUM "ammonium" "H4N")
  (|CCO-PERI-BAC@Pi| "phosphate" "HO4P")
  (CCO-PERI-BAC@SULFATE "sulfate" "O4S")
)

# Reduced solution 15
(
  (CCO-PERI-BAC@3-KETOBUTYRATE "acetoacetate" "C4H5O3")
  (CCO-PERI-BAC@GLT "L-glutamate" "C5H8NO4")
  (CCO-PERI-BAC@GLYCEROL-3P "sn-glycerol-3-phosphate" "C3H7O6P")
  (CCO-PERI-BAC@SULFATE "sulfate" "O4S")
)

# Reduced solution 16
(
  (CCO-PERI-BAC@3-KETOBUTYRATE "acetoacetate" "C4H5O3")
  (CCO-PERI-BAC@AMMONIUM "ammonium" "H4N")
  (CCO-PERI-BAC@GLYCEROL-3P "sn-glycerol-3-phosphate" "C3H7O6P")
  (CCO-PERI-BAC@SULFATE "sulfate" "O4S")
)

# Reduced solution 17
(
  (CCO-PERI-BAC@3-KETOBUTYRATE "acetoacetate" "C4H5O3")
  (CCO-PERI-BAC@CPD-3569 "glycyl-L-glutamate" "C7H11N2O5")
  (CCO-PERI-BAC@GLT "L-glutamate" "C5H8NO4")
  (|CCO-PERI-BAC@Pi| "phosphate" "HO4P")
  (CCO-PERI-BAC@SULFATE "sulfate" "O4S")
)

# Reduced solution 18
(
  (CCO-PERI-BAC@CPD-10814 "glycylproline" "C7H12N2O3")
  (CCO-PERI-BAC@3-KETOBUTYRATE "acetoacetate" "C4H5O3")
  (CCO-PERI-BAC@GLT "L-glutamate" "C5H8NO4")
  (|CCO-PERI-BAC@Pi| "phosphate" "HO4P")
  (CCO-PERI-BAC@SULFATE "sulfate" "O4S")
)

# Reduced solution 19
(
  (CCO-PERI-BAC@CPD-660 "(R)-malate" "C4H4O5")
  (CCO-PERI-BAC@3-KETOBUTYRATE "acetoacetate" "C4H5O3")
  (CCO-PERI-BAC@PRO "L-proline" "C5H9NO2")
  (CCO-PERI-BAC@GLYCEROL-3P "sn-glycerol-3-phosphate" "C3H7O6P")
  (CCO-PERI-BAC@SULFATE "sulfate" "O4S")
)

# Reduced solution 20
(
  (CCO-PERI-BAC@CPD-660 "(R)-malate" "C4H4O5")
  (CCO-PERI-BAC@3-KETOBUTYRATE "acetoacetate" "C4H5O3")
  (CCO-PERI-BAC@GLN "L-glutamine" "C5H10N2O3")
  (CCO-PERI-BAC@GLYCEROL-3P "sn-glycerol-3-phosphate" "C3H7O6P")
  (CCO-PERI-BAC@SULFATE "sulfate" "O4S")
)

# Reduced solution 21
(
  (CCO-PERI-BAC@CPD-660 "(R)-malate" "C4H4O5")
  (CCO-PERI-BAC@3-KETOBUTYRATE "acetoacetate" "C4H5O3")
  (CCO-PERI-BAC@PRO "L-proline" "C5H9NO2")
  (|CCO-PERI-BAC@Pi| "phosphate" "HO4P")
  (CCO-PERI-BAC@SULFATE "sulfate" "O4S")
)

# Reduced solution 22
(
  (CCO-PERI-BAC@CPD-660 "(R)-malate" "C4H4O5")
  (CCO-PERI-BAC@3-KETOBUTYRATE "acetoacetate" "C4H5O3")
  (CCO-PERI-BAC@GLN "L-glutamine" "C5H10N2O3")
  (|CCO-PERI-BAC@Pi| "phosphate" "HO4P")
  (CCO-PERI-BAC@SULFATE "sulfate" "O4S")
)

# Reduced solution 23
(
  (CCO-PERI-BAC@CPD-660 "(R)-malate" "C4H4O5")
  (CCO-PERI-BAC@3-KETOBUTYRATE "acetoacetate" "C4H5O3")
  (CCO-PERI-BAC@GLT "L-glutamate" "C5H8NO4")
  (|CCO-PERI-BAC@Pi| "phosphate" "HO4P")
  (CCO-PERI-BAC@SULFATE "sulfate" "O4S")
)

# Reduced solution 24
(
  (CCO-PERI-BAC@CPD-660 "(R)-malate" "C4H4O5")
  (CCO-PERI-BAC@3-KETOBUTYRATE "acetoacetate" "C4H5O3")
  (CCO-PERI-BAC@CPD-3569 "glycyl-L-glutamate" "C7H11N2O5")
  (CCO-PERI-BAC@GLYCEROL-3P "sn-glycerol-3-phosphate" "C3H7O6P")
  (CCO-PERI-BAC@SULFATE "sulfate" "O4S")
)

# Reduced solution 25
(
  (CCO-PERI-BAC@CPD-660 "(R)-malate" "C4H4O5")
  (CCO-PERI-BAC@3-KETOBUTYRATE "acetoacetate" "C4H5O3")
  (CCO-PERI-BAC@CPD-3569 "glycyl-L-glutamate" "C7H11N2O5")
  (|CCO-PERI-BAC@Pi| "phosphate" "HO4P")
  (CCO-PERI-BAC@SULFATE "sulfate" "O4S")
)

# Reduced solution 26
(
  (CCO-PERI-BAC@CPD-10814 "glycylproline" "C7H12N2O3")
  (CCO-PERI-BAC@CPD-660 "(R)-malate" "C4H4O5")
  (CCO-PERI-BAC@3-KETOBUTYRATE "acetoacetate" "C4H5O3")
  (CCO-PERI-BAC@GLYCEROL-3P "sn-glycerol-3-phosphate" "C3H7O6P")
  (CCO-PERI-BAC@SULFATE "sulfate" "O4S")
)

# Reduced solution 27
(
  (CCO-PERI-BAC@CPD-10814 "glycylproline" "C7H12N2O3")
  (CCO-PERI-BAC@CPD-660 "(R)-malate" "C4H4O5")
  (CCO-PERI-BAC@3-KETOBUTYRATE "acetoacetate" "C4H5O3")
  (|CCO-PERI-BAC@Pi| "phosphate" "HO4P")
  (CCO-PERI-BAC@SULFATE "sulfate" "O4S")
)

# Reduced solution 28
(
  (CCO-PERI-BAC@FUM "fumarate" "C4H2O4")
  (CCO-PERI-BAC@GLT "L-glutamate" "C5H8NO4")
  (CCO-PERI-BAC@GLYCEROL-3P "sn-glycerol-3-phosphate" "C3H7O6P")
  (CCO-PERI-BAC@SULFATE "sulfate" "O4S")
)

# Reduced solution 29
(
  (CCO-PERI-BAC@FUM "fumarate" "C4H2O4")
  (CCO-PERI-BAC@AMMONIUM "ammonium" "H4N")
  (CCO-PERI-BAC@GLYCEROL-3P "sn-glycerol-3-phosphate" "C3H7O6P")
  (CCO-PERI-BAC@SULFATE "sulfate" "O4S")
)

# Reduced solution 30
(
  (CCO-PERI-BAC@FUM "fumarate" "C4H2O4")
  (CCO-PERI-BAC@ETHANOL-AMINE "ethanolamine" "C2H8NO")
  (|CCO-PERI-BAC@Pi| "phosphate" "HO4P")
  (CCO-PERI-BAC@SULFATE "sulfate" "O4S")
)

# Reduced solution 31
(
  (CCO-PERI-BAC@FUM "fumarate" "C4H2O4")
  (CCO-PERI-BAC@GLT "L-glutamate" "C5H8NO4")
  (|CCO-PERI-BAC@Pi| "phosphate" "HO4P")
  (CCO-PERI-BAC@SULFATE "sulfate" "O4S")
)

# Reduced solution 32
(
  (CCO-PERI-BAC@FUM "fumarate" "C4H2O4")
  (CCO-PERI-BAC@AMMONIUM "ammonium" "H4N")
  (|CCO-PERI-BAC@Pi| "phosphate" "HO4P")
  (CCO-PERI-BAC@SULFATE "sulfate" "O4S")
)

# Reduced solution 33
(
  (CCO-PERI-BAC@FUM "fumarate" "C4H2O4")
  (CCO-PERI-BAC@L-LACTATE "(S)-lactate" "C3H5O3")
  (CCO-PERI-BAC@GLN "L-glutamine" "C5H10N2O3")
  (CCO-PERI-BAC@GLYCEROL-3P "sn-glycerol-3-phosphate" "C3H7O6P")
  (CCO-PERI-BAC@SULFATE "sulfate" "O4S")
)

# Reduced solution 34
(
  (CCO-PERI-BAC@FUM "fumarate" "C4H2O4")
  (CCO-PERI-BAC@L-LACTATE "(S)-lactate" "C3H5O3")
  (CCO-PERI-BAC@GLN "L-glutamine" "C5H10N2O3")
  (|CCO-PERI-BAC@Pi| "phosphate" "HO4P")
  (CCO-PERI-BAC@SULFATE "sulfate" "O4S")
)

# Reduced solution 35
(
  (CCO-PERI-BAC@FUM "fumarate" "C4H2O4")
  (CCO-PERI-BAC@L-LACTATE "(S)-lactate" "C3H5O3")
  (CCO-PERI-BAC@CPD-3569 "glycyl-L-glutamate" "C7H11N2O5")
  (CCO-PERI-BAC@GLYCEROL-3P "sn-glycerol-3-phosphate" "C3H7O6P")
  (CCO-PERI-BAC@SULFATE "sulfate" "O4S")
)

# Reduced solution 36
(
  (CCO-PERI-BAC@FUM "fumarate" "C4H2O4")
  (CCO-PERI-BAC@L-LACTATE "(S)-lactate" "C3H5O3")
  (CCO-PERI-BAC@CPD-3569 "glycyl-L-glutamate" "C7H11N2O5")
  (|CCO-PERI-BAC@Pi| "phosphate" "HO4P")
  (CCO-PERI-BAC@SULFATE "sulfate" "O4S")
)

# Reduced solution 37
(
  (CCO-PERI-BAC@3-KETOBUTYRATE "acetoacetate" "C4H5O3")
  (CCO-PERI-BAC@FUM "fumarate" "C4H2O4")
  (CCO-PERI-BAC@GLN "L-glutamine" "C5H10N2O3")
  (CCO-PERI-BAC@GLYCEROL-3P "sn-glycerol-3-phosphate" "C3H7O6P")
  (CCO-PERI-BAC@SULFATE "sulfate" "O4S")
)

# Reduced solution 38
(
  (CCO-PERI-BAC@3-KETOBUTYRATE "acetoacetate" "C4H5O3")
  (CCO-PERI-BAC@FUM "fumarate" "C4H2O4")
  (CCO-PERI-BAC@GLN "L-glutamine" "C5H10N2O3")
  (|CCO-PERI-BAC@Pi| "phosphate" "HO4P")
  (CCO-PERI-BAC@SULFATE "sulfate" "O4S")
)

# Reduced solution 39
(
  (CCO-PERI-BAC@3-KETOBUTYRATE "acetoacetate" "C4H5O3")
  (CCO-PERI-BAC@FUM "fumarate" "C4H2O4")
  (CCO-PERI-BAC@L-LACTATE "(S)-lactate" "C3H5O3")
  (CCO-PERI-BAC@PRO "L-proline" "C5H9NO2")
  (CCO-PERI-BAC@GLYCEROL-3P "sn-glycerol-3-phosphate" "C3H7O6P")
  (CCO-PERI-BAC@SULFATE "sulfate" "O4S")
)

# Reduced solution 40
(
  (CCO-PERI-BAC@3-KETOBUTYRATE "acetoacetate" "C4H5O3")
  (CCO-PERI-BAC@FUM "fumarate" "C4H2O4")
  (CCO-PERI-BAC@L-LACTATE "(S)-lactate" "C3H5O3")
  (CCO-PERI-BAC@PRO "L-proline" "C5H9NO2")
  (|CCO-PERI-BAC@Pi| "phosphate" "HO4P")
  (CCO-PERI-BAC@SULFATE "sulfate" "O4S")
)

# Reduced solution 41
(
  (CCO-PERI-BAC@3-KETOBUTYRATE "acetoacetate" "C4H5O3")
  (CCO-PERI-BAC@FUM "fumarate" "C4H2O4")
  (CCO-PERI-BAC@CPD-3569 "glycyl-L-glutamate" "C7H11N2O5")
  (CCO-PERI-BAC@GLYCEROL-3P "sn-glycerol-3-phosphate" "C3H7O6P")
  (CCO-PERI-BAC@SULFATE "sulfate" "O4S")
)

# Reduced solution 42
(
  (CCO-PERI-BAC@3-KETOBUTYRATE "acetoacetate" "C4H5O3")
  (CCO-PERI-BAC@FUM "fumarate" "C4H2O4")
  (CCO-PERI-BAC@CPD-3569 "glycyl-L-glutamate" "C7H11N2O5")
  (|CCO-PERI-BAC@Pi| "phosphate" "HO4P")
  (CCO-PERI-BAC@SULFATE "sulfate" "O4S")
)

# Reduced solution 43
(
  (CCO-PERI-BAC@CPD-10814 "glycylproline" "C7H12N2O3")
  (CCO-PERI-BAC@3-KETOBUTYRATE "acetoacetate" "C4H5O3")
  (CCO-PERI-BAC@FUM "fumarate" "C4H2O4")
  (CCO-PERI-BAC@L-LACTATE "(S)-lactate" "C3H5O3")
  (CCO-PERI-BAC@GLYCEROL-3P "sn-glycerol-3-phosphate" "C3H7O6P")
  (CCO-PERI-BAC@SULFATE "sulfate" "O4S")
)

# Reduced solution 44
(
  (CCO-PERI-BAC@CPD-10814 "glycylproline" "C7H12N2O3")
  (CCO-PERI-BAC@3-KETOBUTYRATE "acetoacetate" "C4H5O3")
  (CCO-PERI-BAC@FUM "fumarate" "C4H2O4")
  (CCO-PERI-BAC@L-LACTATE "(S)-lactate" "C3H5O3")
  (|CCO-PERI-BAC@Pi| "phosphate" "HO4P")
  (CCO-PERI-BAC@SULFATE "sulfate" "O4S")
)

# Reduced solution 45
(
  (CCO-PERI-BAC@2-KETOGLUTARATE "2-oxoglutarate" "C5H4O5")
  (CCO-PERI-BAC@ACET "acetate" "C2H3O2")
  (CCO-PERI-BAC@GLT "L-glutamate" "C5H8NO4")
  (CCO-PERI-BAC@GLYCEROL-3P "sn-glycerol-3-phosphate" "C3H7O6P")
  (CCO-PERI-BAC@SULFATE "sulfate" "O4S")
)

# Reduced solution 46
(
  (CCO-PERI-BAC@2-KETOGLUTARATE "2-oxoglutarate" "C5H4O5")
  (CCO-PERI-BAC@FORMATE "formate" "CHO2")
  (CCO-PERI-BAC@GLT "L-glutamate" "C5H8NO4")
  (CCO-PERI-BAC@GLYCEROL-3P "sn-glycerol-3-phosphate" "C3H7O6P")
  (CCO-PERI-BAC@SULFATE "sulfate" "O4S")
)

# Reduced solution 47
(
  (CCO-PERI-BAC@2-KETOGLUTARATE "2-oxoglutarate" "C5H4O5")
  (CCO-PERI-BAC@FORMATE "formate" "CHO2")
  (CCO-PERI-BAC@AMMONIUM "ammonium" "H4N")
  (CCO-PERI-BAC@GLYCEROL-3P "sn-glycerol-3-phosphate" "C3H7O6P")
  (CCO-PERI-BAC@SULFATE "sulfate" "O4S")
)

# Reduced solution 48
(
  (CCO-PERI-BAC@2-KETOGLUTARATE "2-oxoglutarate" "C5H4O5")
  (CCO-PERI-BAC@CPD-3569 "glycyl-L-glutamate" "C7H11N2O5")
  (CCO-PERI-BAC@GLYCEROL-3P "sn-glycerol-3-phosphate" "C3H7O6P")
  (CCO-PERI-BAC@SULFATE "sulfate" "O4S")
)

# Reduced solution 49
(
  (CCO-PERI-BAC@2-KETOGLUTARATE "2-oxoglutarate" "C5H4O5")
  (CCO-PERI-BAC@CPD-3569 "glycyl-L-glutamate" "C7H11N2O5")
  (|CCO-PERI-BAC@Pi| "phosphate" "HO4P")
  (CCO-PERI-BAC@SULFATE "sulfate" "O4S")
)

# Reduced solution 50
(
  (CCO-PERI-BAC@CPD-10814 "glycylproline" "C7H12N2O3")
  (CCO-PERI-BAC@2-KETOGLUTARATE "2-oxoglutarate" "C5H4O5")
  (CCO-PERI-BAC@GLN "L-glutamine" "C5H10N2O3")
  (CCO-PERI-BAC@GLYCEROL-3P "sn-glycerol-3-phosphate" "C3H7O6P")
  (CCO-PERI-BAC@SULFATE "sulfate" "O4S")
)

# Reduced solution 51
(
  (CCO-PERI-BAC@CPD-10814 "glycylproline" "C7H12N2O3")
  (CCO-PERI-BAC@2-KETOGLUTARATE "2-oxoglutarate" "C5H4O5")
  (CCO-PERI-BAC@GLT "L-glutamate" "C5H8NO4")
  (CCO-PERI-BAC@GLYCEROL-3P "sn-glycerol-3-phosphate" "C3H7O6P")
  (CCO-PERI-BAC@SULFATE "sulfate" "O4S")
)

# Reduced solution 52
(
  (CCO-PERI-BAC@CPD-10814 "glycylproline" "C7H12N2O3")
  (CCO-PERI-BAC@2-KETOGLUTARATE "2-oxoglutarate" "C5H4O5")
  (CCO-PERI-BAC@GLN "L-glutamine" "C5H10N2O3")
  (|CCO-PERI-BAC@Pi| "phosphate" "HO4P")
  (CCO-PERI-BAC@SULFATE "sulfate" "O4S")
)

# Reduced solution 53
(
  (CCO-PERI-BAC@CPD-10814 "glycylproline" "C7H12N2O3")
  (CCO-PERI-BAC@2-KETOGLUTARATE "2-oxoglutarate" "C5H4O5")
  (CCO-PERI-BAC@GLT "L-glutamate" "C5H8NO4")
  (|CCO-PERI-BAC@Pi| "phosphate" "HO4P")
  (CCO-PERI-BAC@SULFATE "sulfate" "O4S")
)

# Reduced solution 54
(
  (CCO-PERI-BAC@CPD-10814 "glycylproline" "C7H12N2O3")
  (CCO-PERI-BAC@2-KETOGLUTARATE "2-oxoglutarate" "C5H4O5")
  (CCO-PERI-BAC@L-LACTATE "(S)-lactate" "C3H5O3")
  (CCO-PERI-BAC@GLYCEROL-3P "sn-glycerol-3-phosphate" "C3H7O6P")
  (CCO-PERI-BAC@SULFATE "sulfate" "O4S")
)

# Reduced solution 55
(
  (CCO-PERI-BAC@CPD-10814 "glycylproline" "C7H12N2O3")
  (CCO-PERI-BAC@2-KETOGLUTARATE "2-oxoglutarate" "C5H4O5")
  (CCO-PERI-BAC@L-LACTATE "(S)-lactate" "C3H5O3")
  (|CCO-PERI-BAC@Pi| "phosphate" "HO4P")
  (CCO-PERI-BAC@SULFATE "sulfate" "O4S")
)

# Reduced solution 56
(
  (CCO-PERI-BAC@CPD-660 "(R)-malate" "C4H4O5")
  (CCO-PERI-BAC@2-KETOGLUTARATE "2-oxoglutarate" "C5H4O5")
  (CCO-PERI-BAC@GLT "L-glutamate" "C5H8NO4")
  (CCO-PERI-BAC@GLYCEROL-3P "sn-glycerol-3-phosphate" "C3H7O6P")
  (CCO-PERI-BAC@SULFATE "sulfate" "O4S")
)

# Reduced solution 57
(
  (CCO-PERI-BAC@CPD-660 "(R)-malate" "C4H4O5")
  (CCO-PERI-BAC@2-KETOGLUTARATE "2-oxoglutarate" "C5H4O5")
  (CCO-PERI-BAC@GLT "L-glutamate" "C5H8NO4")
  (|CCO-PERI-BAC@Pi| "phosphate" "HO4P")
  (CCO-PERI-BAC@SULFATE "sulfate" "O4S")
)

# Reduced solution 58
(
  (CCO-PERI-BAC@3-KETOBUTYRATE "acetoacetate" "C4H5O3")
  (CCO-PERI-BAC@2-KETOGLUTARATE "2-oxoglutarate" "C5H4O5")
  (CCO-PERI-BAC@GLN "L-glutamine" "C5H10N2O3")
  (CCO-PERI-BAC@GLYCEROL-3P "sn-glycerol-3-phosphate" "C3H7O6P")
  (CCO-PERI-BAC@SULFATE "sulfate" "O4S")
)

# Reduced solution 59
(
  (CCO-PERI-BAC@CPD-10814 "glycylproline" "C7H12N2O3")
  (CCO-PERI-BAC@3-KETOBUTYRATE "acetoacetate" "C4H5O3")
  (CCO-PERI-BAC@2-KETOGLUTARATE "2-oxoglutarate" "C5H4O5")
  (CCO-PERI-BAC@GLYCEROL-3P "sn-glycerol-3-phosphate" "C3H7O6P")
  (CCO-PERI-BAC@SULFATE "sulfate" "O4S")
)

# Reduced solution 60
(
  (CCO-PERI-BAC@CPD-10814 "glycylproline" "C7H12N2O3")
  (CCO-PERI-BAC@3-KETOBUTYRATE "acetoacetate" "C4H5O3")
  (CCO-PERI-BAC@2-KETOGLUTARATE "2-oxoglutarate" "C5H4O5")
  (|CCO-PERI-BAC@Pi| "phosphate" "HO4P")
  (CCO-PERI-BAC@SULFATE "sulfate" "O4S")
)

# Reduced solution 61
(
  (CCO-PERI-BAC@FUM "fumarate" "C4H2O4")
  (CCO-PERI-BAC@2-KETOGLUTARATE "2-oxoglutarate" "C5H4O5")
  (CCO-PERI-BAC@GLN "L-glutamine" "C5H10N2O3")
  (CCO-PERI-BAC@GLYCEROL-3P "sn-glycerol-3-phosphate" "C3H7O6P")
  (CCO-PERI-BAC@SULFATE "sulfate" "O4S")
)

# Reduced solution 62
(
  (CCO-PERI-BAC@FUM "fumarate" "C4H2O4")
  (CCO-PERI-BAC@2-KETOGLUTARATE "2-oxoglutarate" "C5H4O5")
  (CCO-PERI-BAC@GLN "L-glutamine" "C5H10N2O3")
  (|CCO-PERI-BAC@Pi| "phosphate" "HO4P")
  (CCO-PERI-BAC@SULFATE "sulfate" "O4S")
)

# Reduced solution 63
(
  (CCO-PERI-BAC@ARABINOSE "alpha-L-arabinopyranose" "C5H10O5")
  (CCO-PERI-BAC@PRO "L-proline" "C5H9NO2")
  (CCO-PERI-BAC@GLYCEROL-3P "sn-glycerol-3-phosphate" "C3H7O6P")
  (CCO-PERI-BAC@SULFATE "sulfate" "O4S")
)

# Reduced solution 64
(
  (CCO-PERI-BAC@ARABINOSE "alpha-L-arabinopyranose" "C5H10O5")
  (CCO-PERI-BAC@GLN "L-glutamine" "C5H10N2O3")
  (CCO-PERI-BAC@GLYCEROL-3P "sn-glycerol-3-phosphate" "C3H7O6P")
  (CCO-PERI-BAC@SULFATE "sulfate" "O4S")
)

# Reduced solution 65
(
  (CCO-PERI-BAC@ARABINOSE "alpha-L-arabinopyranose" "C5H10O5")
  (CCO-PERI-BAC@GLT "L-glutamate" "C5H8NO4")
  (CCO-PERI-BAC@GLYCEROL-3P "sn-glycerol-3-phosphate" "C3H7O6P")
  (CCO-PERI-BAC@SULFATE "sulfate" "O4S")
)

# Reduced solution 66
(
  (CCO-PERI-BAC@ARABINOSE "alpha-L-arabinopyranose" "C5H10O5")
  (CCO-PERI-BAC@AMMONIUM "ammonium" "H4N")
  (CCO-PERI-BAC@GLYCEROL-3P "sn-glycerol-3-phosphate" "C3H7O6P")
  (CCO-PERI-BAC@SULFATE "sulfate" "O4S")
)

# Reduced solution 67
(
  (CCO-PERI-BAC@ARABINOSE "alpha-L-arabinopyranose" "C5H10O5")
  (CCO-PERI-BAC@ETHANOL-AMINE "ethanolamine" "C2H8NO")
  (|CCO-PERI-BAC@Pi| "phosphate" "HO4P")
  (CCO-PERI-BAC@SULFATE "sulfate" "O4S")
)

# Reduced solution 68
(
  (CCO-PERI-BAC@ARABINOSE "alpha-L-arabinopyranose" "C5H10O5")
  (CCO-PERI-BAC@PRO "L-proline" "C5H9NO2")
  (|CCO-PERI-BAC@Pi| "phosphate" "HO4P")
  (CCO-PERI-BAC@SULFATE "sulfate" "O4S")
)

# Reduced solution 69
(
  (CCO-PERI-BAC@ARABINOSE "alpha-L-arabinopyranose" "C5H10O5")
  (CCO-PERI-BAC@GLN "L-glutamine" "C5H10N2O3")
  (|CCO-PERI-BAC@Pi| "phosphate" "HO4P")
  (CCO-PERI-BAC@SULFATE "sulfate" "O4S")
)

# Reduced solution 70
(
  (CCO-PERI-BAC@ARABINOSE "alpha-L-arabinopyranose" "C5H10O5")
  (CCO-PERI-BAC@GLT "L-glutamate" "C5H8NO4")
  (|CCO-PERI-BAC@Pi| "phosphate" "HO4P")
  (CCO-PERI-BAC@SULFATE "sulfate" "O4S")
)

# Reduced solution 71
(
  (CCO-PERI-BAC@ARABINOSE "alpha-L-arabinopyranose" "C5H10O5")
  (CCO-PERI-BAC@AMMONIUM "ammonium" "H4N")
  (|CCO-PERI-BAC@Pi| "phosphate" "HO4P")
  (CCO-PERI-BAC@SULFATE "sulfate" "O4S")
)

# Reduced solution 72
(
  (CCO-PERI-BAC@ARABINOSE "alpha-L-arabinopyranose" "C5H10O5")
  (CCO-PERI-BAC@CPD-3569 "glycyl-L-glutamate" "C7H11N2O5")
  (CCO-PERI-BAC@GLYCEROL-3P "sn-glycerol-3-phosphate" "C3H7O6P")
  (CCO-PERI-BAC@SULFATE "sulfate" "O4S")
)

# Reduced solution 73
(
  (CCO-PERI-BAC@ARABINOSE "alpha-L-arabinopyranose" "C5H10O5")
  (CCO-PERI-BAC@CPD-3569 "glycyl-L-glutamate" "C7H11N2O5")
  (|CCO-PERI-BAC@Pi| "phosphate" "HO4P")
  (CCO-PERI-BAC@SULFATE "sulfate" "O4S")
)

# Reduced solution 74
(
  (CCO-PERI-BAC@ARABINOSE "alpha-L-arabinopyranose" "C5H10O5")
  (CCO-PERI-BAC@CPD-10814 "glycylproline" "C7H12N2O3")
  (CCO-PERI-BAC@GLYCEROL-3P "sn-glycerol-3-phosphate" "C3H7O6P")
  (CCO-PERI-BAC@SULFATE "sulfate" "O4S")
)

# Reduced solution 75
(
  (CCO-PERI-BAC@ARABINOSE "alpha-L-arabinopyranose" "C5H10O5")
  (CCO-PERI-BAC@CPD-10814 "glycylproline" "C7H12N2O3")
  (|CCO-PERI-BAC@Pi| "phosphate" "HO4P")
  (CCO-PERI-BAC@SULFATE "sulfate" "O4S")
)

# Reduced solution 76
(
  (CCO-PERI-BAC@GLC-6-P "beta-D-glucose 6-phosphate" "C6H11O9P")
  (CCO-PERI-BAC@ETHANOL-AMINE "ethanolamine" "C2H8NO")
  (CCO-PERI-BAC@SULFATE "sulfate" "O4S")
)

# Reduced solution 77
(
  (CCO-PERI-BAC@GLC-6-P "beta-D-glucose 6-phosphate" "C6H11O9P")
  (CCO-PERI-BAC@PRO "L-proline" "C5H9NO2")
  (CCO-PERI-BAC@SULFATE "sulfate" "O4S")
)

# Reduced solution 78
(
  (CCO-PERI-BAC@GLC-6-P "beta-D-glucose 6-phosphate" "C6H11O9P")
  (CCO-PERI-BAC@GLN "L-glutamine" "C5H10N2O3")
  (CCO-PERI-BAC@SULFATE "sulfate" "O4S")
)

# Reduced solution 79
(
  (CCO-PERI-BAC@GLC-6-P "beta-D-glucose 6-phosphate" "C6H11O9P")
  (CCO-PERI-BAC@GLT "L-glutamate" "C5H8NO4")
  (CCO-PERI-BAC@SULFATE "sulfate" "O4S")
)

# Reduced solution 80
(
  (CCO-PERI-BAC@GLC-6-P "beta-D-glucose 6-phosphate" "C6H11O9P")
  (CCO-PERI-BAC@AMMONIUM "ammonium" "H4N")
  (CCO-PERI-BAC@SULFATE "sulfate" "O4S")
)

# Reduced solution 81
(
  (CCO-PERI-BAC@GLC-6-P "beta-D-glucose 6-phosphate" "C6H11O9P")
  (CCO-PERI-BAC@CPD-3569 "glycyl-L-glutamate" "C7H11N2O5")
  (CCO-PERI-BAC@SULFATE "sulfate" "O4S")
)

# Reduced solution 82
(
  (CCO-PERI-BAC@GLC-6-P "beta-D-glucose 6-phosphate" "C6H11O9P")
  (CCO-PERI-BAC@CPD-10814 "glycylproline" "C7H12N2O3")
  (CCO-PERI-BAC@SULFATE "sulfate" "O4S")
)

# Reduced solution 83
(
  (CCO-PERI-BAC@N-ACETYL-D-GLUCOSAMINE "N-acetyl-beta-D-glucosamine" "C8H15NO6")
  (CCO-PERI-BAC@GLYCEROL-3P "sn-glycerol-3-phosphate" "C3H7O6P")
  (CCO-PERI-BAC@SULFATE "sulfate" "O4S")
)

# Reduced solution 84
(
  (CCO-PERI-BAC@N-ACETYL-D-GLUCOSAMINE "N-acetyl-beta-D-glucosamine" "C8H15NO6")
  (|CCO-PERI-BAC@Pi| "phosphate" "HO4P")
  (CCO-PERI-BAC@SULFATE "sulfate" "O4S")
)

# Reduced solution 85
(
  (CCO-PERI-BAC@GLC-6-P "beta-D-glucose 6-phosphate" "C6H11O9P")
  (CCO-PERI-BAC@N-ACETYL-D-GLUCOSAMINE "N-acetyl-beta-D-glucosamine" "C8H15NO6")
  (CCO-PERI-BAC@SULFATE "sulfate" "O4S")
)
