# Supplementary material for: Computing minimal nutrient sets from metabolic networks via linear constraint solving
Source: BMC Bioinformatics. 2013 Mar 27;14:114. doi: 10.1186/1471-2105-14-114 (PMC3644277; doi:10.1186/1471-2105-14-114)
Supplement: Additional file 8 — Growth status for each compound. [file 1471-2105-14-114-S8.xls]

## Sheet: Sheet1
Name	EcoCyc ID	Status	Reference
(R)-malate	CPD-660	FP	BIOLOG
(RS)-malate	RS-Malate	FP	BIOLOG
(S)-lactate	L-LACTATE	TN	BIOLOG
(S)-malate	MAL	FP	BIOLOG
2-oxobutanoate	2-OXOBUTANOATE	TN	BIOLOG
2-oxoglutarate	2-KETOGLUTARATE	TN	BIOLOG
2-phenylethylamine	PHENYLETHYLAMINE	TN	BIOLOG
3-hydroxyphenylacetate	3-HYDROXYPHENYLACETATE	TN	BIOLOG
4-hydroxyphenylacetate	4-HYDROXYPHENYLACETATE	TN	BIOLOG
acetate	ACET	TN	BIOLOG
acetoacetate	3-KETOBUTYRATE	TN	BIOLOG
adenosine	ADENOSINE	TP	BIOLOG
ala-gly	ALA-GLY	FP	BIOLOG
alpha-D-glucose	ALPHA-GLUCOSE	TP	BIOLOG
alpha-D-glucose 1-phosphate	GLC-1-P	TP	BIOLOG
alpha-hydroxyglutarate-gamma-lactone	CPD-13414	TN	BIOLOG
beta-L-lyxopyranose	L-LYXOSE	UNKNOWN-P	BIOLOG
beta-maltose	MALTOSE	FN	BIOLOG
bromosuccinate	CPD-13405	TN	BIOLOG
cellobiose	CELLOBIOSE	FP	BIOLOG
citrate	CIT	FP	BIOLOG
D-alanine	D-ALANINE	FP	BIOLOG
D-aspartate	CPD-302	TN	BIOLOG
D-fructose	FRU	TP	BIOLOG
D-fructose 6-phosphate	FRUCTOSE-6P	TP	BIOLOG
D-galactarate	D-GALACTARATE	TP	BIOLOG
D-galactitol	GALACTITOL	UNKNOWN-P	BIOLOG
D-galactono-1,4-lactone	D-GALACTONO-1-4-LACTONE	TP	BIOLOG
D-galactose	D-Galactose	TP	BIOLOG
D-galacturonate	D-GALACTURONATE	TP	BIOLOG
D-glucarate	D-GLUCARATE	TP	BIOLOG
D-gluconate	GLUCONATE	TP	BIOLOG
D-glucose-6-phosphate	D-glucose-6-phosphate	TP	BIOLOG
D-glucuronate	GLUCURONATE	TP	BIOLOG
D-mannitol	MANNITOL	TP	BIOLOG
D-mannose	MANNOSE	TP	BIOLOG
D-psicose	PSICOSE	FN	BIOLOG
D-ribitol	RIBITOL	TN	BIOLOG
D-ribose	RIBOSE	TP	BIOLOG
D-serine	D-SERINE	TP	BIOLOG
D-sorbitol	SORBITOL	TP	BIOLOG
D-threonine	D-THREONINE	TN	BIOLOG
D-xylose	D-Xylose	FN	BIOLOG
deoxyadenosine	DEOXYADENOSINE	TP	BIOLOG
ethanolamine	ETHANOL-AMINE	TN	BIOLOG
formate	FORMATE	TN	BIOLOG
fumarate	FUM	FP	BIOLOG
glucosaminate	GLUCOSAMINATE	TN	BIOLOG
glucuronamide	CPD0-1656	FN	BIOLOG
gly-asp	CPD-13406	FP	BIOLOG
glycerol	GLYCEROL	UNKNOWN-P	BIOLOG
glycolate	GLYCOLLATE	TN	BIOLOG
glycyl-L-glutamate	CPD-3569	FP	BIOLOG
glycylproline	CPD-10814	FP	BIOLOG
glyoxylate	GLYOX	FP	BIOLOG
inosine	INOSINE	TP	BIOLOG
L-1,2-propanediol	PROPANE-1-2-DIOL	TN	BIOLOG
L-2-hydroxybutyrate	CPD-3564	TN	BIOLOG
L-alanine	L-ALPHA-ALANINE	FP	BIOLOG
L-arabinose	L-ARABINOSE	UNKNOWN-P	BIOLOG
L-asparagine	ASN	FP	BIOLOG
L-aspartate	L-ASPARTATE	FP	BIOLOG
L-fucose	L-FUCOSE	TP	BIOLOG
L-galactono-1,4-lactone	CPD-330	FN	BIOLOG
L-glutamate	GLT	TN	BIOLOG
L-glutamine	GLN	TN	BIOLOG
L-proline	PRO	TN	BIOLOG
L-rhamnose	L-rhamnose	TP	BIOLOG
L-serine	SER	UNKNOWN-P	BIOLOG
L-threonine	THR	FP	BIOLOG
lactose	LACTOSE	TP	BIOLOG
lactulose	CPD-3561	FN	BIOLOG
maltotriose	MALTOTRIOSE	TP	BIOLOG
melibiose	MELIBIOSE	TP	BIOLOG
meso-tartrate	MESO-TARTRATE	TN	BIOLOG
methyl beta-D-glucoside	CPD-3570	TN	BIOLOG
methyl pyruvate	CPD-3573	FN	BIOLOG
methyl-alpha-D-galactopyranoside	CPD-3565	FN	BIOLOG
mono-methyl hydrogen succinate	CPD-3572	TN	BIOLOG
myo-inositol	MYO-INOSITOL	TN	BIOLOG
N-acetyl-beta-D-mannosamine	N-ACETYL-D-MANNOSAMINE	FP	BIOLOG
N-acetyl-D-glucosamine	N-acetyl-D-glucosamine	TP	BIOLOG
negative control	NIL	TN	BIOLOG
propane-1,2,3-tricarboxylate	CPD-3571	TN	BIOLOG
propanoate	PROPIONATE	TN	BIOLOG
pyruvate	PYRUVATE	TP	BIOLOG
sn-glycerol-3-phosphate	GLYCEROL-3P	TN	BIOLOG
succinate	SUC	TN	BIOLOG
sucrose	SUCROSE	TN	BIOLOG
thymidine	THYMIDINE	TP	BIOLOG
trehalose	TREHALOSE	TP	BIOLOG
Tween 20	CPD-3566	TN	BIOLOG
Tween 40	CPD-3567	TN	BIOLOG
Tween 80	CPD-3563	TN	BIOLOG
tyramine	TYRAMINE	TN	BIOLOG
uridine	URIDINE	TP	BIOLOG
